# Supplementary material for: Identifying regulators of parental imprinting by CRISPR/Cas9 screening in haploid human embryonic stem cells
Source: Nat Commun. 2021 Nov 18;12:6718. doi: 10.1038/s41467-021-26949-7 (PMC8602306; doi:10.1038/s41467-021-26949-7)
Supplement: Supplementary file 4 — Supplementary Data 1. [file 41467_2021_26949_MOESM4_ESM.xlsx]

## Sheet: PEG10-Positive
Gene	Number of guides	Log Fold Change	P value (EdgeR)	FDR	Adjusted Log Fold Change	TPM (from RNA Seq)	Category	Group
ZMYM2	10	1.22037	2.12547e-07	0.00054251	2.18068	53.3249	Epifactor + ZNFP	Chromatin
FYCO1	10	0.447802	1.27653e-05	0.0099164	1.40811	6.88221	ZNFP	Chromatin
ATF7IP	10	0.900387	1.81728e-05	0.0104347	1.8607	29.0888	Epifactor	Chromatin
PARP9	10	0.469986	9.01788e-05	0.0235084	1.4303	3.26573	Associated with chromatin function	Chromatin
HIST1H1D	8	0.472453	0.000510957	0.0533876	1.43277	4.37686	Associated with chromatin function	Chromatin
ZEB1	8	0.991801	0.000571489	0.0555608	1.95211	1.45088	ZNFP+TF	Chromatin
PRDM15	7	0.609701	0.000709544	0.0609491	1.57001	2.10684	ZNFP+TF	Chromatin
RAD54L	8	0.510211	0.000883147	0.0657237	1.47052	23.2187	Epifactor	Chromatin
PHF16	8	0.559792	0.0015061	0.0723376	1.5201	53.0891	Epifactor + ZNFP	Chromatin
ZNF429	8	0.526448	0.00162617	0.0731011	1.48676	8.174	ZNFP+TF	Chromatin
ZNF484	10	0.516455	0.00233301	0.0845961	1.47677	4.66072	ZNFP+TF	Chromatin
EYA3	10	0.582755	0.00272476	0.0874805	1.54307	16.2828	Epifactor	Chromatin
ZNF695	9	0.503645	0.00443355	0.102344	1.46396	7.59866	ZNFP+TF	Chromatin
MECP2	10	0.478052	0.00495089	0.106704	1.43836	19.0063	Epifactor+TF	Chromatin
MUL1	7	0.601434	0.00522705	0.108873	1.56175	79.4601	ZNFP	Chromatin
GZF1	8	0.410507	0.00558697	0.110756	1.37082	15.1596	ZNFP+TF	Chromatin
KLF3	6	0.598306	0.00613417	0.113784	1.55862	24.1056	ZNFP+TF	Chromatin
SFMBT1	8	0.474855	0.00672211	0.117749	1.43517	14.0874	Epifactor	Chromatin
DEK	9	0.39	0.00755593	0.122729	1.35031	297.65	Epifactor	Chromatin
ZNF155	10	0.396781	0.00923552	0.132141	1.35709	2.57556	ZNFP+TF	Chromatin
SMARCA4	7	0.394583	0.00967653	0.13401	1.3549	45.0577	Epifactor	Chromatin
ZDHHC20	10	0.520634	0.00993025	0.136061	1.48095	48.2462	ZNFP	Chromatin
ZNF800	10	0.459105	0.0106376	0.138296	1.41942	4.70342	ZNFP+TF	Chromatin
ZNF774	8	0.475257	0.0118154	0.142929	1.43557	2.40429	ZNFP+TF	Chromatin
CHD1L	7	0.528309	0.0140612	0.15221	1.48862	7.76347	Epifactor	Chromatin
PIAS3	10	0.410746	0.0145297	0.153922	1.37106	18.5745	ZNFP	Chromatin
ZNF319	9	0.446197	0.0145591	0.153922	1.40651	14.436	ZNFP+TF	Chromatin
C11orf84	6	0.918541	0.0187668	0.165773	1.87885	183.771	Associated with chromatin function	Chromatin
MYBL1	9	0.417147	0.0302906	0.196586	1.37746	6.1908	TF	Chromatin
UBQLN2	9	1.3878	1.0885e-08	6.48272e-05	2.34811	247.952	Other	Other
FAM115A	9	0.913507	2.01535e-06	0.00300069	1.87382	10.8132	Other	Other
ACSL3	10	1.20428	6.06192e-06	0.00676927	2.1646	111.845	Other	Other
SPRED3	9	0.754575	8.34745e-06	0.00750429	1.71489	2.52631	Other	Other
TMEM68	9	0.53037	2.59981e-05	0.0117021	1.49068	6.49916	Other	Other
TBCK	7	0.590563	2.55795e-05	0.0117021	1.55088	5.6916	Other	Other
STMN2	7	0.553568	3.01281e-05	0.0117021	1.51388	23.8639	Other	Other
CALHM2	8	0.620214	5.22068e-05	0.0166568	1.58053	6.7836	Other	Other
SEC63	10	0.628372	7.59368e-05	0.0211994	1.58868	70.5261	Other	Other
LGR4	10	0.61911	8.99795e-05	0.0235084	1.57942	57.2091	Other	Other
ADM5	9	0.482307	0.000178072	0.0324655	1.44262	20.5928	Other	Other
ENTPD5	9	0.422625	0.000199577	0.0349592	1.38294	8.71962	Other	Other
PAQR9	9	0.474961	0.00020839	0.0359608	1.43527	5.00821	Other	Other
FAM122A	8	0.617231	0.000278078	0.0431656	1.57754	33.6308	Other	Other
ENOX2	10	0.423097	0.000321973	0.0452951	1.38341	10.9986	Other	Other
HOOK1	9	0.885275	0.000441545	0.0511109	1.84559	38.6519	Other	Other
SEMA3C	9	0.43769	0.000556773	0.0553861	1.398	3.39939	Other	Other
FUK	8	0.613208	0.000788053	0.0631266	1.57352	3.51715	Other	Other
GALNT13	10	0.520417	0.000961681	0.0657237	1.48073	6.2414	Other	Other
MRPS18C	8	0.762149	0.000954357	0.0657237	1.72246	9.10712	Other	Other
SND1	10	0.598751	0.000985994	0.0662575	1.55906	162.556	Other	Other
SST	10	0.816607	0.00106516	0.066657	1.77692	2.66688	Other	Other
QPCT	8	0.693614	0.00105763	0.066657	1.65393	29.8429	Other	Other
AMOTL2	10	0.483307	0.001166	0.0672028	1.44362	55.8928	Other	Other
RAPGEF6	10	0.472411	0.00125904	0.0693026	1.43272	1.49669	Other	Other
ASPHD2	9	0.496746	0.00179237	0.075529	1.45706	14.4441	Other	Other
GYLTL1B	9	0.546158	0.00214143	0.0817573	1.50647	16.8035	Other	Other
NME4	6	0.390655	0.00243507	0.0856445	1.35097	99.1316	Other	Other
CAMKV	9	0.596398	0.00253114	0.086619	1.55671	11.9883	Other	Other
GPT2	9	0.522955	0.002587	0.086619	1.48327	44.193	Other	Other
ANKRD54	9	0.451232	0.002733	0.0874805	1.41154	7.29169	Other	Other
GNA13	10	0.489739	0.00311084	0.0916062	1.45005	132.144	Other	Other
BNIP2	9	0.39097	0.00382562	0.0968163	1.35128	21.8499	Other	Other
C7orf76	9	0.483919	0.00393061	0.0975176	1.44423	3.48655	Other	Other
AXIN1	10	0.633782	0.00398334	0.0978958	1.59409	28.4982	Other	Other
CTPS2	10	0.477426	0.00441963	0.102287	1.43774	55.5439	Other	Other
NDRG1	8	0.565603	0.00436477	0.102287	1.52592	1.97175	Other	Other
GJA1	8	0.435867	0.00433585	0.102287	1.39618	4348.46	Other	Other
NF2	10	0.552733	0.00509571	0.107364	1.51305	10.1157	Other	Other
EPDR1	8	0.745829	0.00535473	0.108873	1.70614	20.8594	Other	Other
USP25	10	0.489365	0.00553757	0.110301	1.44968	17.9748	Other	Other
MAP1LC3A	7	0.422929	0.00573526	0.111053	1.38324	8.05476	Other	Other
PCIF1	7	0.421284	0.0064435	0.116053	1.3816	48.6247	Other	Other
AGER	10	0.493307	0.00707592	0.119721	1.45362	2.90027	Other	Other
MFNG	8	0.567821	0.00704451	0.119721	1.52813	1.36511	Other	Other
MRPS34	8	0.601311	0.00721374	0.120795	1.56162	250.815	Other	Other
TMED2	8	0.476329	0.00725505	0.12111	1.43664	234.389	Other	Other
PCDHGC5	9	0.497778	0.00769806	0.12305	1.45809	2.01379	Other	Other
VPS4B	10	0.462335	0.0087262	0.130331	1.42265	43.6107	Other	Other
MRPL51	9	0.395571	0.00922711	0.132141	1.35588	138.402	Other	Other
UGGT2	10	0.525092	0.00982215	0.135098	1.48541	17.2621	Other	Other
CDK2AP1	9	0.460912	0.00990324	0.135795	1.42122	63.0741	Other	Other
TM9SF4	8	0.539216	0.0104416	0.138296	1.49953	51.039	Other	Other
CHRNA3	8	0.5422	0.0119738	0.143967	1.50251	3.24841	Other	Other
USP30	8	0.396751	0.0137304	0.150781	1.35706	6.99294	Other	Other
CMIP	9	0.391462	0.0142895	0.153421	1.35177	18.6148	Other	Other
TMEM14B	8	0.404978	0.0145045	0.153922	1.36529	13.5758	Other	Other
TWF1	8	0.399082	0.0157967	0.157832	1.35939	14.6379	Other	Other
DEPTOR	8	0.563335	0.0164642	0.159964	1.52365	5.42353	Other	Other
FAM83E	9	0.513551	0.0193799	0.166068	1.47386	7.18085	Other	Other
CCDC41	8	0.634233	0.0194367	0.166068	1.59455	11.9528	Other	Other
ITPRIP	8	0.496283	0.019752	0.167333	1.4566	16.8152	Other	Other
UVRAG	7	0.500053	0.0206317	0.169287	1.46037	13.4643	Other	Other
RAD9A	4	1.20589	0.0206448	0.169287	2.16621	11.5051	Other	Other
CDH8	8	0.390811	0.0241565	0.179835	1.35112	2.24564	Other	Other
EGLN2	9	0.439341	0.0244217	0.180787	1.39965	4.33449	Other	Other
GOLIM4	6	0.626875	0.0255457	0.183451	1.58719	84.9757	Other	Other
EFEMP1	8	0.542918	0.0349521	0.206087	1.50323	20.2993	Other	Other
PUS3	9	0.511397	0.0397562	0.217427	1.47171	20.037	Other	Other
PDIA4	8	0.479488	0.0455413	0.229689	1.4398	995.361	Other	Other
OCEL1	8	0.643727	1.40192e-05	0.0102613	1.60404	5.3675	Unknown function	Unknown function
NRM	8	0.64306	2.41687e-05	0.0116709	1.60337	15.3934	Unknown function	Unknown function
FAM184A	9	0.47567	0.00017383	0.0323524	1.43598	5.46101	Unknown function	Unknown function
PRR15	10	0.713514	0.000347366	0.047377	1.67383	22.9791	Unknown function	Unknown function
C8orf76	10	0.717205	0.000437279	0.0511109	1.67752	4.4638	Unknown function	Unknown function
FAM167A	9	0.537251	0.000540963	0.0552308	1.49756	3.68819	Unknown function	Unknown function
TCP11L1	9	0.774634	0.00082068	0.064031	1.73495	5.32936	Unknown function	Unknown function
MTMR10	8	0.494296	0.000918567	0.0657237	1.45461	7.8655	Unknown function	Unknown function
TMEM234	8	0.415626	0.00195004	0.077945	1.37594	3.19159	Unknown function	Unknown function
C20orf112	8	0.508077	0.00302116	0.0907212	1.46839	13.3278	Unknown function	Unknown function
FAM127A	9	0.491376	0.00324586	0.0928236	1.45169	335.947	Unknown function	Unknown function
XRRA1	9	0.708856	0.0038422	0.0970984	1.66917	2.76713	Unknown function	Unknown function
CCDC74B	10	0.588871	0.00482424	0.106222	1.54918	2.35306	Unknown function	Unknown function
SOWAHB	10	0.414587	0.00716607	0.120362	1.3749	1.21274	Unknown function	Unknown function
PRRC1	8	0.483053	0.00751635	0.122421	1.44337	59.1474	Unknown function	Unknown function
FAM229A	10	0.395478	0.0310059	0.197851	1.35579	3.00059	Unknown function	Unknown function

## Sheet: PEG10-Negative
	gene_name	Number of guides	Log Fold Change	P value (EdgeR)	FDR	Adjusted Log Fold Change	round_FC	Enrichment Threshold
9859	MYH9	8	1.88957	6.19154e-05	0.0168765	2.16776	2.2	TRUE
13375	SART1	6	1.81618	0.000608696	0.0476114	2.09437	2.1	TRUE
467	AIM1	7	1.40842	9.1963e-05	0.0191091	1.68661	1.7	TRUE
15113	TAF1A	9	1.41844	0.00194744	0.0837321	1.69664	1.7	TRUE
11619	PMAIP1	10	1.25848	9.50603e-08	0.000283121	1.53668	1.5	TRUE
16042	TP53	10	1.26215	1.30293e-06	0.00223215	1.54034	1.5	TRUE
5426	FAM86B2	4	1.17299	0.00354456	0.11093	1.45119	1.5	TRUE
5372	FAM47A	9	1.26698	0.0041636	0.116615	1.54518	1.5	TRUE
12253	PTEN	10	1.1068	3.48346e-07	0.000889277	1.385	1.4	TRUE
16752	USP28	10	1.1715	5.11135e-07	0.00114175	1.4497	1.4	TRUE
729	ANLN	6	1.16151	0.000305996	0.036159	1.4397	1.4	TRUE
14021	SLC26A10	9	1.13922	0.00710997	0.149299	1.41742	1.4	TRUE
8917	LYZL4	7	1.11995	0.0226964	0.237642	1.39815	1.4	TRUE
9476	MNT	10	1.0117	0.000623399	0.0482257	1.2899	1.3	TRUE
10969	PAWR	10	0.973614	0.0008169	0.0553913	1.25181	1.3	TRUE
16251	TRNP1	8	1.03752	0.00151197	0.0753937	1.31571	1.3	TRUE
6300	GNB3	8	1.03005	0.00290944	0.0999842	1.30824	1.3	TRUE
16044	TP53BP1	10	0.881895	9.84521e-06	0.00703736	1.16009	1.2	TRUE
3812	CTSO	10	0.956796	0.000238952	0.0321058	1.23499	1.2	TRUE
17672	ZNF519	9	0.889343	0.000248095	0.0322206	1.16754	1.2	TRUE
9095	MASP1	9	0.925212	0.000338004	0.0371293	1.20341	1.2	TRUE
6371	GP6	10	0.908501	0.000413579	0.040803	1.1867	1.2	TRUE
12537	RALGAPB	10	0.945671	0.000459063	0.042505	1.22387	1.2	TRUE
12320	PTPRG	9	0.900169	0.000486303	0.0438901	1.17836	1.2	TRUE
14258	SLFNL1	9	0.923799	0.00277967	0.0989436	1.20199	1.2	TRUE
2129	C6orf226	9	0.945072	0.00340391	0.10766	1.22327	1.2	TRUE
4731	EGFL7	9	0.921969	0.00462345	0.120439	1.20016	1.2	TRUE
8861	LTF	10	0.911528	0.00495344	0.123588	1.18972	1.2	TRUE
9076	MAPKAPK5	10	0.880845	0.00627651	0.139564	1.15904	1.2	TRUE
14310	SMCHD1	8	0.876501	0.00749695	0.152586	1.1547	1.2	TRUE
10797	OTP	9	0.968606	0.0105021	0.177502	1.2468	1.2	TRUE
3889	CXXC5	8	0.874127	0.0142093	0.199937	1.15232	1.2	TRUE
8097	KLC2	9	0.953136	0.0177448	0.218088	1.23133	1.2	TRUE
13565	SEMA3G	9	0.87965	0.021299	0.233648	1.15784	1.2	TRUE
16820	VARS2	8	0.909523	0.0213628	0.233878	1.18772	1.2	TRUE
14275	SLTM	9	0.895035	0.0287762	0.26099	1.17323	1.2	TRUE
9678	MSC	6	0.876356	0.0392441	0.295593	1.15455	1.2	TRUE
9291	METTL23	10	0.863614	1.8904e-05	0.00888987	1.14181	1.1	TRUE
14867	STK10	9	0.868034	8.60321e-05	0.0185228	1.14623	1.1	TRUE
11549	PLEKHA5	8	0.815802	0.00133292	0.0694438	1.094	1.1	TRUE
7615	IQUB	10	0.776972	0.00178485	0.0822042	1.05517	1.1	TRUE
3084	CHI3L2	9	0.859636	0.00452231	0.119143	1.13783	1.1	TRUE
2724	CD2BP2	8	0.778175	0.00705845	0.148868	1.05637	1.1	TRUE
9101	MASTL	9	0.788715	0.00828454	0.160222	1.06691	1.1	TRUE
8524	LGALS1	10	0.833943	0.00904667	0.165132	1.11214	1.1	TRUE
3058	CHCHD10	9	0.821863	0.0105914	0.178184	1.10006	1.1	TRUE
17365	ZFP62	9	0.861533	0.011741	0.18551	1.13973	1.1	TRUE
6642	GTF2E2	8	0.814502	0.0143705	0.201095	1.0927	1.1	TRUE
322	ADCK5	9	0.839079	0.0164228	0.212244	1.11727	1.1	TRUE
8594	LIN52	8	0.795206	0.0180923	0.219777	1.0734	1.1	TRUE
4623	DZIP1	9	0.778238	0.0185743	0.221656	1.05643	1.1	TRUE
7035	HN1L	10	0.829862	0.0231289	0.239555	1.10806	1.1	TRUE
8127	KLHL1	10	0.773337	0.0242031	0.244217	1.05153	1.1	TRUE
13785	SHMT1	9	0.781478	0.0283392	0.259288	1.05967	1.1	TRUE
10233	NHLH1	9	0.806697	0.0302512	0.268017	1.08489	1.1	TRUE
15960	TNFSF12	3	0.801942	0.0327005	0.275827	1.08014	1.1	TRUE
15034	SYNCRIP	9	0.791301	0.032718	0.275827	1.0695	1.1	TRUE
3839	CUX2	7	0.839631	0.0338808	0.280042	1.11783	1.1	TRUE
3570	CPEB2	6	0.822043	0.0439454	0.3105	1.10024	1.1	TRUE
14954	SUFU	10	0.747069	8.16559e-06	0.00703736	1.02526	1	TRUE
9213	MED13L	9	0.678096	8.05437e-05	0.0179914	0.956291	1	TRUE
1141	ATE1	9	0.699877	0.000137454	0.0259335	0.978072	1	TRUE
16284	TSC1	8	0.688862	0.000151682	0.0268372	0.967057	1	TRUE
8720	LRIG2	10	0.764102	0.000185811	0.0286244	1.0423	1	TRUE
9868	MYL6	10	0.69627	0.000374741	0.0391061	0.974465	1	TRUE
6908	HIST1H1C	9	0.693387	0.000544821	0.0463617	0.971582	1	TRUE
5701	FLCN	9	0.76103	0.000589439	0.0475785	1.03922	1	TRUE
3448	COL22A1	9	0.700933	0.00063034	0.048533	0.979128	1	TRUE
16547	UBE2J1	10	0.687039	0.000821415	0.0553913	0.965234	1	TRUE
17277	ZC3H12A	10	0.770824	0.000964743	0.0604911	1.04902	1	TRUE
8503	LEFTY2	10	0.729833	0.00104025	0.0627012	1.00803	1	TRUE
6492	GPR75	10	0.763128	0.00146726	0.0736515	1.04132	1	TRUE
16712	UQCRQ	10	0.688239	0.00188252	0.0826334	0.966434	1	TRUE
7996	KIAA1211L	8	0.706806	0.00232681	0.0896123	0.985001	1	TRUE
17410	ZKSCAN7	10	0.716355	0.0026545	0.0958006	0.99455	1	TRUE
15775	TMEM223	10	0.717772	0.00285148	0.0989436	0.995967	1	TRUE
1676	C10orf62	9	0.721806	0.00294937	0.100392	1	1	TRUE
5097	EXOC3L4	7	0.75533	0.00324729	0.105167	1.03352	1	TRUE
16650	UGT3A1	10	0.730161	0.0037944	0.113985	1.00836	1	TRUE
16453	TULP1	10	0.750629	0.00649204	0.142522	1.02882	1	TRUE
8916	LYZL2	7	0.676775	0.00740808	0.151641	0.95497	1	TRUE
15340	TDRD3	9	0.689552	0.00978026	0.172587	0.967747	1	TRUE
10285	NKX2-8	10	0.723983	0.0138929	0.19747	1.00218	1	TRUE
5186	FAM111B	9	0.720553	0.0139018	0.19747	0.998748	1	TRUE
9971	NALCN	10	0.765563	0.015848	0.20812	1.04376	1	TRUE
12914	RIPPLY2	8	0.694031	0.0176574	0.217709	0.972226	1	TRUE
10706	OLFM1	9	0.697785	0.0187708	0.222142	0.97598	1	TRUE
12493	RABL2B	5	0.677265	0.0197137	0.226414	0.95546	1	TRUE
4010	DAW1	10	0.743507	0.0209438	0.232033	1.0217	1	TRUE
4914	ENSA	9	0.689816	0.0217812	0.2349	0.968011	1	TRUE
12217	PSMD8	7	0.682126	0.026356	0.252267	0.960321	1	TRUE
15096	TACC2	9	0.768945	0.0269773	0.254398	1.04714	1	TRUE
5507	FBXL7	9	0.742135	0.0280139	0.257382	1.02033	1	TRUE
7657	ISM1	8	0.710419	0.0286427	0.260632	0.988614	1	TRUE
1430	BCL2L15	9	0.766965	0.0340764	0.280362	1.04516	1	TRUE
10200	NFE2L1	8	0.672582	0.0371809	0.288378	0.950777	1	TRUE
14255	SLFN13	10	0.699296	0.0386436	0.293232	0.977491	1	TRUE
2081	C4orf46	9	0.749786	0.0404846	0.300262	1.02798	1	TRUE
8904	LYRM2	6	0.769628	0.0431265	0.308886	1.04782	1	TRUE
1571	BRCA2	7	0.708433	0.0435226	0.310061	0.986628	1	TRUE
14647	SPOCD1	9	0.68919	0.0462776	0.319297	0.967385	1	TRUE
17274	ZC2HC1C	9	0.694726	0.0470469	0.321256	0.972921	1	TRUE
13051	ROCK1	10	0.654093	0.000109851	0.0225637	0.932288	0.9	TRUE
3405	CNTN5	10	0.582167	0.00015713	0.0272314	0.860362	0.9	TRUE
12411	R3HDML	9	0.593634	0.000301544	0.036159	0.871829	0.9	TRUE
1204	ATP2B2	9	0.584574	0.000399331	0.0400901	0.862769	0.9	TRUE
1863	C19orf43	9	0.669748	0.00133094	0.0694438	0.947943	0.9	TRUE
7998	KIAA1239	10	0.627149	0.00141729	0.0719518	0.905344	0.9	TRUE
17791	ZNF679	10	0.611735	0.00193941	0.0837321	0.88993	0.9	TRUE
13279	RUNX1	9	0.618584	0.00195611	0.0837321	0.896779	0.9	TRUE
14334	SMIM19	10	0.601198	0.00221789	0.0886646	0.879393	0.9	TRUE
11380	PIFO	10	0.610812	0.00231981	0.0895358	0.889007	0.9	TRUE
9434	MLXIPL	9	0.573386	0.00271715	0.0973056	0.851581	0.9	TRUE
4445	DOCK4	10	0.583799	0.0031603	0.104223	0.861994	0.9	TRUE
4285	DIO3	9	0.637136	0.00333421	0.106392	0.915331	0.9	TRUE
1479	BHLHB9	9	0.648558	0.0035264	0.11075	0.926753	0.9	TRUE
2397	CASP3	10	0.616607	0.00361505	0.111907	0.894802	0.9	TRUE
15144	TAOK1	10	0.634038	0.00385783	0.114968	0.912233	0.9	TRUE
4744	EHD1	8	0.628581	0.00403654	0.115969	0.906776	0.9	TRUE
8212	KPRP	10	0.655699	0.00417515	0.116615	0.933894	0.9	TRUE
16888	VPS18	9	0.601504	0.00422027	0.116615	0.879699	0.9	TRUE
3051	CHAD	9	0.629326	0.00477571	0.121385	0.907521	0.9	TRUE
7363	IGDCC3	9	0.669281	0.00607857	0.137325	0.947476	0.9	TRUE
9794	MUC22	8	0.640907	0.00627919	0.139564	0.919102	0.9	TRUE
15130	TAF9B	10	0.575143	0.00743598	0.151885	0.853338	0.9	TRUE
13072	RPA4	9	0.653132	0.00815126	0.159022	0.931327	0.9	TRUE
10648	NXPH3	9	0.62042	0.00989522	0.173825	0.898615	0.9	TRUE
10239	NHP2	9	0.66088	0.0104025	0.176752	0.939075	0.9	TRUE
3000	CEP89	8	0.636694	0.0111671	0.182919	0.914889	0.9	TRUE
11467	PKHD1	10	0.602234	0.0122727	0.188738	0.880429	0.9	TRUE
13562	SEMA3D	10	0.613138	0.012921	0.193058	0.891333	0.9	TRUE
10766	OSBPL5	7	0.610085	0.0142082	0.199937	0.88828	0.9	TRUE
7704	ITIH6	9	0.653571	0.0157749	0.20743	0.931766	0.9	TRUE
8530	LGALS3	8	0.634841	0.0162035	0.210739	0.913036	0.9	TRUE
10615	NUP62CL	9	0.594134	0.0169974	0.213569	0.872329	0.9	TRUE
14899	STON2	8	0.630005	0.0194529	0.225942	0.9082	0.9	TRUE
9164	MCM2	6	0.625279	0.02051	0.230127	0.903474	0.9	TRUE
16568	UBE3B	8	0.626839	0.0205971	0.230188	0.905034	0.9	TRUE
4900	ENO2	8	0.6009	0.0206461	0.230303	0.879095	0.9	TRUE
1871	C19orf57	9	0.610153	0.0210324	0.232868	0.888348	0.9	TRUE
3094	CHML	10	0.574413	0.021267	0.233648	0.852608	0.9	TRUE
7790	KATNBL1	10	0.589828	0.0213937	0.233878	0.868023	0.9	TRUE
3844	CWF19L1	9	0.618371	0.0239193	0.243754	0.896566	0.9	TRUE
13456	SCN7A	10	0.59766	0.0252687	0.24871	0.875855	0.9	TRUE
11676	PODXL2	8	0.614938	0.0273365	0.25585	0.893133	0.9	TRUE
6644	GTF2F2	9	0.668048	0.0279374	0.257208	0.946243	0.9	TRUE
13066	RP1L1	8	0.634544	0.0282973	0.259054	0.912739	0.9	TRUE
1419	BCL10	10	0.587741	0.0286309	0.260632	0.865936	0.9	TRUE
4101	DDR1	9	0.595109	0.0307513	0.27017	0.873304	0.9	TRUE
15795	TMEM246	8	0.663303	0.0315907	0.272656	0.941498	0.9	TRUE
3722	CSNK1D	9	0.611557	0.031911	0.273764	0.889752	0.9	TRUE
8434	LAX1	8	0.621661	0.0323852	0.275625	0.899856	0.9	TRUE
8760	LRRC28	9	0.629198	0.0338743	0.280042	0.907393	0.9	TRUE
3945	CYP2U1	10	0.664593	0.0366528	0.287245	0.942788	0.9	TRUE
7086	HOXB13	10	0.646746	0.0381266	0.292288	0.924941	0.9	TRUE
14120	SLC38A8	10	0.623908	0.0389052	0.294093	0.902103	0.9	TRUE
5934	GABBR1	9	0.603729	0.0399547	0.298137	0.881924	0.9	TRUE
649	ANGPTL2	9	0.632485	0.0401288	0.298917	0.91068	0.9	TRUE
2278	CACNG8	10	0.649819	0.0401928	0.299269	0.928014	0.9	TRUE
13991	SLC25A27	9	0.603879	0.0434977	0.310061	0.882074	0.9	TRUE
16369	TTC23	10	0.670795	0.0435735	0.310061	0.94899	0.9	TRUE
6595	GRXCR2	10	0.670033	0.0437683	0.310105	0.948228	0.9	TRUE
15933	TNFAIP8	9	0.658022	0.0469173	0.320617	0.936217	0.9	TRUE
11027	PCDHAC2	8	0.619898	0.0472604	0.321482	0.898093	0.9	TRUE
1389	BBC3	9	0.597406	0.0474025	0.321718	0.875601	0.9	TRUE
13606	SERPINA10	10	0.524916	0.000345142	0.0371293	0.803111	0.8	TRUE
10019	NBPF3	10	0.514349	0.000439644	0.0412714	0.792544	0.8	TRUE
8988	MALT1	10	0.499402	0.000504997	0.0448888	0.777597	0.8	TRUE
14244	SLCO1C1	10	0.526099	0.000581618	0.047459	0.804294	0.8	TRUE
15513	TIA1	10	0.507973	0.000944034	0.0598223	0.786168	0.8	TRUE
9029	MAP2K7	9	0.485651	0.00114048	0.0660833	0.763846	0.8	TRUE
4817	ELF1	10	0.477069	0.00151766	0.0753937	0.755264	0.8	TRUE
11546	PLEKHA1	10	0.495258	0.00160144	0.077555	0.773453	0.8	TRUE
795	APAF1	10	0.512779	0.00163651	0.0777776	0.790974	0.8	TRUE
1001	ARL6IP6	10	0.533386	0.00174883	0.0809629	0.811581	0.8	TRUE
14005	SLC25A4	9	0.502571	0.00218558	0.0886646	0.780766	0.8	TRUE
13295	RXFP4	10	0.529192	0.0024114	0.0916846	0.807387	0.8	TRUE
11891	PPP2R1B	8	0.489704	0.00264097	0.0957284	0.767899	0.8	TRUE
1132	ATAD1	9	0.508699	0.00281691	0.0989436	0.786894	0.8	TRUE
3565	CPB1	10	0.486361	0.00315479	0.104223	0.764556	0.8	TRUE
8006	KIAA1407	10	0.481688	0.00416885	0.116615	0.759883	0.8	TRUE
710	ANKRD45	9	0.542458	0.00421208	0.116615	0.820653	0.8	TRUE
10262	NIPSNAP3B	9	0.480214	0.00425782	0.116615	0.758409	0.8	TRUE
5712	FLRT2	8	0.534657	0.00428001	0.116615	0.812852	0.8	TRUE
2897	CDKN3	9	0.473742	0.00537969	0.129844	0.751937	0.8	TRUE
17870	ZNF790	10	0.495023	0.00544101	0.130862	0.773218	0.8	TRUE
7607	IQCJ-SCHIP1	6	0.486891	0.00580615	0.134051	0.765086	0.8	TRUE
10410	NPDC1	7	0.47315	0.00737772	0.151412	0.751345	0.8	TRUE
1349	BABAM1	10	0.509949	0.00773602	0.155329	0.788144	0.8	TRUE
16684	UNC93A	8	0.538711	0.00872588	0.161755	0.816906	0.8	TRUE
9310	MFAP3L	10	0.51267	0.00911912	0.166115	0.790865	0.8	TRUE
8586	LIMD2	10	0.509908	0.00930778	0.168521	0.788103	0.8	TRUE
14754	SRXN1	8	0.57008	0.0112282	0.183375	0.848275	0.8	TRUE
16417	TTPA	10	0.560564	0.0119511	0.187059	0.838759	0.8	TRUE
17081	WNK1	10	0.508908	0.0120797	0.188199	0.787103	0.8	TRUE
12583	RASA2	10	0.568767	0.0126513	0.191754	0.846962	0.8	TRUE
11276	PGBD3	10	0.503826	0.0129566	0.193106	0.782021	0.8	TRUE
11839	PPM1H	9	0.54942	0.0136365	0.196679	0.827615	0.8	TRUE
10970	PAX1	10	0.523392	0.0137629	0.197338	0.801587	0.8	TRUE
13779	SHISA4	10	0.48326	0.0138903	0.19747	0.761455	0.8	TRUE
13438	SCIN	7	0.479249	0.0149032	0.20162	0.757444	0.8	TRUE
2252	CACHD1	9	0.553506	0.0153867	0.20496	0.831701	0.8	TRUE
11086	PCNXL2	10	0.564111	0.0160636	0.209577	0.842306	0.8	TRUE
8413	LANCL2	8	0.494603	0.0160848	0.209577	0.772798	0.8	TRUE
9874	MYLK2	8	0.557971	0.0165988	0.212254	0.836166	0.8	TRUE
119	ABHD8	9	0.561878	0.0167499	0.212284	0.840073	0.8	TRUE
13856	SKAP2	9	0.519649	0.0178963	0.218597	0.797844	0.8	TRUE
836	APOBEC3H	9	0.564101	0.0182721	0.220422	0.842296	0.8	TRUE
13052	ROCK2	8	0.565982	0.0212838	0.233648	0.844177	0.8	TRUE
9049	MAP4K4	9	0.533504	0.0214692	0.233984	0.811699	0.8	TRUE
15614	TMBIM1	10	0.537141	0.0218329	0.235151	0.815336	0.8	TRUE
11877	PPP1R37	8	0.499394	0.0227354	0.237642	0.777589	0.8	TRUE
9414	MLC1	9	0.490873	0.0230513	0.239387	0.769068	0.8	TRUE
16699	UPK3BL	7	0.49567	0.0230813	0.239387	0.773865	0.8	TRUE
8447	LCE1D	8	0.561903	0.0232935	0.240147	0.840098	0.8	TRUE
4328	DLX2	10	0.537272	0.0233824	0.240436	0.815467	0.8	TRUE
3694	CRYZL1	10	0.511854	0.0234011	0.240436	0.790049	0.8	TRUE
13210	RRH	8	0.51452	0.0234372	0.240565	0.792715	0.8	TRUE
596	AMACR	10	0.474359	0.0237332	0.242797	0.752554	0.8	TRUE
5534	FBXO42	9	0.521997	0.0239945	0.243754	0.800192	0.8	TRUE
4270	DHX40	8	0.538974	0.0242263	0.244314	0.817169	0.8	TRUE
23	43722	9	0.533066	0.0246561	0.246002	0.811261	0.8	TRUE
10440	NPTX1	9	0.512995	0.0249683	0.247065	0.79119	0.8	TRUE
12162	PSD3	10	0.485146	0.0259797	0.250414	0.763341	0.8	TRUE
14408	SNRPB2	10	0.567675	0.0276898	0.256642	0.84587	0.8	TRUE
6174	GIPC1	9	0.510912	0.0284959	0.260072	0.789107	0.8	TRUE
5149	FABP12	10	0.530736	0.0290304	0.26236	0.808931	0.8	TRUE
2076	C4orf32	10	0.570004	0.0298268	0.265731	0.848199	0.8	TRUE
17190	YIPF6	9	0.512914	0.0301559	0.26764	0.791109	0.8	TRUE
33	AADAC	10	0.557947	0.031843	0.273311	0.836142	0.8	TRUE
6443	GPR150	10	0.544893	0.032817	0.2759	0.823088	0.8	TRUE
5064	ETV1	10	0.569148	0.0331469	0.277108	0.847343	0.8	TRUE
7415	IKZF5	8	0.48754	0.0334605	0.278581	0.765735	0.8	TRUE
4367	DNAI1	8	0.493403	0.0360552	0.286713	0.771598	0.8	TRUE
14594	SPDL1	9	0.49936	0.0365461	0.287245	0.777555	0.8	TRUE
6093	GDF5	9	0.568435	0.037668	0.290893	0.84663	0.8	TRUE
78	ABCC11	9	0.510145	0.038018	0.291769	0.78834	0.8	TRUE
4678	EDN1	9	0.548397	0.0385179	0.29315	0.826592	0.8	TRUE
10156	NEK6	9	0.484006	0.0390273	0.294766	0.762201	0.8	TRUE
15312	TCN1	9	0.477608	0.0395735	0.29676	0.755803	0.8	TRUE
16911	VPS72	7	0.520441	0.0407536	0.30131	0.798636	0.8	TRUE
2071	C4orf22	9	0.487523	0.0424316	0.306252	0.765718	0.8	TRUE
16141	TREML1	10	0.48826	0.0434229	0.310061	0.766455	0.8	TRUE
1918	C1orf21	8	0.485668	0.0436318	0.310061	0.763863	0.8	TRUE
5880	FUT1	10	0.546281	0.0447158	0.312748	0.824476	0.8	TRUE
12130	PRSS22	9	0.524878	0.0458067	0.317397	0.803073	0.8	TRUE
3714	CSMD1	10	0.563381	0.0459888	0.318535	0.841576	0.8	TRUE
15577	TLK1	10	0.511829	0.0464262	0.319729	0.790024	0.8	TRUE
1854	C19orf12	7	0.496606	0.046433	0.319729	0.774801	0.8	TRUE
7374	IGFBP2	10	0.48143	0.0475627	0.322071	0.759625	0.8	TRUE
2754	CD58	10	0.481397	0.0478266	0.323296	0.759592	0.8	TRUE
14698	SPZ1	10	0.49733	0.0481734	0.324485	0.775525	0.8	TRUE
5624	FGF12	10	0.51348	0.0498222	0.327074	0.791675	0.8	TRUE
17217	ZADH2	8	0.38944	0.000282108	0.0350088	0.667635	0.7	TRUE
4654	ECHDC1	10	0.414458	0.000513613	0.0448888	0.692653	0.7	TRUE
8960	MAGEB16	9	0.463876	0.000519694	0.0448888	0.742071	0.7	TRUE
3854	CXCL13	10	0.379918	0.00111018	0.0652696	0.658113	0.7	TRUE
9026	MAP2K4	10	0.457443	0.00119171	0.0670219	0.735638	0.7	TRUE
10622	NUPR1	10	0.416212	0.00223114	0.0886646	0.694407	0.7	TRUE
7775	KANSL1L	9	0.424664	0.00246533	0.0931405	0.702859	0.7	TRUE
3078	CHEK2	9	0.378929	0.00247212	0.0931998	0.657124	0.7	TRUE
16638	UGT1A7	7	0.447869	0.00318933	0.104462	0.726064	0.7	TRUE
6774	HCCS	10	0.454255	0.00447623	0.118361	0.73245	0.7	TRUE
6626	GSTM5	10	0.451007	0.00546788	0.131156	0.729202	0.7	TRUE
12727	RDM1	10	0.400489	0.00576904	0.133713	0.678684	0.7	TRUE
13514	SEC11A	9	0.414455	0.00605944	0.137066	0.69265	0.7	TRUE
8449	LCE1F	8	0.397288	0.00611903	0.137729	0.675483	0.7	TRUE
4912	ENPP6	10	0.471715	0.00617444	0.138441	0.74991	0.7	TRUE
15303	TCF7L1	10	0.449051	0.00625772	0.139433	0.727246	0.7	TRUE
10292	NLGN1	10	0.382731	0.0067126	0.145399	0.660926	0.7	TRUE
6145	GGTLC2	8	0.468512	0.00706795	0.148868	0.746707	0.7	TRUE
16562	UBE2U	9	0.383655	0.0073493	0.15113	0.66185	0.7	TRUE
2102	C5orf49	9	0.460247	0.00757529	0.15383	0.738442	0.7	TRUE
2640	CCNB3	9	0.381795	0.00851362	0.160993	0.65999	0.7	TRUE
16689	UPB1	8	0.466728	0.0086055	0.161221	0.744923	0.7	TRUE
15874	TMEM89	9	0.43142	0.00893414	0.164263	0.709615	0.7	TRUE
4836	ELMSAN1	7	0.390502	0.00984429	0.173489	0.668697	0.7	TRUE
790	AP4S1	10	0.39488	0.00988765	0.173825	0.673075	0.7	TRUE
1595	BROX	10	0.428652	0.0101916	0.174616	0.706847	0.7	TRUE
8198	KNCN	9	0.424051	0.010519	0.177502	0.702246	0.7	TRUE
2518	CCDC171	9	0.397079	0.0109004	0.181032	0.675274	0.7	TRUE
14982	SUPT16H	10	0.462632	0.011086	0.182756	0.740827	0.7	TRUE
12954	RND3	9	0.417368	0.0125537	0.191739	0.695563	0.7	TRUE
1384	BAX	10	0.429291	0.0128106	0.192226	0.707486	0.7	TRUE
17866	ZNF786	10	0.393353	0.0128517	0.192345	0.671548	0.7	TRUE
2338	CANX	9	0.456051	0.0129425	0.193106	0.734246	0.7	TRUE
17293	ZC4H2	10	0.401021	0.0133929	0.195691	0.679216	0.7	TRUE
461	AIF1	10	0.393608	0.0139173	0.19747	0.671803	0.7	TRUE
4664	ECT2L	10	0.418205	0.0139919	0.19797	0.6964	0.7	TRUE
5122	EYA2	10	0.374637	0.0145218	0.20162	0.652832	0.7	TRUE
3012	CERS5	10	0.402082	0.0145567	0.20162	0.680277	0.7	TRUE
14966	SULT1E1	10	0.391754	0.0156224	0.206641	0.669949	0.7	TRUE
15488	THEMIS2	10	0.41576	0.0161099	0.209676	0.693955	0.7	TRUE
7898	KCTD10	6	0.417201	0.0166303	0.212254	0.695396	0.7	TRUE
706	ANKRD39	9	0.421427	0.0167423	0.212284	0.699622	0.7	TRUE
5373	FAM47B	7	0.406805	0.016877	0.212988	0.685	0.7	TRUE
9844	MYF5	7	0.401398	0.0174381	0.216401	0.679593	0.7	TRUE
10321	NME3	9	0.388829	0.0177639	0.218172	0.667024	0.7	TRUE
14571	SPATA31D1	9	0.413996	0.0195744	0.225986	0.692191	0.7	TRUE
4480	DPM1	10	0.399924	0.0199525	0.227528	0.678119	0.7	TRUE
10061	NCR3	10	0.386603	0.0200575	0.227861	0.664798	0.7	TRUE
6100	GDPD1	10	0.447816	0.0200701	0.227861	0.726011	0.7	TRUE
5546	FBXW10	10	0.464148	0.0201715	0.228226	0.742343	0.7	TRUE
926	ARHGAP35	10	0.430152	0.0202054	0.228381	0.708347	0.7	TRUE
7713	ITPKA	7	0.374741	0.0205531	0.230127	0.652936	0.7	TRUE
4705	EFCAB6	9	0.38993	0.0207357	0.23083	0.668125	0.7	TRUE
10265	NIT2	9	0.403683	0.020944	0.232033	0.681878	0.7	TRUE
16770	USP45	9	0.424873	0.0217655	0.2349	0.703068	0.7	TRUE
12518	RAD54L2	10	0.416297	0.0226538	0.237642	0.694492	0.7	TRUE
9040	MAP3K6	8	0.400952	0.0226903	0.237642	0.679147	0.7	TRUE
12933	RNASE1	10	0.46396	0.0239508	0.243754	0.742155	0.7	TRUE
13610	SERPINA4	9	0.405457	0.0241843	0.244217	0.683652	0.7	TRUE
5404	FAM72B	5	0.455335	0.0241927	0.244217	0.73353	0.7	TRUE
108	ABHD15	10	0.458909	0.0245422	0.245595	0.737104	0.7	TRUE
4112	DDX19B	8	0.380248	0.024669	0.246002	0.658443	0.7	TRUE
7972	KIAA0513	10	0.42663	0.0249692	0.247065	0.704825	0.7	TRUE
3606	CPT2	10	0.44574	0.0251016	0.2481	0.723935	0.7	TRUE
7341	IFNK	10	0.399011	0.0254839	0.24903	0.677206	0.7	TRUE
5425	FAM86B1	4	0.383658	0.025717	0.249651	0.661853	0.7	TRUE
13448	SCN1B	9	0.38245	0.0264669	0.252921	0.660645	0.7	TRUE
6759	HAX1	8	0.376893	0.0270441	0.254759	0.655088	0.7	TRUE
12621	RB1	9	0.452543	0.0271143	0.254883	0.730738	0.7	TRUE
17614	ZNF43	9	0.436763	0.0273747	0.25585	0.714958	0.7	TRUE
12669	RBM47	10	0.415599	0.0274063	0.255996	0.693794	0.7	TRUE
1503	BLK	10	0.429018	0.028352	0.259288	0.707213	0.7	TRUE
15848	TMEM61	8	0.443164	0.0285658	0.260444	0.721359	0.7	TRUE
7642	IRX2	9	0.408676	0.0289299	0.26176	0.686871	0.7	TRUE
521	AKT3	7	0.372097	0.0298714	0.265838	0.650292	0.7	TRUE
5686	FKBP15	8	0.38734	0.0303948	0.268496	0.665535	0.7	TRUE
10843	P4HA1	10	0.382396	0.0312708	0.272059	0.660591	0.7	TRUE
14515	SP140L	10	0.408714	0.0317286	0.273116	0.686909	0.7	TRUE
2964	CENPL	10	0.384427	0.0335237	0.278688	0.662622	0.7	TRUE
10178	NEURL1B	9	0.467524	0.0339132	0.28005	0.745719	0.7	TRUE
8278	KRT9	10	0.459155	0.0346543	0.28261	0.73735	0.7	TRUE
8477	LCP1	10	0.445984	0.0353488	0.284799	0.724179	0.7	TRUE
2999	CEP85L	10	0.376264	0.0356369	0.286267	0.654459	0.7	TRUE
234	ACTN1	8	0.470007	0.0364679	0.287245	0.748202	0.7	TRUE
826	APOA5	8	0.443066	0.0370826	0.288241	0.721261	0.7	TRUE
13110	RPL28	8	0.375141	0.0378537	0.29132	0.653336	0.7	TRUE
8168	KLK13	10	0.438757	0.0380099	0.291769	0.716952	0.7	TRUE
5940	GABRA2	8	0.44141	0.0382072	0.292519	0.719605	0.7	TRUE
880	ARAP2	10	0.466722	0.0385632	0.293231	0.744917	0.7	TRUE
11799	PPARGC1A	10	0.438326	0.0392363	0.295593	0.716521	0.7	TRUE
2859	CDK13	8	0.43558	0.0395648	0.29676	0.713775	0.7	TRUE
3642	CRH	8	0.382334	0.0399515	0.298137	0.660529	0.7	TRUE
5209	FAM129A	10	0.398048	0.0404222	0.300147	0.676243	0.7	TRUE
3913	CYLD	9	0.425955	0.0407475	0.30131	0.70415	0.7	TRUE
10276	NKIRAS2	10	0.391017	0.0412844	0.302802	0.669212	0.7	TRUE
16033	TOR1AIP2	10	0.420624	0.0413282	0.302802	0.698819	0.7	TRUE
3834	CUL7	10	0.449656	0.0421308	0.306252	0.727851	0.7	TRUE
5126	EZH1	8	0.381725	0.0423464	0.306252	0.65992	0.7	TRUE
9343	MGAT4C	10	0.423137	0.0425345	0.30686	0.701332	0.7	TRUE
2473	CCDC114	7	0.380566	0.0431151	0.308886	0.658761	0.7	TRUE
17907	ZNF853	10	0.416035	0.0435707	0.310061	0.69423	0.7	TRUE
309	ADAP1	9	0.43512	0.0455842	0.316546	0.713315	0.7	TRUE
16285	TSC2	10	0.450456	0.0464106	0.319729	0.728651	0.7	TRUE
6907	HIST1H1B	10	0.381197	0.0473468	0.321482	0.659392	0.7	TRUE
13703	SGCB	8	0.399099	0.0490325	0.325869	0.677294	0.7	TRUE
4186	DENND2A	9	0.421362	0.0493744	0.326217	0.699557	0.7	TRUE
1100	ASH2L	7	0.383035	0.0497212	0.326901	0.66123	0.7	TRUE
11041	PCDHB7	10	0.406181	0.0499458	0.32722	0.684376	0.7	TRUE
9773	MTRNR2L1	4	1.03683	0.058876	0.344711	1.31502	1.3	FALSE
92	ABCF1	4	0.97846	0.147366	0.489974	1.25666	1.3	FALSE
3465	COL5A3	7	0.888199	0.0503934	0.327878	1.16639	1.2	FALSE
2839	CDH24	5	0.878079	0.0796178	0.388735	1.15627	1.2	FALSE
13256	RTFDC1	6	0.81241	0.0641837	0.356186	1.09061	1.1	FALSE
15436	TFRC	7	0.815951	0.0661954	0.361058	1.09415	1.1	FALSE
15053	SYNRG	9	0.677588	0.0588532	0.344711	0.955783	1	FALSE
9572	MRM1	7	0.68649	0.064072	0.355872	0.964685	1	FALSE
9777	MTRNR2L7	6	0.712092	0.0682719	0.363999	0.990287	1	FALSE
6450	GPR158	8	0.700495	0.0782934	0.386172	0.97869	1	FALSE
4776	EIF3B	7	0.758505	0.0831057	0.396132	1.0367	1	FALSE
7807	KCNA4	8	0.730467	0.0871581	0.405031	1.00866	1	FALSE
17687	ZNF546	7	0.736503	0.121052	0.456781	1.0147	1	FALSE
13073	RPAIN	6	0.756292	0.122497	0.457491	1.03449	1	FALSE
5586	FDPS	6	0.687062	0.156573	0.500081	0.965257	1	FALSE
11825	PPIL1	7	0.607592	0.0508053	0.328827	0.885787	0.9	FALSE
9724	MTCH1	10	0.617984	0.0523582	0.334755	0.896179	0.9	FALSE
7616	IRAK1	8	0.618825	0.0558305	0.339275	0.89702	0.9	FALSE
11323	PHF20L1	10	0.627114	0.0560953	0.339822	0.905309	0.9	FALSE
151	ACAP3	7	0.622319	0.0564119	0.339982	0.900514	0.9	FALSE
11384	PIGG	9	0.609268	0.0565554	0.340284	0.887463	0.9	FALSE
9048	MAP4K3	9	0.573519	0.0568405	0.340852	0.851714	0.9	FALSE
10571	NUDT1	9	0.571914	0.0588299	0.344711	0.850109	0.9	FALSE
16184	TRIM41	8	0.604265	0.0590166	0.344711	0.88246	0.9	FALSE
12955	RNF10	8	0.65307	0.0603917	0.346978	0.931265	0.9	FALSE
5458	FAR2	10	0.581367	0.062161	0.350969	0.859562	0.9	FALSE
1697	C11orf48	9	0.632256	0.0635061	0.354753	0.910451	0.9	FALSE
9621	MRPL51	9	0.576199	0.0647725	0.357911	0.854394	0.9	FALSE
8674	LOXL1	8	0.668777	0.0675171	0.362398	0.946972	0.9	FALSE
13311	S100A4	10	0.593787	0.0682481	0.363999	0.871982	0.9	FALSE
16005	TOB2	7	0.662318	0.0687315	0.364716	0.940513	0.9	FALSE
7166	HSD17B1	9	0.641671	0.0691176	0.365315	0.919866	0.9	FALSE
381	ADSSL1	7	0.578347	0.0691844	0.365561	0.856542	0.9	FALSE
2261	CACNA1I	8	0.572713	0.0693716	0.366225	0.850908	0.9	FALSE
15459	TGM5	7	0.64184	0.0715665	0.370478	0.920035	0.9	FALSE
16342	TSR1	8	0.57911	0.0737083	0.37501	0.857305	0.9	FALSE
13433	SCGB3A1	9	0.600711	0.0750034	0.377659	0.878906	0.9	FALSE
9300	METTL7A	10	0.62801	0.0762355	0.380466	0.906205	0.9	FALSE
12697	RC3H2	8	0.583921	0.0781121	0.385597	0.862116	0.9	FALSE
2654	CCNJ	9	0.580727	0.0805811	0.390663	0.858922	0.9	FALSE
765	AOX1	8	0.617142	0.0877461	0.405031	0.895337	0.9	FALSE
14323	SMG8	7	0.599365	0.0945854	0.416112	0.87756	0.9	FALSE
7689	ITGB1BP1	9	0.584403	0.0959152	0.418854	0.862598	0.9	FALSE
12822	RGS11	9	0.582647	0.0966586	0.419856	0.860842	0.9	FALSE
12046	PRNP	9	0.581692	0.11228	0.446341	0.859887	0.9	FALSE
2784	CDC123	8	0.610888	0.112909	0.446669	0.889083	0.9	FALSE
12703	RCC1	7	0.572991	0.12703	0.462046	0.851186	0.9	FALSE
17869	ZNF79	8	0.625506	0.14337	0.483766	0.903701	0.9	FALSE
5518	FBXO24	8	0.594805	0.162953	0.504924	0.873	0.9	FALSE
13901	SLC15A2	10	0.504177	0.0503255	0.327878	0.782372	0.8	FALSE
10673	OCEL1	8	0.56192	0.0504801	0.328268	0.840115	0.8	FALSE
9130	MBLAC1	8	0.528074	0.0507527	0.328798	0.806269	0.8	FALSE
11042	PCDHB8	8	0.509309	0.053255	0.335849	0.787504	0.8	FALSE
11172	PDLIM1	9	0.509857	0.0534858	0.335849	0.788052	0.8	FALSE
13540	SEC62	8	0.535921	0.057961	0.343993	0.814116	0.8	FALSE
1606	BSN	9	0.48506	0.0583543	0.344423	0.763255	0.8	FALSE
955	ARHGEF37	9	0.502304	0.0589286	0.344711	0.780499	0.8	FALSE
3209	CLCN1	10	0.472186	0.0596885	0.345028	0.750381	0.8	FALSE
14358	SMPX	9	0.505433	0.0604695	0.346998	0.783628	0.8	FALSE
7357	IFT57	10	0.51864	0.0612214	0.348194	0.796835	0.8	FALSE
3766	CTAGE9	4	0.482191	0.0623347	0.351616	0.760386	0.8	FALSE
745	ANTXR1	10	0.541847	0.0623782	0.351642	0.820042	0.8	FALSE
10066	NDC80	9	0.536502	0.0644963	0.357277	0.814697	0.8	FALSE
7809	KCNA6	9	0.53772	0.0654659	0.359542	0.815915	0.8	FALSE
14504	SOX30	10	0.493829	0.0664766	0.361666	0.772024	0.8	FALSE
17266	ZBTB7B	10	0.518193	0.0674771	0.362398	0.796388	0.8	FALSE
11863	PPP1R16A	10	0.494325	0.067717	0.362398	0.77252	0.8	FALSE
3444	COL1A1	9	0.496867	0.0687371	0.364716	0.775062	0.8	FALSE
8400	LAMC1	10	0.560447	0.0690995	0.365315	0.838642	0.8	FALSE
12613	RASSF6	10	0.549459	0.0714143	0.37012	0.827654	0.8	FALSE
10190	NF2	10	0.482655	0.0720457	0.371052	0.76085	0.8	FALSE
5965	GAGE12H	4	0.488963	0.073722	0.37501	0.767158	0.8	FALSE
16694	UPK1A	10	0.4986	0.073945	0.375656	0.776795	0.8	FALSE
138	ACACB	8	0.474973	0.0752493	0.378315	0.753168	0.8	FALSE
12155	PRX	9	0.548447	0.0757459	0.379438	0.826642	0.8	FALSE
15294	TCF19	9	0.548594	0.0758239	0.379438	0.826789	0.8	FALSE
15011	SWAP70	9	0.500901	0.0773039	0.383302	0.779096	0.8	FALSE
13597	SERHL2	10	0.570267	0.0780455	0.385496	0.848462	0.8	FALSE
16473	TXLNA	9	0.490253	0.0792945	0.388086	0.768448	0.8	FALSE
7090	HOXB5	10	0.489824	0.0806192	0.390742	0.768019	0.8	FALSE
4029	DCAF11	9	0.539269	0.0833806	0.396578	0.817464	0.8	FALSE
7810	KCNA7	8	0.517263	0.0868627	0.404861	0.795458	0.8	FALSE
3816	CTSZ	10	0.549062	0.0881281	0.405222	0.827257	0.8	FALSE
14189	SLC6A11	9	0.557779	0.0898285	0.408355	0.835974	0.8	FALSE
6181	GJA10	9	0.52495	0.0964725	0.419654	0.803145	0.8	FALSE
1701	C11orf54	10	0.50764	0.0975138	0.422237	0.785835	0.8	FALSE
5704	FLI1	9	0.48266	0.0979727	0.422617	0.760855	0.8	FALSE
8014	KIAA1522	8	0.489154	0.099591	0.424849	0.767349	0.8	FALSE
4326	DLST	9	0.564648	0.101636	0.428662	0.842843	0.8	FALSE
5013	ERLEC1	9	0.571631	0.102561	0.430936	0.849826	0.8	FALSE
9929	N4BP2L1	10	0.521569	0.102947	0.431411	0.799764	0.8	FALSE
667	ANKIB1	10	0.488408	0.104467	0.432738	0.766603	0.8	FALSE
7322	IFNA10	3	0.560697	0.105297	0.433963	0.838892	0.8	FALSE
1977	C20orf201	9	0.488611	0.106158	0.434893	0.766806	0.8	FALSE
11911	PPP4R2	8	0.551163	0.106297	0.434893	0.829358	0.8	FALSE
6985	HLA-DPB1	9	0.528646	0.110742	0.443013	0.806841	0.8	FALSE
17111	WSCD2	7	0.512468	0.114063	0.447754	0.790663	0.8	FALSE
12065	PROX1	10	0.495385	0.117644	0.454206	0.77358	0.8	FALSE
7773	KANK4	8	0.516732	0.118547	0.454312	0.794927	0.8	FALSE
14031	SLC27A1	8	0.489445	0.118605	0.454433	0.76764	0.8	FALSE
1741	C12orf66	8	0.476236	0.119722	0.455621	0.754431	0.8	FALSE
10228	NGFR	10	0.494329	0.121226	0.457053	0.772524	0.8	FALSE
16787	UST	9	0.493482	0.123436	0.457491	0.771677	0.8	FALSE
10548	NTN5	10	0.488195	0.126057	0.460285	0.76639	0.8	FALSE
7346	IFNW1	8	0.528313	0.126462	0.460918	0.806508	0.8	FALSE
15863	TMEM74B	9	0.493925	0.12703	0.462046	0.77212	0.8	FALSE
16615	UCN2	8	0.512423	0.132452	0.470593	0.790618	0.8	FALSE
8295	KRTAP12-1	10	0.49093	0.132644	0.470869	0.769125	0.8	FALSE
13230	RSC1A1	9	0.517692	0.135336	0.474042	0.795887	0.8	FALSE
7802	KCMF1	9	0.499336	0.138085	0.477251	0.777531	0.8	FALSE
12285	PTMS	9	0.513699	0.138341	0.477251	0.791894	0.8	FALSE
7719	ITPRIP	8	0.492582	0.1384	0.477322	0.770777	0.8	FALSE
8417	LAPTM4B	10	0.472281	0.138695	0.477539	0.750476	0.8	FALSE
3597	CPSF3	8	0.555963	0.139825	0.479032	0.834158	0.8	FALSE
12640	RBM10	7	0.50743	0.143067	0.483292	0.785625	0.8	FALSE
10773	OSER1	9	0.528825	0.144266	0.485077	0.80702	0.8	FALSE
5065	ETV2	10	0.503104	0.146194	0.488133	0.781299	0.8	FALSE
2086	C5	10	0.481971	0.146407	0.488231	0.760166	0.8	FALSE
8606	LIPC	9	0.551259	0.14889	0.491188	0.829454	0.8	FALSE
2486	CCDC13	7	0.49584	0.149769	0.491618	0.774035	0.8	FALSE
16527	UBASH3A	7	0.503761	0.149799	0.491627	0.781956	0.8	FALSE
12729	REC8	8	0.549428	0.150207	0.4921	0.827623	0.8	FALSE
11690	POLDIP3	9	0.497849	0.150818	0.493073	0.776044	0.8	FALSE
4219	DGAT2	10	0.511653	0.154835	0.498361	0.789848	0.8	FALSE
13475	SCRT1	8	0.479045	0.158951	0.503807	0.75724	0.8	FALSE
11992	PRICKLE2	9	0.536265	0.159191	0.504007	0.81446	0.8	FALSE
8073	KIF6	8	0.50175	0.159858	0.504247	0.779945	0.8	FALSE
4462	DOPEY1	8	0.532261	0.162116	0.504924	0.810456	0.8	FALSE
12969	RNF126	8	0.501165	0.162272	0.504924	0.77936	0.8	FALSE
1609	BSPRY	8	0.473421	0.162425	0.504924	0.751616	0.8	FALSE
16228	TRIP13	7	0.56453	0.165323	0.506571	0.842725	0.8	FALSE
14498	SOX15	9	0.474984	0.17101	0.513761	0.753179	0.8	FALSE
7031	HMX1	7	0.503312	0.175569	0.518667	0.781507	0.8	FALSE
481	AK6	7	0.491555	0.177393	0.52087	0.76975	0.8	FALSE
16946	VWA9	8	0.512925	0.178005	0.521126	0.79112	0.8	FALSE
8932	MACROD1	8	0.502559	0.186623	0.529274	0.780754	0.8	FALSE
2419	CAV2	7	0.511369	0.190567	0.534437	0.789564	0.8	FALSE
9640	MRPS23	8	0.496115	0.19301	0.536907	0.77431	0.8	FALSE
14509	SOX8	9	0.493616	0.195396	0.539477	0.771811	0.8	FALSE
11227	PET112	7	0.472162	0.199365	0.543937	0.750357	0.8	FALSE
412	AGBL4	7	0.542153	0.20162	0.546149	0.820348	0.8	FALSE
1578	BRD8	7	0.505018	0.210432	0.552967	0.783213	0.8	FALSE
14321	SMG6	7	0.492374	0.238375	0.583113	0.770569	0.8	FALSE
3515	COQ4	7	0.472457	0.256474	0.599659	0.750652	0.8	FALSE
3021	CETN3	7	0.474298	0.257158	0.600315	0.752493	0.8	FALSE
17289	ZC3H8	7	0.473693	0.267065	0.607041	0.751888	0.8	FALSE
15807	TMEM257	5	0.498653	0.31449	0.646862	0.776848	0.8	FALSE
901	ARGFX	9	0.411925	0.0516889	0.332379	0.69012	0.7	FALSE
6618	GSTA4	9	0.376733	0.0521847	0.334484	0.654928	0.7	FALSE
9463	MMP3	10	0.396263	0.0523096	0.334755	0.674458	0.7	FALSE
12743	REG4	10	0.457793	0.0530865	0.335849	0.735988	0.7	FALSE
10881	PAH	10	0.442707	0.0540376	0.335849	0.720902	0.7	FALSE
382	ADTRP	10	0.44396	0.0541621	0.335849	0.722155	0.7	FALSE
8431	LAT2	10	0.373729	0.0544131	0.335849	0.651924	0.7	FALSE
9931	N4BP3	9	0.431794	0.0544841	0.335849	0.709989	0.7	FALSE
6095	GDF7	10	0.376213	0.0545008	0.335849	0.654408	0.7	FALSE
4035	DCAF16	8	0.376431	0.0554133	0.338169	0.654626	0.7	FALSE
3483	COMMD1	10	0.425058	0.0557577	0.339275	0.703253	0.7	FALSE
4441	DOCK10	10	0.379296	0.0564853	0.340207	0.657491	0.7	FALSE
16464	TVP23C	7	0.410453	0.0590068	0.344711	0.688648	0.7	FALSE
9518	MPC1	8	0.394618	0.0591668	0.344711	0.672813	0.7	FALSE
7171	HSD17B14	9	0.416813	0.0604648	0.346998	0.695008	0.7	FALSE
9416	MLF1	10	0.4565	0.0611593	0.348091	0.734695	0.7	FALSE
4474	DPH1	10	0.419392	0.0617429	0.349603	0.697587	0.7	FALSE
5566	FCGR3A	9	0.385069	0.0630665	0.353613	0.663264	0.7	FALSE
17690	ZNF549	9	0.421236	0.0645944	0.357369	0.699431	0.7	FALSE
2321	CAMK2N1	9	0.458861	0.065946	0.360715	0.737056	0.7	FALSE
17841	ZNF75A	10	0.439917	0.0664842	0.361666	0.718112	0.7	FALSE
13046	RNPS1	8	0.465971	0.0674213	0.362398	0.744166	0.7	FALSE
2354	CAPN9	8	0.376512	0.067752	0.362398	0.654707	0.7	FALSE
788	AP4E1	9	0.399879	0.0683118	0.364069	0.678074	0.7	FALSE
1834	C17orf74	9	0.427842	0.0694098	0.366318	0.706037	0.7	FALSE
8647	LMTK2	9	0.455567	0.0704369	0.367632	0.733762	0.7	FALSE
12985	RNF150	9	0.372109	0.0727399	0.373416	0.650304	0.7	FALSE
16035	TOR2A	10	0.383725	0.0733406	0.374885	0.66192	0.7	FALSE
13479	SCUBE1	7	0.381894	0.0734044	0.37501	0.660089	0.7	FALSE
16518	UBA7	8	0.399803	0.0756302	0.379438	0.677998	0.7	FALSE
9528	MPI	9	0.416831	0.0766889	0.381523	0.695026	0.7	FALSE
11983	PREPL	9	0.381122	0.0769722	0.382294	0.659317	0.7	FALSE
6337	GOLGA6A	3	0.395143	0.0773671	0.383509	0.673338	0.7	FALSE
15325	TCTE3	9	0.464992	0.0785193	0.386535	0.743187	0.7	FALSE
722	ANKRD9	9	0.444814	0.0791152	0.387446	0.723009	0.7	FALSE
6627	GSTO1	10	0.408123	0.0796155	0.388735	0.686318	0.7	FALSE
1222	ATP5J	9	0.371956	0.0798285	0.389041	0.650151	0.7	FALSE
5550	FBXW4	9	0.377049	0.0802573	0.38994	0.655244	0.7	FALSE
10485	NREP	10	0.407366	0.0804698	0.390441	0.685561	0.7	FALSE
15888	TMIGD1	10	0.402673	0.0805638	0.390663	0.680868	0.7	FALSE
4527	DSCAML1	10	0.385376	0.0814454	0.392765	0.663571	0.7	FALSE
3632	CREB5	6	0.453223	0.0826169	0.394855	0.731418	0.7	FALSE
7287	IDI1	9	0.433235	0.0839328	0.398268	0.71143	0.7	FALSE
14548	SPARC	9	0.428049	0.0841799	0.398806	0.706244	0.7	FALSE
13204	RRAGC	9	0.453603	0.0849591	0.400585	0.731798	0.7	FALSE
799	APBB1	10	0.417023	0.0869009	0.404862	0.695218	0.7	FALSE
11531	PLCL1	10	0.386232	0.0881205	0.405222	0.664427	0.7	FALSE
15264	TBX5	8	0.394117	0.0884194	0.405766	0.672312	0.7	FALSE
3413	CNTRL	8	0.398066	0.0886263	0.40585	0.676261	0.7	FALSE
3225	CLDN17	10	0.467478	0.088642	0.40585	0.745673	0.7	FALSE
2130	C6orf25	9	0.374767	0.0887928	0.406124	0.652962	0.7	FALSE
16830	VAX1	8	0.441121	0.0889754	0.406184	0.719316	0.7	FALSE
14278	SLX4	10	0.425782	0.0895607	0.407962	0.703977	0.7	FALSE
2957	CENPC	8	0.428708	0.0906385	0.409411	0.706903	0.7	FALSE
14172	SLC51B	10	0.469665	0.0927325	0.413677	0.74786	0.7	FALSE
9922	MZB1	9	0.421206	0.0932438	0.414185	0.699401	0.7	FALSE
13499	SDHAF1	9	0.438493	0.0935789	0.414712	0.716688	0.7	FALSE
12167	PSG1	7	0.461027	0.0936099	0.414712	0.739222	0.7	FALSE
14501	SOX2	8	0.460285	0.0940856	0.415241	0.73848	0.7	FALSE
12574	RARA	9	0.371891	0.0946748	0.416196	0.650086	0.7	FALSE
10631	NUTM2G	10	0.39284	0.0957621	0.418608	0.671035	0.7	FALSE
13325	S1PR3	9	0.40422	0.0977956	0.422605	0.682415	0.7	FALSE
5393	FAM69A	9	0.454847	0.0980981	0.422617	0.733042	0.7	FALSE
3071	CHD6	9	0.415941	0.0989393	0.424297	0.694136	0.7	FALSE
582	ALPK1	10	0.377932	0.0992813	0.424848	0.656127	0.7	FALSE
14815	ST8SIA3	10	0.410355	0.0993677	0.424848	0.68855	0.7	FALSE
9824	MYADML2	10	0.415175	0.1018	0.428947	0.69337	0.7	FALSE
3890	CYB561	10	0.455318	0.10206	0.429623	0.733513	0.7	FALSE
13057	ROPN1B	10	0.372827	0.102492	0.430744	0.651022	0.7	FALSE
5816	FRAT1	7	0.425835	0.104588	0.432927	0.70403	0.7	FALSE
4227	DGKB	9	0.38106	0.105007	0.433015	0.659255	0.7	FALSE
12724	RDH16	9	0.447936	0.106008	0.434893	0.726131	0.7	FALSE
4532	DSEL	10	0.381667	0.107607	0.437551	0.659862	0.7	FALSE
17338	ZER1	9	0.404321	0.107818	0.437666	0.682516	0.7	FALSE
6069	GCKR	9	0.460965	0.109679	0.441036	0.73916	0.7	FALSE
9030	MAP3K1	8	0.438673	0.110583	0.442678	0.716868	0.7	FALSE
6258	GLYAT	10	0.437764	0.112415	0.446611	0.715959	0.7	FALSE
6746	HAS2	9	0.457386	0.113918	0.447754	0.735581	0.7	FALSE
3917	CYP17A1	10	0.471467	0.114314	0.448179	0.749662	0.7	FALSE
1808	C16orf89	9	0.428164	0.114483	0.44832	0.706359	0.7	FALSE
7781	KAT5	7	0.446639	0.115627	0.45045	0.724834	0.7	FALSE
9886	MYO1B	9	0.427016	0.115918	0.450904	0.705211	0.7	FALSE
9006	MANBAL	10	0.471068	0.1183	0.454312	0.749263	0.7	FALSE
9707	MSX2	9	0.405801	0.118393	0.454312	0.683996	0.7	FALSE
7239	HTRA2	8	0.461255	0.118861	0.454557	0.73945	0.7	FALSE
5191	FAM117A	8	0.415143	0.119807	0.455811	0.693338	0.7	FALSE
16958	WASF2	9	0.425183	0.120163	0.456204	0.703378	0.7	FALSE
13502	SDHC	9	0.446728	0.120485	0.456352	0.724923	0.7	FALSE
17401	ZIC5	8	0.452102	0.121531	0.457491	0.730297	0.7	FALSE
3769	CTBS	8	0.421599	0.123741	0.457491	0.699794	0.7	FALSE
2057	C3orf62	9	0.410764	0.125349	0.458799	0.688959	0.7	FALSE
1190	ATP13A4	9	0.375638	0.126451	0.460918	0.653833	0.7	FALSE
4571	DUSP13	10	0.455655	0.126966	0.462046	0.73385	0.7	FALSE
9807	MUT	9	0.468659	0.127532	0.46286	0.746854	0.7	FALSE
13648	SETBP1	10	0.41335	0.128032	0.463988	0.691545	0.7	FALSE
12715	RCSD1	7	0.37749	0.128603	0.464959	0.655685	0.7	FALSE
2454	CCAR2	9	0.394139	0.130882	0.468638	0.672334	0.7	FALSE
5039	ESPL1	7	0.386172	0.133764	0.472451	0.664367	0.7	FALSE
3919	CYP1A1	8	0.374153	0.138302	0.477251	0.652348	0.7	FALSE
3688	CRYGD	9	0.449064	0.139298	0.478257	0.727259	0.7	FALSE
6531	GRAMD1B	10	0.4709	0.139837	0.479032	0.749095	0.7	FALSE
11185	PDS5B	10	0.427752	0.140229	0.479872	0.705947	0.7	FALSE
3340	CMTM3	9	0.376725	0.141892	0.482332	0.65492	0.7	FALSE
7794	KBTBD12	9	0.388198	0.141978	0.482532	0.666393	0.7	FALSE
16333	TSPO2	9	0.438942	0.142541	0.48292	0.717137	0.7	FALSE
7900	KCTD12	7	0.411905	0.142985	0.48321	0.6901	0.7	FALSE
3282	CLIP1	10	0.436969	0.143011	0.48321	0.715164	0.7	FALSE
3102	CHMP4C	8	0.40576	0.14394	0.484498	0.683955	0.7	FALSE
6136	GGH	9	0.396038	0.144876	0.486184	0.674233	0.7	FALSE
7745	JDP2	5	0.440176	0.145465	0.487247	0.718371	0.7	FALSE
15861	TMEM72	8	0.438865	0.148604	0.491007	0.71706	0.7	FALSE
17011	WDR52	10	0.428811	0.148748	0.491188	0.707006	0.7	FALSE
7598	IQCE	8	0.382391	0.149326	0.491491	0.660586	0.7	FALSE
10050	NCOA1	8	0.449465	0.149691	0.491618	0.72766	0.7	FALSE
12642	RBM12	9	0.3929	0.151169	0.493301	0.671095	0.7	FALSE
17004	WDR45	9	0.41489	0.151554	0.493598	0.693085	0.7	FALSE
13926	SLC17A9	8	0.422614	0.152656	0.495137	0.700809	0.7	FALSE
178	ACOT11	9	0.386532	0.15369	0.496822	0.664727	0.7	FALSE
4247	DHRS12	10	0.383506	0.154109	0.497458	0.661701	0.7	FALSE
13242	RSPO1	10	0.393127	0.155808	0.499246	0.671322	0.7	FALSE
12606	RASL11B	10	0.38042	0.157383	0.501453	0.658615	0.7	FALSE
16876	VN1R2	10	0.414737	0.15832	0.502698	0.692932	0.7	FALSE
4881	EMR2	9	0.470991	0.158404	0.502861	0.749186	0.7	FALSE
9664	MS4A14	9	0.430493	0.15952	0.504247	0.708688	0.7	FALSE
2677	CCRN4L	8	0.461117	0.159916	0.504247	0.739312	0.7	FALSE
14055	SLC2A6	8	0.414975	0.161585	0.504924	0.69317	0.7	FALSE
803	APC	8	0.403087	0.16236	0.504924	0.681282	0.7	FALSE
11349	PHOSPHO2	9	0.382775	0.164547	0.505102	0.66097	0.7	FALSE
3345	CMTM8	9	0.383371	0.165201	0.506283	0.661566	0.7	FALSE
10671	OC90	10	0.43818	0.1688	0.511178	0.716375	0.7	FALSE
3521	CORO1A	10	0.387521	0.170336	0.512875	0.665716	0.7	FALSE
17268	ZBTB8A	10	0.40209	0.171308	0.514413	0.680285	0.7	FALSE
10500	NRP2	9	0.433097	0.171798	0.515605	0.711292	0.7	FALSE
15142	TANGO6	7	0.37469	0.171828	0.515605	0.652885	0.7	FALSE
3776	CTDSP2	8	0.395729	0.174428	0.517865	0.673924	0.7	FALSE
9031	MAP3K10	8	0.449656	0.174543	0.517995	0.727851	0.7	FALSE
3878	CXorf48	9	0.422767	0.174969	0.5185	0.700962	0.7	FALSE
16183	TRIM40	9	0.461217	0.177629	0.521013	0.739412	0.7	FALSE
7033	HMX3	10	0.431017	0.17778	0.521013	0.709212	0.7	FALSE
15811	TMEM260	9	0.435988	0.17854	0.521605	0.714183	0.7	FALSE
8518	LEPROT	9	0.465369	0.180112	0.52381	0.743564	0.7	FALSE
15392	TEX14	9	0.465192	0.180268	0.523969	0.743387	0.7	FALSE
8498	LEAP2	9	0.451051	0.180736	0.524068	0.729246	0.7	FALSE
14565	SPATA31A1	4	0.430079	0.181614	0.524305	0.708274	0.7	FALSE
3234	CLDN3	10	0.392423	0.183136	0.526043	0.670618	0.7	FALSE
14121	SLC38A9	8	0.425813	0.183798	0.527069	0.704008	0.7	FALSE
12058	PROM1	9	0.410705	0.184195	0.527163	0.6889	0.7	FALSE
17130	XCR1	9	0.4607	0.184315	0.527163	0.738895	0.7	FALSE
11701	POLM	9	0.446964	0.185416	0.52803	0.725158	0.7	FALSE
5715	FLT3	9	0.458668	0.186148	0.528895	0.736863	0.7	FALSE
6612	GSPT2	9	0.436955	0.187335	0.530006	0.71515	0.7	FALSE
2232	CA5A	9	0.455516	0.189219	0.532858	0.733711	0.7	FALSE
9492	MOGAT1	9	0.414225	0.189397	0.533053	0.69242	0.7	FALSE
17668	ZNF513	9	0.405124	0.189591	0.533139	0.683319	0.7	FALSE
6743	HARS	6	0.463463	0.189673	0.533269	0.741658	0.7	FALSE
9850	MYH14	10	0.386916	0.189785	0.533321	0.665111	0.7	FALSE
13381	SAT2	9	0.454773	0.189869	0.533321	0.732968	0.7	FALSE
15931	TNFAIP3	10	0.416233	0.190312	0.534141	0.694428	0.7	FALSE
3273	CLGN	10	0.378106	0.190509	0.534437	0.656301	0.7	FALSE
4487	DPP8	8	0.394384	0.192011	0.535796	0.672579	0.7	FALSE
13091	RPL12	9	0.383887	0.193961	0.538359	0.662082	0.7	FALSE
8189	KLRG1	8	0.384343	0.194194	0.538359	0.662538	0.7	FALSE
8761	LRRC29	9	0.449668	0.194769	0.53906	0.727863	0.7	FALSE
10326	NME8	9	0.406066	0.19478	0.53906	0.684261	0.7	FALSE
3145	CHST13	10	0.37267	0.195772	0.540218	0.650865	0.7	FALSE
8680	LPAR2	7	0.41904	0.196071	0.540625	0.697235	0.7	FALSE
4868	EMILIN1	7	0.405001	0.197653	0.542559	0.683196	0.7	FALSE
389	AFAP1L2	9	0.445959	0.19873	0.543655	0.724154	0.7	FALSE
2255	CACNA1C	9	0.444355	0.200189	0.544519	0.72255	0.7	FALSE
2975	CEP120	7	0.371922	0.200527	0.545172	0.650117	0.7	FALSE
3774	CTDP1	6	0.453278	0.204428	0.546958	0.731473	0.7	FALSE
9591	MRPL2	9	0.379041	0.206931	0.549297	0.657236	0.7	FALSE
16833	VCAM1	9	0.404562	0.208499	0.551057	0.682757	0.7	FALSE
15919	TMTC3	10	0.399905	0.208544	0.551057	0.6781	0.7	FALSE
2712	CD200R1L	9	0.37243	0.208972	0.551355	0.650625	0.7	FALSE
6535	GRAMD4	9	0.395053	0.210089	0.552656	0.673248	0.7	FALSE
10646	NXPH1	9	0.411071	0.212067	0.554591	0.689266	0.7	FALSE
11948	PRAMEF8	3	0.447962	0.212764	0.554921	0.726157	0.7	FALSE
15454	TGIF2LY	5	0.415355	0.213029	0.555011	0.69355	0.7	FALSE
4385	DNAJC1	9	0.399871	0.215423	0.55733	0.678066	0.7	FALSE
11660	PNPLA4	8	0.440068	0.220644	0.563516	0.718263	0.7	FALSE
3741	CST1	9	0.424164	0.222347	0.565922	0.702359	0.7	FALSE
16809	VAMP2	9	0.466349	0.223154	0.566509	0.744544	0.7	FALSE
1712	C11orf82	9	0.423334	0.223292	0.566509	0.701529	0.7	FALSE
12670	RBM48	8	0.377121	0.223484	0.566686	0.655316	0.7	FALSE
8526	LGALS13	10	0.415157	0.224298	0.567139	0.693352	0.7	FALSE
11876	PPP1R36	9	0.422027	0.224742	0.567251	0.700222	0.7	FALSE
12825	RGS14	8	0.388554	0.225759	0.568452	0.666749	0.7	FALSE
5664	FHOD1	7	0.440627	0.226095	0.568898	0.718822	0.7	FALSE
4283	DIO1	8	0.406808	0.227627	0.570427	0.685003	0.7	FALSE
15918	TMTC2	8	0.414013	0.229734	0.572892	0.692208	0.7	FALSE
944	ARHGEF16	7	0.420379	0.233401	0.577844	0.698574	0.7	FALSE
16910	VPS54	10	0.373774	0.240967	0.585304	0.651969	0.7	FALSE
482	AK7	10	0.378631	0.241073	0.585308	0.656826	0.7	FALSE
16477	TXN2	8	0.448603	0.241865	0.585992	0.726798	0.7	FALSE
13940	SLC1A7	10	0.375512	0.242848	0.586604	0.653707	0.7	FALSE
1378	BARX1	7	0.466279	0.244208	0.58822	0.744474	0.7	FALSE
10690	ODF4	8	0.372359	0.248172	0.592073	0.650554	0.7	FALSE
17216	ZACN	9	0.38604	0.251499	0.595482	0.664235	0.7	FALSE
566	ALKBH3	8	0.378707	0.25401	0.597769	0.656902	0.7	FALSE
11550	PLEKHA6	9	0.396993	0.25457	0.598005	0.675188	0.7	FALSE
15178	TAS2R43	7	0.398576	0.255603	0.598745	0.676771	0.7	FALSE
16878	VNN1	9	0.395297	0.256621	0.599851	0.673492	0.7	FALSE
16635	UGT1A4	5	0.435997	0.262199	0.604564	0.714192	0.7	FALSE
14102	SLC35G3	10	0.403581	0.265119	0.606868	0.681776	0.7	FALSE
4757	EIF1AD	8	0.416062	0.27154	0.607703	0.694257	0.7	FALSE
7184	HSF2	9	0.388516	0.271545	0.607703	0.666711	0.7	FALSE
11710	POLR2B	7	0.405559	0.274195	0.610732	0.683754	0.7	FALSE
15915	TMSB4X	5	0.442904	0.277757	0.614678	0.721099	0.7	FALSE
17632	ZNF451	9	0.379197	0.278135	0.614882	0.657392	0.7	FALSE
13696	SFTPD	8	0.378932	0.285111	0.620351	0.657127	0.7	FALSE
8869	LURAP1	8	0.410614	0.287267	0.62269	0.688809	0.7	FALSE
15493	THOC2	6	0.411102	0.297544	0.63146	0.689297	0.7	FALSE
7705	ITK	8	0.401481	0.299577	0.633949	0.679676	0.7	FALSE
17398	ZIC2	7	0.397232	0.302004	0.635875	0.675427	0.7	FALSE
12849	RHBDF2	8	0.399225	0.30248	0.63607	0.67742	0.7	FALSE
3341	CMTM4	8	0.399174	0.302573	0.636115	0.677369	0.7	FALSE
2956	CENPBD1	9	0.37266	0.304668	0.639242	0.650855	0.7	FALSE
6666	GTPBP4	6	0.381265	0.310594	0.644004	0.65946	0.7	FALSE
11963	PRDM15	7	0.447123	0.316463	0.648517	0.725318	0.7	FALSE
16381	TTC33	8	0.384259	0.323099	0.653706	0.662454	0.7	FALSE
7748	JMJD1C	8	0.382482	0.325671	0.655451	0.660677	0.7	FALSE
292	ADAMTS17	8	0.381964	0.326321	0.655655	0.660159	0.7	FALSE
11155	PDGFRB	7	0.42535	0.327338	0.656219	0.703545	0.7	FALSE
11136	PDE4DIP	6	0.447282	0.367491	0.68407	0.725477	0.7	FALSE
1746	C12orf75	5	0.376242	0.399608	0.708926	0.654437	0.7	FALSE
17194	YLPM1	7	0.389936	0.399801	0.709003	0.668131	0.7	FALSE
8867	LUC7L3	4	0.403635	0.418337	0.721799	0.68183	0.7	FALSE
11872	PPP1R26	9	0.297789	0.0036794	0.112587	0.575984	0.6	FALSE
2160	C7orf72	9	0.339094	0.00422188	0.116615	0.617289	0.6	FALSE
10765	OSBPL3	10	0.345798	0.00422191	0.116615	0.623993	0.6	FALSE
1547	BOK	10	0.277333	0.0043655	0.116869	0.555528	0.6	FALSE
14556	SPATA19	10	0.337744	0.00460608	0.120162	0.615939	0.6	FALSE
3888	CXXC4	9	0.345268	0.00464243	0.120582	0.623463	0.6	FALSE
7487	IL37	10	0.336885	0.00472115	0.121132	0.61508	0.6	FALSE
12099	PRR22	10	0.319985	0.00532625	0.129321	0.59818	0.6	FALSE
16032	TOR1AIP1	10	0.28421	0.00538217	0.129844	0.562405	0.6	FALSE
2182	C8orf87	10	0.324517	0.0053914	0.129844	0.602712	0.6	FALSE
7843	KCNIP3	10	0.36219	0.00570947	0.133579	0.640385	0.6	FALSE
9753	MTMR10	8	0.346621	0.00575323	0.133713	0.624816	0.6	FALSE
16900	VPS37C	9	0.36089	0.00636578	0.140908	0.639085	0.6	FALSE
3023	CFB	10	0.286509	0.00662669	0.144237	0.564704	0.6	FALSE
1095	ASF1A	9	0.30097	0.00857441	0.161221	0.579165	0.6	FALSE
7027	HMOX1	9	0.337113	0.00928403	0.168396	0.615308	0.6	FALSE
8323	KRTAP22-2	7	0.272011	0.0101663	0.174502	0.550206	0.6	FALSE
3433	COL10A1	9	0.357672	0.0106564	0.178807	0.635867	0.6	FALSE
7561	INSL5	10	0.337817	0.0113059	0.183836	0.616012	0.6	FALSE
10263	NISCH	10	0.300065	0.0131394	0.193509	0.57826	0.6	FALSE
4004	DAPK3	8	0.325144	0.0135143	0.19595	0.603339	0.6	FALSE
6320	GNLY	10	0.294076	0.0138258	0.197338	0.572271	0.6	FALSE
8262	KRT72	10	0.318233	0.0145945	0.20162	0.596428	0.6	FALSE
12480	RAB9A	10	0.286648	0.014737	0.20162	0.564843	0.6	FALSE
9057	MAPK1	9	0.286958	0.0168084	0.212593	0.565153	0.6	FALSE
17363	ZFP42	9	0.289026	0.0170066	0.213569	0.567221	0.6	FALSE
17940	ZRANB3	10	0.343993	0.0174802	0.216474	0.622188	0.6	FALSE
14994	SUSD1	10	0.306149	0.0177302	0.218058	0.584344	0.6	FALSE
820	APLP2	10	0.277383	0.0179249	0.218697	0.555578	0.6	FALSE
17961	ZSWIM2	10	0.35429	0.0185941	0.221656	0.632485	0.6	FALSE
15382	TESK2	9	0.337867	0.0187317	0.221826	0.616062	0.6	FALSE
11562	PLEKHG4B	10	0.302387	0.0198815	0.227308	0.580582	0.6	FALSE
869	AQP4	9	0.291737	0.0206953	0.230702	0.569932	0.6	FALSE
12060	PROP1	9	0.300046	0.0210595	0.232913	0.578241	0.6	FALSE
9067	MAPK6	10	0.338546	0.0210864	0.233032	0.616741	0.6	FALSE
7729	IZUMO1	10	0.347804	0.0212854	0.233648	0.625999	0.6	FALSE
16915	VRK2	9	0.303838	0.0221374	0.235839	0.582033	0.6	FALSE
3007	CERKL	9	0.30582	0.0222913	0.235847	0.584015	0.6	FALSE
5796	FOXO1	10	0.295992	0.0229894	0.238988	0.574187	0.6	FALSE
14145	SLC44A1	10	0.364091	0.0232522	0.239992	0.642286	0.6	FALSE
4794	EIF4E2	9	0.273492	0.024091	0.243866	0.551687	0.6	FALSE
2717	CD247	10	0.289529	0.0241011	0.243866	0.567724	0.6	FALSE
14271	SLMO1	10	0.29123	0.0245079	0.245595	0.569425	0.6	FALSE
14524	SPA17	10	0.273997	0.0248983	0.246868	0.552192	0.6	FALSE
5915	FZD8	10	0.351089	0.0252735	0.24871	0.629284	0.6	FALSE
3128	CHRNA3	8	0.3447	0.0257195	0.249651	0.622895	0.6	FALSE
8862	LTK	10	0.289216	0.0257778	0.249777	0.567411	0.6	FALSE
333	ADCYAP1	10	0.318177	0.0259431	0.250414	0.596372	0.6	FALSE
5973	GAL3ST4	8	0.326209	0.0264981	0.25295	0.604404	0.6	FALSE
12335	PTRH2	9	0.330784	0.0267787	0.253725	0.608979	0.6	FALSE
9281	METTL15	9	0.301138	0.0268375	0.253826	0.579333	0.6	FALSE
9714	MT1M	8	0.273766	0.0280053	0.257382	0.551961	0.6	FALSE
14550	SPAST	10	0.307193	0.0280538	0.257616	0.585388	0.6	FALSE
15703	TMEM156	9	0.31155	0.0287863	0.26099	0.589745	0.6	FALSE
12959	RNF111	10	0.329085	0.0297815	0.2657	0.60728	0.6	FALSE
13811	SIGLEC5	9	0.344638	0.0314837	0.272656	0.622833	0.6	FALSE
3262	CLEC4C	9	0.306894	0.0315055	0.272656	0.585089	0.6	FALSE
17750	ZNF616	10	0.36758	0.0321639	0.274618	0.645775	0.6	FALSE
13404	SCAMP4	9	0.296519	0.0331693	0.277108	0.574714	0.6	FALSE
4910	ENPP4	9	0.276118	0.0342674	0.281156	0.554313	0.6	FALSE
14652	SPOP	9	0.357706	0.0346202	0.28261	0.635901	0.6	FALSE
14280	SMAD1	10	0.288172	0.0346576	0.28261	0.566367	0.6	FALSE
16247	TRMT61A	9	0.35847	0.0347465	0.282751	0.636665	0.6	FALSE
15485	THEM5	9	0.304345	0.0356432	0.286267	0.58254	0.6	FALSE
12445	RAB33B	10	0.322768	0.0368105	0.287733	0.600963	0.6	FALSE
5125	EYS	10	0.273238	0.0370578	0.288241	0.551433	0.6	FALSE
13430	SCGB2A1	10	0.336086	0.0375255	0.290169	0.614281	0.6	FALSE
5529	FBXO38	10	0.324629	0.0382785	0.292519	0.602824	0.6	FALSE
10148	NEIL3	10	0.319608	0.0409121	0.301695	0.597803	0.6	FALSE
17482	ZNF205	8	0.306614	0.0409524	0.301695	0.584809	0.6	FALSE
4561	DUOXA2	8	0.35618	0.0409744	0.301695	0.634375	0.6	FALSE
8174	KLK5	9	0.337219	0.0425812	0.306891	0.615414	0.6	FALSE
14915	STRN3	10	0.354123	0.0430506	0.308886	0.632318	0.6	FALSE
6893	HIGD2A	9	0.277449	0.043835	0.310154	0.555644	0.6	FALSE
13529	SEC23IP	9	0.309369	0.0451855	0.314678	0.587564	0.6	FALSE
13880	SLC10A6	10	0.318215	0.0457823	0.317351	0.59641	0.6	FALSE
242	ACTR3B	9	0.280502	0.0460651	0.318812	0.558697	0.6	FALSE
17440	ZNF12	10	0.349664	0.0468147	0.320593	0.627859	0.6	FALSE
11571	PLEKHM2	8	0.369365	0.0473498	0.321482	0.64756	0.6	FALSE
2162	C7orf76	10	0.365887	0.0475006	0.321946	0.644082	0.6	FALSE
1658	C10orf107	10	0.301543	0.0485031	0.324968	0.579738	0.6	FALSE
7895	KCNV1	10	0.338971	0.0489704	0.325869	0.617166	0.6	FALSE
17475	ZNF19	9	0.308837	0.0498572	0.327074	0.587032	0.6	FALSE
13063	RORC	10	0.303775	0.0501884	0.327563	0.58197	0.6	FALSE
1501	BLCAP	10	0.298126	0.0505265	0.32845	0.576321	0.6	FALSE
7583	IPCEF1	10	0.318501	0.0507357	0.328798	0.596696	0.6	FALSE
622	AMPD1	10	0.327514	0.0509347	0.329241	0.605709	0.6	FALSE
1743	C12orf71	10	0.338197	0.0515739	0.332117	0.616392	0.6	FALSE
7255	HYLS1	10	0.281025	0.0518305	0.33305	0.55922	0.6	FALSE
12950	RNASEL	10	0.344071	0.0520154	0.333878	0.622266	0.6	FALSE
7489	IL4	8	0.313969	0.0520862	0.334212	0.592164	0.6	FALSE
2433	CBR3	10	0.354999	0.0526065	0.335144	0.633194	0.6	FALSE
2594	CCDC90B	10	0.286907	0.0531601	0.335849	0.565102	0.6	FALSE
4158	DEFB110	6	0.325898	0.05349	0.335849	0.604093	0.6	FALSE
10637	NXF3	10	0.360777	0.053813	0.335849	0.638972	0.6	FALSE
7844	KCNIP4	9	0.275243	0.0540502	0.335849	0.553438	0.6	FALSE
3635	CREBRF	10	0.360969	0.0546082	0.335849	0.639164	0.6	FALSE
3964	CYP51A1	10	0.297519	0.0549573	0.336545	0.575714	0.6	FALSE
15316	TCP10	8	0.330139	0.055428	0.338169	0.608334	0.6	FALSE
3616	CRABP2	9	0.306477	0.0557894	0.339275	0.584672	0.6	FALSE
16978	WDPCP	9	0.334528	0.0562611	0.339822	0.612723	0.6	FALSE
11655	PNOC	9	0.27609	0.0566449	0.340594	0.554285	0.6	FALSE
7757	JPH2	10	0.311809	0.0569165	0.34097	0.590004	0.6	FALSE
6070	GCLC	10	0.32185	0.057802	0.343735	0.600045	0.6	FALSE
2055	C3orf55	9	0.308617	0.0584172	0.344423	0.586812	0.6	FALSE
4550	DTWD1	7	0.284259	0.0590129	0.344711	0.562454	0.6	FALSE
15385	TET2	10	0.350547	0.060255	0.34675	0.628742	0.6	FALSE
1298	AVPR1A	10	0.286355	0.0605062	0.346998	0.56455	0.6	FALSE
17376	ZFR	6	0.360895	0.0606785	0.347196	0.63909	0.6	FALSE
9157	MCF2L2	10	0.328625	0.0611643	0.348091	0.60682	0.6	FALSE
15274	TCEAL1	9	0.310711	0.0614649	0.349317	0.588906	0.6	FALSE
8274	KRT83	9	0.307106	0.0615346	0.349317	0.585301	0.6	FALSE
12312	PTPN9	10	0.279414	0.0633818	0.354613	0.557609	0.6	FALSE
4015	DAZL	10	0.322421	0.0634857	0.354753	0.600616	0.6	FALSE
8778	LRRC41	10	0.370278	0.0639684	0.355718	0.648473	0.6	FALSE
12938	RNASE2	10	0.357071	0.0648201	0.358064	0.635266	0.6	FALSE
2914	CDX2	10	0.282275	0.0652937	0.359542	0.56047	0.6	FALSE
15727	TMEM178B	10	0.28044	0.0654372	0.359542	0.558635	0.6	FALSE
2144	C7orf33	10	0.312342	0.066271	0.361112	0.590537	0.6	FALSE
14063	SLC30A4	9	0.293445	0.0669195	0.362125	0.57164	0.6	FALSE
15702	TMEM155	8	0.351515	0.067055	0.362125	0.62971	0.6	FALSE
3375	CNNM4	9	0.308677	0.0675551	0.362398	0.586872	0.6	FALSE
5314	FAM206A	10	0.309031	0.0676069	0.362398	0.587226	0.6	FALSE
3031	CFHR3	10	0.317796	0.0685163	0.364292	0.595991	0.6	FALSE
7309	IFIH1	10	0.335403	0.0685597	0.364415	0.613598	0.6	FALSE
9009	MANF	7	0.283328	0.0697684	0.367152	0.561523	0.6	FALSE
15687	TMEM141	10	0.288274	0.0698678	0.367265	0.566469	0.6	FALSE
9244	MEGF11	10	0.277568	0.0708651	0.368563	0.555763	0.6	FALSE
541	ALDH5A1	8	0.330006	0.0708801	0.368563	0.608201	0.6	FALSE
4636	EAF2	10	0.352875	0.0709418	0.368741	0.63107	0.6	FALSE
3792	CTNND1	10	0.353449	0.0753186	0.378499	0.631644	0.6	FALSE
8755	LRRC23	7	0.327926	0.0757901	0.379438	0.606121	0.6	FALSE
17251	ZBTB39	9	0.330316	0.0758511	0.379468	0.608511	0.6	FALSE
14078	SLC35A3	10	0.285761	0.0765204	0.381215	0.563956	0.6	FALSE
17551	ZNF318	10	0.328537	0.0788694	0.38709	0.606732	0.6	FALSE
8871	LUZP1	9	0.349427	0.0797447	0.388918	0.627622	0.6	FALSE
2917	CDYL2	10	0.335691	0.0799608	0.389273	0.613886	0.6	FALSE
15403	TEX33	10	0.30539	0.0801629	0.389799	0.583585	0.6	FALSE
9186	MDFI	9	0.300201	0.0806574	0.390821	0.578396	0.6	FALSE
5029	ERVFRD-1	10	0.346723	0.082092	0.393735	0.624918	0.6	FALSE
7931	KDM4C	10	0.366052	0.0822995	0.394076	0.644247	0.6	FALSE
15265	TBX6	10	0.285705	0.0824285	0.394271	0.5639	0.6	FALSE
17243	ZBTB25	10	0.281034	0.0826729	0.395017	0.559229	0.6	FALSE
1506	BLNK	10	0.345003	0.0846073	0.399555	0.623198	0.6	FALSE
10443	NPVF	9	0.331838	0.0855719	0.402073	0.610033	0.6	FALSE
13376	SART3	9	0.287408	0.0865516	0.40431	0.565603	0.6	FALSE
5123	EYA3	10	0.349031	0.0874557	0.405031	0.627226	0.6	FALSE
2551	CCDC50	10	0.302755	0.0882282	0.405222	0.58095	0.6	FALSE
4452	DOK1	9	0.284206	0.0882319	0.405222	0.562401	0.6	FALSE
7736	JAK2	10	0.27804	0.088554	0.40585	0.556235	0.6	FALSE
6615	GSTA1	9	0.335623	0.088988	0.406184	0.613818	0.6	FALSE
11416	PIK3R2	8	0.341173	0.0898791	0.408355	0.619368	0.6	FALSE
14210	SLC7A13	10	0.337257	0.0905069	0.409411	0.615452	0.6	FALSE
3823	CTXN2	5	0.329362	0.0906029	0.409411	0.607557	0.6	FALSE
1968	C20orf112	8	0.359956	0.091561	0.411104	0.638151	0.6	FALSE
668	ANKK1	9	0.277387	0.0918584	0.411819	0.555582	0.6	FALSE
5990	GALNT3	10	0.337111	0.0930367	0.413677	0.615306	0.6	FALSE
17458	ZNF155	10	0.312455	0.093518	0.414712	0.59065	0.6	FALSE
4137	DDX53	10	0.332993	0.0940402	0.415241	0.611187	0.6	FALSE
11649	PNMA6C	4	0.291112	0.0951324	0.417284	0.569307	0.6	FALSE
219	ACSS3	10	0.277994	0.0972262	0.421181	0.556189	0.6	FALSE
15970	TNIK	9	0.318314	0.0972463	0.421181	0.596509	0.6	FALSE
7462	IL21	9	0.34353	0.098765	0.423957	0.621725	0.6	FALSE
11399	PIGX	9	0.30232	0.100294	0.426162	0.580515	0.6	FALSE
3864	CXCR2	10	0.336511	0.100597	0.426618	0.614706	0.6	FALSE
4823	ELFN2	7	0.363448	0.102047	0.429623	0.641643	0.6	FALSE
4709	EFEMP1	8	0.282694	0.102882	0.431411	0.560889	0.6	FALSE
9443	MMEL1	9	0.280055	0.103392	0.432088	0.55825	0.6	FALSE
10083	NDST4	8	0.310976	0.10376	0.432731	0.589171	0.6	FALSE
8271	KRT80	9	0.274612	0.104146	0.432735	0.552807	0.6	FALSE
17748	ZNF614	9	0.303823	0.105206	0.433687	0.582018	0.6	FALSE
455	AHSA1	9	0.36364	0.106286	0.434893	0.641835	0.6	FALSE
6762	HBE1	9	0.286969	0.107317	0.43734	0.565164	0.6	FALSE
6770	HBZ	10	0.326706	0.110709	0.442986	0.604901	0.6	FALSE
12848	RHBDF1	8	0.322654	0.111532	0.444926	0.600849	0.6	FALSE
3988	DACT1	8	0.313077	0.111602	0.444965	0.591272	0.6	FALSE
13432	SCGB2B2	10	0.307168	0.112097	0.445845	0.585363	0.6	FALSE
12949	RNASEK	7	0.301163	0.112168	0.446028	0.579358	0.6	FALSE
13391	SBK2	9	0.328391	0.113247	0.446936	0.606586	0.6	FALSE
2762	CD70	10	0.357433	0.113567	0.447514	0.635628	0.6	FALSE
12336	PTRHD1	9	0.280771	0.113767	0.447605	0.558966	0.6	FALSE
10674	OCIAD1	9	0.29524	0.113881	0.447754	0.573435	0.6	FALSE
459	AICDA	10	0.290825	0.11415	0.447914	0.56902	0.6	FALSE
10212	NFKBID	9	0.34919	0.114696	0.44859	0.627385	0.6	FALSE
5737	FN3KRP	9	0.328111	0.11472	0.44859	0.606306	0.6	FALSE
12538	RALGDS	8	0.317708	0.114933	0.449209	0.595903	0.6	FALSE
971	ARID4B	10	0.283839	0.115675	0.45045	0.562034	0.6	FALSE
2298	CALD1	8	0.283417	0.116711	0.45224	0.561612	0.6	FALSE
8730	LRP1B	9	0.292248	0.117645	0.454206	0.570443	0.6	FALSE
8380	LACC1	10	0.277952	0.117656	0.454206	0.556147	0.6	FALSE
13182	RPS6KA3	9	0.286631	0.118078	0.454312	0.564826	0.6	FALSE
9841	MYEF2	10	0.360716	0.118253	0.454312	0.638911	0.6	FALSE
3201	CKS2	7	0.334826	0.118497	0.454312	0.613021	0.6	FALSE
13714	SGMS2	9	0.276338	0.118902	0.454557	0.554533	0.6	FALSE
15588	TLR5	10	0.328266	0.119214	0.454867	0.606461	0.6	FALSE
2728	CD300LB	9	0.344237	0.119228	0.454867	0.622432	0.6	FALSE
16487	TXNIP	9	0.275157	0.11939	0.455097	0.553352	0.6	FALSE
17628	ZNF445	8	0.366709	0.120098	0.456204	0.644904	0.6	FALSE
8967	MAGEC1	9	0.291045	0.120105	0.456204	0.56924	0.6	FALSE
12981	RNF145	8	0.316609	0.120842	0.456541	0.594804	0.6	FALSE
1521	BMP2	9	0.29598	0.121464	0.457491	0.574175	0.6	FALSE
4372	DNAJA4	8	0.315794	0.121631	0.457491	0.593989	0.6	FALSE
2208	C9orf47	9	0.320471	0.122048	0.457491	0.598666	0.6	FALSE
11152	PDGFC	9	0.308756	0.122262	0.457491	0.586951	0.6	FALSE
9389	MIOX	8	0.33276	0.12284	0.457491	0.610955	0.6	FALSE
10304	NLRP12	10	0.325734	0.123706	0.457491	0.603929	0.6	FALSE
685	ANKRD2	10	0.368172	0.126377	0.460796	0.646367	0.6	FALSE
12146	PRSS55	10	0.324568	0.127738	0.463207	0.602763	0.6	FALSE
17768	ZNF645	10	0.289456	0.127931	0.463717	0.567651	0.6	FALSE
829	APOBEC2	9	0.281772	0.128643	0.464959	0.559967	0.6	FALSE
11565	PLEKHG7	9	0.355808	0.129323	0.466209	0.634003	0.6	FALSE
11264	PFN4	10	0.322069	0.130234	0.46789	0.600264	0.6	FALSE
3402	CNTN2	8	0.340622	0.130725	0.468638	0.618817	0.6	FALSE
16213	TRIM69	9	0.359582	0.131719	0.469324	0.637777	0.6	FALSE
327	ADCY4	9	0.364494	0.132477	0.470593	0.642689	0.6	FALSE
4194	DENND5B	10	0.340755	0.133324	0.472157	0.61895	0.6	FALSE
270	ADAM19	10	0.303306	0.133845	0.472451	0.581501	0.6	FALSE
11032	PCDHB13	10	0.318773	0.133903	0.472451	0.596968	0.6	FALSE
10248	NIN	10	0.299358	0.133979	0.472451	0.577553	0.6	FALSE
1917	C1orf204	10	0.364718	0.13402	0.472451	0.642913	0.6	FALSE
10982	PBK	10	0.36604	0.134275	0.472622	0.644235	0.6	FALSE
1017	ARMCX2	10	0.361827	0.134505	0.472778	0.640022	0.6	FALSE
15603	TM4SF5	9	0.304589	0.134685	0.472853	0.582784	0.6	FALSE
14132	SLC39A6	10	0.328808	0.134956	0.473526	0.607003	0.6	FALSE
17609	ZNF423	9	0.277927	0.135029	0.473542	0.556122	0.6	FALSE
15787	TMEM238	10	0.282252	0.136523	0.475477	0.560447	0.6	FALSE
16109	TRAF5	10	0.360695	0.13681	0.475582	0.63889	0.6	FALSE
8571	LILRA1	9	0.293201	0.138623	0.477539	0.571396	0.6	FALSE
16319	TSPAN19	9	0.30465	0.138959	0.477539	0.582845	0.6	FALSE
5510	FBXO11	9	0.370432	0.140398	0.48003	0.648627	0.6	FALSE
8825	LRSAM1	9	0.328149	0.140427	0.48003	0.606344	0.6	FALSE
3324	CLVS1	10	0.347641	0.140866	0.480711	0.625836	0.6	FALSE
15225	TBC1D4	9	0.301509	0.141078	0.480711	0.579704	0.6	FALSE
11744	POMT1	9	0.285781	0.141473	0.481473	0.563976	0.6	FALSE
14537	SPAG7	10	0.357797	0.142102	0.482676	0.635992	0.6	FALSE
12101	PRR23B	9	0.348879	0.144063	0.484751	0.627074	0.6	FALSE
5929	GAB3	10	0.312865	0.144552	0.485645	0.59106	0.6	FALSE
2994	CEP70	10	0.362342	0.145651	0.487306	0.640537	0.6	FALSE
14463	SOCS5	10	0.275095	0.146047	0.487823	0.55329	0.6	FALSE
5074	EVA1C	10	0.366325	0.14717	0.489927	0.64452	0.6	FALSE
3245	CLEC12A	9	0.314871	0.147362	0.489974	0.593066	0.6	FALSE
12421	RAB13	9	0.313928	0.147468	0.490182	0.592123	0.6	FALSE
15762	TMEM209	10	0.357188	0.147528	0.490182	0.635383	0.6	FALSE
17300	ZCCHC17	10	0.281981	0.147887	0.490395	0.560176	0.6	FALSE
11871	PPP1R21	8	0.353383	0.148188	0.490934	0.631578	0.6	FALSE
10940	PARM1	9	0.371316	0.149885	0.491728	0.649511	0.6	FALSE
6340	GOLGA6D	5	0.286479	0.150847	0.493073	0.564674	0.6	FALSE
5349	FAM228A	10	0.304514	0.151268	0.493301	0.582709	0.6	FALSE
5495	FBXL15	9	0.280748	0.151498	0.493598	0.558943	0.6	FALSE
5840	FRS3	9	0.31715	0.153528	0.496614	0.595345	0.6	FALSE
9121	MBD3L1	10	0.282508	0.154286	0.497519	0.560703	0.6	FALSE
12048	PROC	9	0.274908	0.154469	0.4979	0.553103	0.6	FALSE
3041	CGB1	5	0.309703	0.15721	0.501398	0.587898	0.6	FALSE
1684	C10orf91	7	0.285388	0.158171	0.502592	0.563583	0.6	FALSE
15321	TCP11L2	10	0.324045	0.15822	0.502635	0.60224	0.6	FALSE
6793	HDAC4	10	0.346609	0.159744	0.504247	0.624804	0.6	FALSE
2183	C9	10	0.328203	0.159964	0.504247	0.606398	0.6	FALSE
1935	C1orf56	9	0.282311	0.160816	0.504924	0.560506	0.6	FALSE
5797	FOXO3	10	0.341343	0.162298	0.504924	0.619538	0.6	FALSE
6794	HDAC5	9	0.2933	0.162405	0.504924	0.571495	0.6	FALSE
16460	TUSC5	9	0.313286	0.164445	0.505094	0.591481	0.6	FALSE
3074	CHD9	10	0.327179	0.164592	0.505102	0.605374	0.6	FALSE
17229	ZBP1	10	0.288448	0.165937	0.507186	0.566643	0.6	FALSE
2949	CELSR1	10	0.280361	0.165988	0.507186	0.558556	0.6	FALSE
11507	PLAC1	9	0.325036	0.16599	0.507186	0.603231	0.6	FALSE
6574	GRK4	9	0.294459	0.166042	0.50721	0.572654	0.6	FALSE
2605	CCKAR	9	0.370928	0.166855	0.508216	0.649123	0.6	FALSE
8040	KIF13A	10	0.340986	0.168434	0.5105	0.619181	0.6	FALSE
8286	KRTAP10-12	8	0.371606	0.168889	0.51136	0.649801	0.6	FALSE
12242	PTCD2	9	0.305052	0.170906	0.51365	0.583247	0.6	FALSE
9117	MB21D2	10	0.300631	0.171883	0.515605	0.578826	0.6	FALSE
7136	HRASLS2	8	0.279408	0.172431	0.516216	0.557603	0.6	FALSE
10954	PARP9	10	0.281233	0.17244	0.516216	0.559428	0.6	FALSE
3004	CER1	9	0.30713	0.172592	0.516216	0.585325	0.6	FALSE
15242	TBL1X	9	0.279323	0.172633	0.516216	0.557518	0.6	FALSE
17937	ZPLD1	10	0.301847	0.173319	0.516913	0.580042	0.6	FALSE
8731	LRP2	10	0.324742	0.17353	0.517046	0.602937	0.6	FALSE
5728	FMO2	8	0.305988	0.174946	0.5185	0.584183	0.6	FALSE
6451	GPR160	10	0.345993	0.175694	0.518951	0.624188	0.6	FALSE
12806	RGL1	9	0.305648	0.175858	0.519072	0.583843	0.6	FALSE
9972	NAMPT	10	0.35517	0.176477	0.519927	0.633365	0.6	FALSE
8066	KIF3A	10	0.323702	0.176549	0.519927	0.601897	0.6	FALSE
13885	SLC12A2	7	0.298282	0.176763	0.520116	0.576477	0.6	FALSE
4023	DBNL	6	0.29975	0.177608	0.521013	0.577945	0.6	FALSE
11469	PKIA	6	0.304089	0.177851	0.521095	0.582284	0.6	FALSE
1028	ARPC1B	10	0.28651	0.178013	0.521126	0.564705	0.6	FALSE
11741	POMGNT2	8	0.361915	0.180434	0.52403	0.64011	0.6	FALSE
13935	SLC1A2	10	0.286126	0.181286	0.524068	0.564321	0.6	FALSE
1394	BBS12	9	0.354514	0.18301	0.525903	0.632709	0.6	FALSE
16775	USP5	9	0.27936	0.183021	0.525903	0.557555	0.6	FALSE
2554	CCDC54	9	0.329571	0.183158	0.526043	0.607766	0.6	FALSE
3796	CTPS2	10	0.313794	0.183667	0.526998	0.591989	0.6	FALSE
10730	OPHN1	10	0.279215	0.183681	0.526998	0.55741	0.6	FALSE
12506	RAD23A	10	0.32209	0.183959	0.527163	0.600285	0.6	FALSE
9179	MCRS1	8	0.336369	0.184244	0.527163	0.614564	0.6	FALSE
15674	TMEM130	8	0.361589	0.184695	0.527405	0.639784	0.6	FALSE
9522	MPEG1	9	0.312371	0.186487	0.529211	0.590566	0.6	FALSE
1615	BTBD10	9	0.351837	0.186952	0.529585	0.630032	0.6	FALSE
16227	TRIP12	9	0.371584	0.188539	0.531836	0.649779	0.6	FALSE
11847	PPP1CA	10	0.366072	0.189477	0.533053	0.644267	0.6	FALSE
14462	SOCS4	9	0.287841	0.189597	0.533139	0.566036	0.6	FALSE
8368	KTN1	9	0.312917	0.191101	0.534926	0.591112	0.6	FALSE
8264	KRT74	10	0.287155	0.191906	0.535724	0.56535	0.6	FALSE
17792	ZNF680	9	0.272066	0.193465	0.537344	0.550261	0.6	FALSE
3716	CSMD3	10	0.27681	0.194021	0.538359	0.555005	0.6	FALSE
2958	CENPE	9	0.363582	0.19432	0.538455	0.641777	0.6	FALSE
8218	KRCC1	9	0.346163	0.1946	0.538896	0.624358	0.6	FALSE
7919	KDELC2	10	0.293654	0.194713	0.539044	0.571849	0.6	FALSE
10380	NOSTRIN	9	0.3232	0.195408	0.539477	0.601395	0.6	FALSE
17242	ZBTB24	8	0.292375	0.195903	0.540384	0.57057	0.6	FALSE
2111	C6	10	0.272398	0.197143	0.541826	0.550593	0.6	FALSE
11360	PHYKPL	8	0.322018	0.198251	0.543176	0.600213	0.6	FALSE
16073	TPMT	10	0.287318	0.199444	0.544048	0.565513	0.6	FALSE
7695	ITGB5	9	0.303311	0.200034	0.544519	0.581506	0.6	FALSE
12746	RELB	9	0.318044	0.20267	0.546154	0.596239	0.6	FALSE
15856	TMEM67	10	0.314417	0.20329	0.546284	0.592612	0.6	FALSE
3954	CYP4A22	10	0.293471	0.203731	0.546442	0.571666	0.6	FALSE
14502	SOX21	10	0.345181	0.203847	0.546442	0.623376	0.6	FALSE
11885	PPP1R7	9	0.30023	0.203899	0.546442	0.578425	0.6	FALSE
8116	KLF9	9	0.283708	0.204203	0.546904	0.561903	0.6	FALSE
1055	ART3	9	0.368847	0.204289	0.546904	0.647042	0.6	FALSE
5150	FABP2	6	0.331869	0.205651	0.548579	0.610064	0.6	FALSE
16574	UBIAD1	10	0.370711	0.205956	0.548672	0.648906	0.6	FALSE
771	AP1M2	9	0.352273	0.20605	0.548695	0.630468	0.6	FALSE
17594	ZNF396	10	0.272816	0.207062	0.549427	0.551011	0.6	FALSE
17688	ZNF547	10	0.295783	0.207316	0.549572	0.573978	0.6	FALSE
3729	CSNK2A3	10	0.311254	0.208015	0.5504	0.589449	0.6	FALSE
3371	CNN3	9	0.319761	0.208193	0.550619	0.597956	0.6	FALSE
6672	GUCA1B	9	0.316589	0.208718	0.551261	0.594784	0.6	FALSE
1599	BRSK1	10	0.334683	0.209125	0.551597	0.612878	0.6	FALSE
7687	ITGAX	7	0.325836	0.209252	0.55185	0.604031	0.6	FALSE
7693	ITGB3BP	9	0.361292	0.209484	0.551972	0.639487	0.6	FALSE
15583	TLR1	10	0.359189	0.209779	0.552405	0.637384	0.6	FALSE
2668	CCR2	10	0.305696	0.210827	0.553293	0.583891	0.6	FALSE
8788	LRRC52	10	0.285858	0.210883	0.553293	0.564053	0.6	FALSE
9195	MDM2	6	0.359803	0.212185	0.554591	0.637998	0.6	FALSE
14843	STARD9	8	0.361232	0.212944	0.554955	0.639427	0.6	FALSE
7006	HMG20B	10	0.344022	0.214249	0.556449	0.622217	0.6	FALSE
15208	TBC1D21	9	0.343269	0.214333	0.556449	0.621464	0.6	FALSE
4379	DNAJB4	9	0.309916	0.214813	0.557153	0.588111	0.6	FALSE
11715	POLR2G	6	0.333758	0.21561	0.55733	0.611953	0.6	FALSE
590	ALS2CR11	10	0.289409	0.215746	0.557335	0.567604	0.6	FALSE
10442	NPTXR	8	0.276639	0.216184	0.557904	0.554834	0.6	FALSE
6677	GUCY1A2	6	0.303057	0.218042	0.560634	0.581252	0.6	FALSE
8241	KRT27	10	0.32319	0.21839	0.561126	0.601385	0.6	FALSE
14125	SLC39A12	9	0.358212	0.218772	0.561744	0.636407	0.6	FALSE
17225	ZBED3	8	0.325111	0.219341	0.562437	0.603306	0.6	FALSE
9919	MYSM1	10	0.348811	0.219591	0.562649	0.627006	0.6	FALSE
15746	TMEM194B	10	0.362517	0.219851	0.562875	0.640712	0.6	FALSE
5281	FAM184A	9	0.363751	0.220629	0.563516	0.641946	0.6	FALSE
6566	GRIN2B	10	0.30593	0.221734	0.565005	0.584125	0.6	FALSE
9234	MED7	9	0.355395	0.221824	0.565156	0.63359	0.6	FALSE
10867	PADI4	10	0.343229	0.224699	0.567251	0.621424	0.6	FALSE
323	ADCY1	10	0.287119	0.22539	0.568004	0.565314	0.6	FALSE
6090	GDF15	10	0.35742	0.226344	0.569365	0.635615	0.6	FALSE
12154	PRUNE2	9	0.304875	0.226794	0.569785	0.58307	0.6	FALSE
7152	HS3ST3A1	10	0.348667	0.226982	0.569848	0.626862	0.6	FALSE
14603	SPEF2	10	0.2918	0.227585	0.570427	0.569995	0.6	FALSE
2550	CCDC47	9	0.345036	0.229574	0.572814	0.623231	0.6	FALSE
10827	P2RX2	8	0.343837	0.230271	0.573751	0.622032	0.6	FALSE
15180	TAS2R5	9	0.306194	0.231133	0.574777	0.584389	0.6	FALSE
2873	CDK5R1	9	0.321565	0.233672	0.577875	0.59976	0.6	FALSE
11860	PPP1R14D	9	0.364753	0.234353	0.578838	0.642948	0.6	FALSE
789	AP4M1	9	0.354313	0.235622	0.580516	0.632508	0.6	FALSE
9771	MTRF1	10	0.325225	0.236037	0.580829	0.60342	0.6	FALSE
16500	TYRP1	8	0.287094	0.23661	0.58136	0.565289	0.6	FALSE
13212	RRM2	7	0.33966	0.23729	0.582109	0.617855	0.6	FALSE
10433	NPR1	9	0.361634	0.23905	0.583424	0.639829	0.6	FALSE
13021	RNF25	10	0.294013	0.240076	0.584434	0.572208	0.6	FALSE
5184	FAM110D	9	0.298528	0.241162	0.585308	0.576723	0.6	FALSE
8697	LPO	9	0.332831	0.242111	0.585997	0.611026	0.6	FALSE
11873	PPP1R27	10	0.319603	0.242768	0.58649	0.597798	0.6	FALSE
15425	TFEB	10	0.320142	0.243719	0.587675	0.598337	0.6	FALSE
4106	DDX1	9	0.312317	0.245096	0.588886	0.590512	0.6	FALSE
4356	DNAAF3	9	0.332533	0.245401	0.589186	0.610728	0.6	FALSE
14162	SLC4A1AP	10	0.280148	0.245875	0.589332	0.558343	0.6	FALSE
10470	NR4A1	8	0.30344	0.247291	0.591024	0.581635	0.6	FALSE
8855	LTB4R2	9	0.349506	0.248531	0.592376	0.627701	0.6	FALSE
2492	CCDC137	5	0.310053	0.248575	0.592376	0.588248	0.6	FALSE
7670	ITGA1	10	0.279026	0.251178	0.595237	0.557221	0.6	FALSE
14391	SND1	10	0.316962	0.251978	0.596009	0.595157	0.6	FALSE
13561	SEMA3C	10	0.288855	0.252271	0.596118	0.56705	0.6	FALSE
6355	GOLT1A	9	0.283992	0.252949	0.5971	0.562187	0.6	FALSE
744	ANPEP	8	0.367131	0.255155	0.598468	0.645326	0.6	FALSE
15591	TLR8	9	0.353742	0.255443	0.598502	0.631937	0.6	FALSE
1332	B3GNT9	9	0.279514	0.255954	0.598991	0.557709	0.6	FALSE
11326	PHF23	7	0.285355	0.260789	0.603882	0.56355	0.6	FALSE
10952	PARP6	8	0.31134	0.261395	0.603882	0.589535	0.6	FALSE
8763	LRRC30	8	0.335686	0.261662	0.603966	0.613881	0.6	FALSE
16424	TUBA1A	10	0.306611	0.261763	0.604043	0.584806	0.6	FALSE
3018	CES5A	10	0.324122	0.261961	0.604266	0.602317	0.6	FALSE
3778	CTDSPL2	9	0.312866	0.262987	0.60507	0.591061	0.6	FALSE
12072	PRPF38A	6	0.36537	0.265111	0.606868	0.643565	0.6	FALSE
678	ANKRD13A	9	0.286405	0.266001	0.607041	0.5646	0.6	FALSE
9673	MS4A8	10	0.313425	0.266769	0.607041	0.59162	0.6	FALSE
3356	CNGA1	9	0.30188	0.268846	0.607041	0.580075	0.6	FALSE
7347	IFRD1	10	0.316127	0.269275	0.607041	0.594322	0.6	FALSE
8461	LCE6A	10	0.35299	0.269374	0.607041	0.631185	0.6	FALSE
1186	ATP12A	9	0.274515	0.269607	0.607041	0.55271	0.6	FALSE
16831	VAX2	10	0.296767	0.270926	0.607459	0.574962	0.6	FALSE
5305	FAM19A2	9	0.281203	0.27112	0.607463	0.559398	0.6	FALSE
13291	RWDD4	9	0.311189	0.271812	0.607909	0.589384	0.6	FALSE
1770	C14orf93	6	0.302829	0.272569	0.608685	0.581024	0.6	FALSE
2163	C8A	10	0.350579	0.272652	0.608732	0.628774	0.6	FALSE
13352	SAMD4B	7	0.365187	0.273253	0.609648	0.643382	0.6	FALSE
13807	SIGLEC11	9	0.318795	0.273501	0.609866	0.59699	0.6	FALSE
11052	PCDHGA7	10	0.302819	0.274197	0.610732	0.581014	0.6	FALSE
10669	OBSCN	8	0.300861	0.276158	0.612704	0.579056	0.6	FALSE
13192	RPS9	8	0.326718	0.277238	0.613908	0.604913	0.6	FALSE
14662	SPRED3	9	0.350128	0.277863	0.614759	0.628323	0.6	FALSE
4079	DCUN1D2	9	0.296241	0.278165	0.614882	0.574436	0.6	FALSE
9325	MFSD2A	10	0.344794	0.280924	0.617659	0.622989	0.6	FALSE
4603	DYNC1I2	8	0.36548	0.281555	0.617795	0.643675	0.6	FALSE
14439	SNX21	10	0.27955	0.282527	0.618742	0.557745	0.6	FALSE
15699	TMEM151A	9	0.330949	0.283595	0.619385	0.609144	0.6	FALSE
7866	KCNK17	10	0.282093	0.283628	0.619385	0.560288	0.6	FALSE
742	ANP32D	10	0.278128	0.285712	0.621095	0.556323	0.6	FALSE
12139	PRSS42	10	0.341427	0.286026	0.621303	0.619622	0.6	FALSE
10269	NKAIN4	9	0.302086	0.28615	0.621329	0.580281	0.6	FALSE
10917	PAPL	10	0.340737	0.287279	0.62269	0.618932	0.6	FALSE
6263	GLYR1	10	0.340489	0.287831	0.62319	0.618684	0.6	FALSE
12468	RAB4A	10	0.273624	0.288108	0.62331	0.551819	0.6	FALSE
726	ANKS4B	9	0.331152	0.288694	0.623479	0.609347	0.6	FALSE
414	AGER	10	0.339947	0.288837	0.623479	0.618142	0.6	FALSE
13446	SCN11A	9	0.336292	0.289887	0.624205	0.614487	0.6	FALSE
2650	CCNG2	10	0.341823	0.291085	0.625804	0.620018	0.6	FALSE
2210	C9orf57	10	0.318349	0.291406	0.625962	0.596544	0.6	FALSE
5290	FAM189A2	8	0.314178	0.293521	0.628152	0.592373	0.6	FALSE
9531	MPND	9	0.323765	0.294375	0.628881	0.60196	0.6	FALSE
10374	NOP9	7	0.282761	0.295113	0.629616	0.560956	0.6	FALSE
4800	EIF4G1	7	0.313355	0.295391	0.629909	0.59155	0.6	FALSE
5987	GALNT16	9	0.31681	0.295722	0.630238	0.595005	0.6	FALSE
957	ARHGEF39	9	0.272568	0.296306	0.63069	0.550763	0.6	FALSE
8242	KRT28	8	0.347201	0.296626	0.630886	0.625396	0.6	FALSE
518	AKT1	9	0.302045	0.296706	0.630924	0.58024	0.6	FALSE
1130	ASXL3	10	0.327717	0.29701	0.631091	0.605912	0.6	FALSE
10183	NEUROD4	10	0.334482	0.297302	0.631198	0.612677	0.6	FALSE
1518	BMP1	8	0.275123	0.297427	0.631312	0.553318	0.6	FALSE
15938	TNFRSF10B	10	0.325661	0.29866	0.632803	0.603856	0.6	FALSE
1476	BGN	9	0.294696	0.299733	0.633949	0.572891	0.6	FALSE
1794	C16orf46	9	0.331574	0.304199	0.638631	0.609769	0.6	FALSE
6608	GSK3B	10	0.274051	0.304251	0.638665	0.552246	0.6	FALSE
16759	USP34	10	0.327919	0.307273	0.641543	0.606114	0.6	FALSE
7654	ISL2	10	0.334901	0.308267	0.642149	0.613096	0.6	FALSE
6559	GRIK1	9	0.337379	0.309162	0.642783	0.615574	0.6	FALSE
4296	DIS3L2	10	0.276773	0.309647	0.643249	0.554968	0.6	FALSE
7460	IL20RA	8	0.355335	0.310013	0.643571	0.63353	0.6	FALSE
2531	CCDC23	8	0.337044	0.310866	0.644004	0.615239	0.6	FALSE
1462	BEST1	9	0.301092	0.31116	0.644316	0.579287	0.6	FALSE
17336	ZEB1	9	0.30656	0.312254	0.645233	0.584755	0.6	FALSE
16123	TRAPPC11	10	0.355008	0.313387	0.645792	0.633203	0.6	FALSE
5777	FOXE3	9	0.354631	0.313825	0.646089	0.632826	0.6	FALSE
10768	OSBPL7	7	0.277099	0.313992	0.646197	0.555294	0.6	FALSE
8745	LRRC14	9	0.353539	0.315529	0.647732	0.631734	0.6	FALSE
11826	PPIL2	6	0.333247	0.316105	0.648318	0.611442	0.6	FALSE
13878	SLC10A4	8	0.30543	0.316637	0.648517	0.583625	0.6	FALSE
7911	KCTD3	10	0.303223	0.317532	0.649748	0.581418	0.6	FALSE
6230	GLOD4	9	0.297511	0.317631	0.649748	0.575706	0.6	FALSE
17844	ZNF763	10	0.276426	0.3182	0.650314	0.554621	0.6	FALSE
8961	MAGEB17	7	0.343722	0.318352	0.650314	0.621917	0.6	FALSE
14084	SLC35B4	10	0.29721	0.319539	0.650812	0.575405	0.6	FALSE
4475	DPH2	9	0.311032	0.32003	0.651129	0.589227	0.6	FALSE
14188	SLC6A1	8	0.31949	0.320062	0.651129	0.597685	0.6	FALSE
17956	ZSCAN4	10	0.281729	0.321456	0.652701	0.559924	0.6	FALSE
11934	PRAMEF10	8	0.33309	0.323698	0.653912	0.611285	0.6	FALSE
11065	PCED1A	9	0.30257	0.328792	0.657396	0.580765	0.6	FALSE
4921	ENTPD5	9	0.344485	0.328953	0.657463	0.62268	0.6	FALSE
2348	CAPN15	9	0.344021	0.329684	0.658153	0.622216	0.6	FALSE
2310	CALR	10	0.280383	0.331456	0.659413	0.558578	0.6	FALSE
3319	CLTCL1	10	0.324492	0.331648	0.659413	0.602687	0.6	FALSE
6863	HEYL	10	0.297432	0.33499	0.660827	0.575627	0.6	FALSE
999	ARL6IP4	8	0.317476	0.335541	0.660827	0.595671	0.6	FALSE
4113	DDX20	9	0.309692	0.335838	0.660827	0.587887	0.6	FALSE
9995	NARS2	9	0.340082	0.335903	0.660827	0.618277	0.6	FALSE
16400	TTI1	6	0.320901	0.336438	0.660827	0.599096	0.6	FALSE
6247	GLT8D1	9	0.32843	0.336692	0.66103	0.606625	0.6	FALSE
5875	FUNDC1	7	0.351988	0.33747	0.661899	0.630183	0.6	FALSE
4582	DUSP27	10	0.289243	0.337485	0.661899	0.567438	0.6	FALSE
609	AMH	10	0.280419	0.337505	0.661899	0.558614	0.6	FALSE
12436	RAB27A	9	0.271838	0.338525	0.662739	0.550033	0.6	FALSE
16215	TRIM71	8	0.282987	0.338626	0.662739	0.561182	0.6	FALSE
17196	YOD1	10	0.311679	0.339216	0.663012	0.589874	0.6	FALSE
7220	HTATSF1	7	0.294167	0.33938	0.663118	0.572362	0.6	FALSE
11855	PPP1R13B	9	0.305177	0.34074	0.664089	0.583372	0.6	FALSE
11059	PCDHGB6	9	0.315151	0.342302	0.664884	0.593346	0.6	FALSE
7085	HOXB1	10	0.306472	0.343561	0.666243	0.584667	0.6	FALSE
1458	BEND4	8	0.370657	0.343782	0.6663	0.648852	0.6	FALSE
8378	L3MBTL3	8	0.283595	0.344433	0.66686	0.56179	0.6	FALSE
15518	TICAM1	8	0.315195	0.34516	0.667174	0.59339	0.6	FALSE
14067	SLC30A8	7	0.279097	0.346962	0.667838	0.557291	0.6	FALSE
14575	SPATA4	8	0.328651	0.348134	0.668909	0.606846	0.6	FALSE
17127	XBP1	9	0.309313	0.348614	0.669072	0.587508	0.6	FALSE
15218	TBC1D30	9	0.274353	0.34882	0.669342	0.552548	0.6	FALSE
16672	UNC13C	9	0.28847	0.349526	0.669698	0.566665	0.6	FALSE
17810	ZNF701	10	0.29274	0.351715	0.671194	0.570935	0.6	FALSE
3670	CRTAP	8	0.360344	0.351775	0.671194	0.638539	0.6	FALSE
16335	TSPY2	4	0.299176	0.352326	0.67152	0.577371	0.6	FALSE
14774	SSR3	9	0.281595	0.353977	0.672933	0.55979	0.6	FALSE
6834	HENMT1	8	0.321765	0.354675	0.673543	0.59996	0.6	FALSE
5748	FNDC9	9	0.328156	0.35579	0.67422	0.606351	0.6	FALSE
505	AKNAD1	9	0.362848	0.355796	0.67422	0.641043	0.6	FALSE
6241	GLRX3	8	0.362821	0.355899	0.67422	0.641016	0.6	FALSE
8054	KIF21A	10	0.287893	0.356942	0.674551	0.566088	0.6	FALSE
6732	HAMP	9	0.276674	0.35786	0.675156	0.554869	0.6	FALSE
5391	FAM65B	10	0.277718	0.360133	0.677001	0.555913	0.6	FALSE
6638	GTF2A1L	8	0.320092	0.361079	0.677925	0.598287	0.6	FALSE
10532	NT5C3A	10	0.296633	0.361579	0.678571	0.574828	0.6	FALSE
3684	CRYBB3	10	0.290028	0.374624	0.691084	0.568223	0.6	FALSE
3595	CPSF1	9	0.349835	0.375248	0.691721	0.62803	0.6	FALSE
2729	CD300LD	8	0.314902	0.376696	0.692681	0.593097	0.6	FALSE
2960	CENPH	8	0.31345	0.37673	0.692681	0.591645	0.6	FALSE
6236	GLRA3	9	0.315703	0.377091	0.693131	0.593898	0.6	FALSE
13288	RWDD2A	9	0.347933	0.378194	0.694372	0.626128	0.6	FALSE
11018	PCDHA2	8	0.312134	0.382072	0.696697	0.590329	0.6	FALSE
6377	GPANK1	9	0.312807	0.3824	0.69694	0.591002	0.6	FALSE
11245	PEX7	8	0.344889	0.383261	0.69737	0.623084	0.6	FALSE
5334	FAM216B	10	0.295867	0.384332	0.698607	0.574062	0.6	FALSE
3997	DAND5	8	0.281717	0.388533	0.70089	0.559912	0.6	FALSE
15717	TMEM170A	8	0.326102	0.39016	0.701989	0.604297	0.6	FALSE
14714	SRF	7	0.280244	0.394244	0.705509	0.558439	0.6	FALSE
10764	OSBPL2	10	0.278193	0.397902	0.707896	0.556388	0.6	FALSE
3463	COL5A1	8	0.272942	0.407248	0.713768	0.551137	0.6	FALSE
13444	SCML4	7	0.29246	0.408545	0.714498	0.570655	0.6	FALSE
3754	CSTF1	6	0.294323	0.412841	0.718036	0.572518	0.6	FALSE
4530	DSCR4	10	0.295832	0.41411	0.718986	0.574027	0.6	FALSE
2471	CCDC112	10	0.294068	0.41756	0.72109	0.572263	0.6	FALSE
7329	IFNA4	3	0.335327	0.418512	0.721893	0.613522	0.6	FALSE
17520	ZNF260	9	0.292956	0.419991	0.722765	0.571151	0.6	FALSE
2387	CASC5	8	0.323288	0.420101	0.722765	0.601483	0.6	FALSE
4391	DNAJC15	9	0.283294	0.422348	0.723478	0.561489	0.6	FALSE
13059	ROR1	9	0.291578	0.422796	0.723478	0.569773	0.6	FALSE
8590	LIMS1	10	0.288816	0.428214	0.727803	0.567011	0.6	FALSE
4616	DYRK2	9	0.31738	0.430429	0.728699	0.595575	0.6	FALSE
13685	SFRP5	8	0.312719	0.439001	0.735468	0.590914	0.6	FALSE
12104	PRR25	9	0.282541	0.440458	0.736379	0.560736	0.6	FALSE
17728	ZNF585B	8	0.283257	0.445629	0.739898	0.561452	0.6	FALSE
16466	TWF1	8	0.307387	0.448851	0.742304	0.585582	0.6	FALSE
17757	ZNF624	10	0.275554	0.454796	0.745653	0.553749	0.6	FALSE
8025	KIAA1715	8	0.27588	0.462253	0.751293	0.554075	0.6	FALSE
17158	XRCC3	7	0.282528	0.464968	0.752211	0.560723	0.6	FALSE
11434	PIP4K2C	8	0.29469	0.473402	0.757322	0.572885	0.6	FALSE
9017	MAP1LC3A	7	0.273324	0.47887	0.760658	0.551519	0.6	FALSE
3195	CKLF-CMTM1	4	0.317557	0.485031	0.764605	0.595752	0.6	FALSE
11499	PLA2G4D	6	0.322291	0.490149	0.767993	0.600486	0.6	FALSE
8424	LARP6	8	0.27623	0.510099	0.781651	0.554425	0.6	FALSE
569	ALKBH6	9	0.282725	0.522211	0.789034	0.56092	0.6	FALSE
6379	GPATCH1	5	0.272414	0.536702	0.798173	0.550609	0.6	FALSE
17654	ZNF492	7	0.288653	0.548084	0.804741	0.566848	0.6	FALSE
10573	NUDT11	5	0.370055	0.557668	0.809561	0.64825	0.6	FALSE
13588	SEPHS2	7	0.282597	0.559607	0.810425	0.560792	0.6	FALSE
11010	PCDH7	7	0.27503	0.561318	0.811287	0.553225	0.6	FALSE
1068	ASAP3	7	0.275176	0.574331	0.818567	0.553371	0.6	FALSE
17072	WIPF2	6	0.272605	0.645759	0.858592	0.5508	0.6	FALSE
14989	SUPV3L1	5	0.290406	0.683369	0.876593	0.568601	0.6	FALSE
15457	TGM3	10	0.242148	0.000519648	0.0448888	0.520343	0.5	FALSE
9350	MGP	9	0.222268	0.00071683	0.0514013	0.500463	0.5	FALSE
11511	PLAC9	10	0.245665	0.000780797	0.0540783	0.52386	0.5	FALSE
1261	ATP8B4	10	0.194813	0.00139575	0.0712628	0.473008	0.5	FALSE
16867	VIT	10	0.21727	0.00262471	0.0957284	0.495465	0.5	FALSE
8883	LY6K	10	0.217252	0.00341989	0.107974	0.495447	0.5	FALSE
7977	KIAA0895	10	0.261018	0.00375939	0.113397	0.539213	0.5	FALSE
4597	DYDC1	9	0.244327	0.00407866	0.116115	0.522522	0.5	FALSE
8833	LSM10	9	0.174054	0.00511243	0.125839	0.452249	0.5	FALSE
16012	TOMM20L	9	0.206323	0.00553089	0.132135	0.484518	0.5	FALSE
8832	LSM1	10	0.208295	0.00560286	0.13255	0.48649	0.5	FALSE
10840	P2RY4	8	0.243976	0.00595014	0.135498	0.522171	0.5	FALSE
12303	PTPN2	10	0.271424	0.00623574	0.139222	0.549619	0.5	FALSE
14118	SLC38A6	8	0.264876	0.00713239	0.149299	0.543071	0.5	FALSE
7012	HMGB4	10	0.255651	0.00813432	0.159022	0.533846	0.5	FALSE
11175	PDLIM4	10	0.1918	0.00850848	0.160993	0.469995	0.5	FALSE
229	ACTL6B	9	0.254013	0.0089238	0.164263	0.532208	0.5	FALSE
2883	CDKL1	9	0.239002	0.00900154	0.164775	0.517197	0.5	FALSE
7878	KCNMB3	10	0.211918	0.00969964	0.172299	0.490113	0.5	FALSE
8316	KRTAP20-1	10	0.197755	0.00972029	0.172323	0.47595	0.5	FALSE
4529	DSCR3	9	0.266409	0.0128966	0.192855	0.544604	0.5	FALSE
13468	SCP2D1	10	0.213595	0.0130107	0.193108	0.49179	0.5	FALSE
10839	P2RY2	10	0.185525	0.0133922	0.195691	0.46372	0.5	FALSE
10188	NEXN	10	0.19756	0.0135284	0.19595	0.475755	0.5	FALSE
16742	USP17L2	10	0.228638	0.0136001	0.196311	0.506833	0.5	FALSE
6873	HHATL	6	0.258287	0.0141168	0.199264	0.536482	0.5	FALSE
14283	SMAD4	10	0.247138	0.0144973	0.20162	0.525333	0.5	FALSE
952	ARHGEF3	9	0.214382	0.0146099	0.20162	0.492577	0.5	FALSE
2337	CANT1	9	0.184839	0.0146215	0.20162	0.463034	0.5	FALSE
4882	EMR3	9	0.215122	0.0147007	0.20162	0.493317	0.5	FALSE
17431	ZMYND19	10	0.254904	0.0154873	0.205463	0.533099	0.5	FALSE
7874	KCNK9	8	0.230337	0.0159373	0.208786	0.508532	0.5	FALSE
17730	ZNF587	7	0.243357	0.016077	0.209577	0.521552	0.5	FALSE
8796	LRRC66	10	0.172289	0.0175734	0.217258	0.450484	0.5	FALSE
13490	SDCBP	10	0.205446	0.0176653	0.217709	0.483641	0.5	FALSE
334	ADCYAP1R1	10	0.209079	0.0182139	0.220422	0.487274	0.5	FALSE
8411	LAMTOR5	9	0.231832	0.0186768	0.221656	0.510027	0.5	FALSE
15228	TBC1D8	7	0.210135	0.0189642	0.222515	0.48833	0.5	FALSE
6077	GCNT3	10	0.259844	0.0193188	0.224611	0.538039	0.5	FALSE
2113	C6orf10	10	0.238925	0.0195686	0.225986	0.51712	0.5	FALSE
8878	LY6G5C	10	0.198758	0.0200509	0.227861	0.476953	0.5	FALSE
6797	HDAC8	7	0.224632	0.0209247	0.232033	0.502827	0.5	FALSE
13452	SCN3B	9	0.219871	0.0211658	0.233333	0.498066	0.5	FALSE
141	ACAD8	7	0.194851	0.0213282	0.233825	0.473046	0.5	FALSE
1316	B3GALT2	10	0.202439	0.0214116	0.233878	0.480634	0.5	FALSE
10525	NSUN6	10	0.203951	0.0222618	0.235839	0.482146	0.5	FALSE
3787	CTNNA3	9	0.246712	0.0223998	0.236855	0.524907	0.5	FALSE
13525	SEC22A	10	0.190239	0.0224541	0.237148	0.468434	0.5	FALSE
14930	STX2	10	0.240823	0.0225161	0.237522	0.519018	0.5	FALSE
17578	ZNF354C	10	0.194292	0.0239485	0.243754	0.472487	0.5	FALSE
5714	FLT1	10	0.250482	0.0247401	0.246436	0.528677	0.5	FALSE
8545	LGR4	10	0.212538	0.0249597	0.247065	0.490733	0.5	FALSE
1771	C15orf26	10	0.188612	0.0253129	0.248813	0.466807	0.5	FALSE
12836	RGS5	9	0.243323	0.0257756	0.249777	0.521518	0.5	FALSE
3693	CRYZ	10	0.217135	0.0259484	0.250414	0.49533	0.5	FALSE
14925	STX17	10	0.235556	0.0276433	0.256642	0.513751	0.5	FALSE
5348	FAM227B	9	0.210412	0.0276925	0.256642	0.488607	0.5	FALSE
17247	ZBTB33	9	0.254617	0.0288826	0.261465	0.532812	0.5	FALSE
7349	IFT122	9	0.1931	0.0294166	0.264025	0.471295	0.5	FALSE
17142	XKR9	7	0.25251	0.0315093	0.272656	0.530705	0.5	FALSE
11436	PIP5K1B	10	0.267944	0.0318337	0.273311	0.546139	0.5	FALSE
9307	MFAP1	8	0.188798	0.0321796	0.274618	0.466993	0.5	FALSE
17723	ZNF581	7	0.266254	0.0324615	0.275633	0.544449	0.5	FALSE
9423	MLLT1	10	0.263901	0.0347298	0.282743	0.542096	0.5	FALSE
16879	VNN2	10	0.240722	0.0348234	0.282912	0.518917	0.5	FALSE
7560	INSL4	9	0.215598	0.0354316	0.285337	0.493793	0.5	FALSE
7517	IMPAD1	10	0.254671	0.0356036	0.286267	0.532866	0.5	FALSE
4651	ECE2	10	0.188516	0.0360998	0.286713	0.466711	0.5	FALSE
85	ABCC8	7	0.184891	0.0361446	0.286941	0.463086	0.5	FALSE
1958	C1QTNF4	10	0.209284	0.0367085	0.287414	0.487479	0.5	FALSE
14801	ST3GAL6	10	0.207066	0.0369033	0.287733	0.485261	0.5	FALSE
4196	DENND6B	9	0.217729	0.0370822	0.288241	0.495924	0.5	FALSE
12105	PRR3	8	0.257539	0.0387875	0.293755	0.535734	0.5	FALSE
9199	ME1	10	0.253677	0.0392856	0.295593	0.531872	0.5	FALSE
8036	KIAA2022	9	0.254753	0.0404283	0.300147	0.532948	0.5	FALSE
12483	RABEP1	9	0.252348	0.0415916	0.303736	0.530543	0.5	FALSE
13398	SCAF11	10	0.226138	0.0418335	0.304755	0.504333	0.5	FALSE
14769	SSMEM1	10	0.20724	0.0419606	0.305307	0.485435	0.5	FALSE
2095	C5orf34	8	0.180077	0.0423938	0.306252	0.458272	0.5	FALSE
5331	FAM214A	9	0.202596	0.043733	0.310092	0.48079	0.5	FALSE
9573	MRO	10	0.204962	0.0438219	0.310154	0.483157	0.5	FALSE
5985	GALNT14	10	0.232911	0.0442644	0.311542	0.511106	0.5	FALSE
8076	KIFAP3	10	0.253416	0.0472849	0.321482	0.531611	0.5	FALSE
7510	IMMP2L	7	0.223465	0.0481398	0.324485	0.50166	0.5	FALSE
4949	EPHA4	9	0.241871	0.0489183	0.325869	0.520066	0.5	FALSE
7928	KDM3B	10	0.177981	0.0489681	0.325869	0.456176	0.5	FALSE
244	ACTR5	5	0.255862	0.0490235	0.325869	0.534057	0.5	FALSE
7247	HVCN1	8	0.219916	0.0493242	0.326217	0.498111	0.5	FALSE
13471	SCRIB	8	0.203431	0.0495655	0.326395	0.481626	0.5	FALSE
10319	NME1	3	0.243362	0.0500072	0.327437	0.521557	0.5	FALSE
83	ABCC5	9	0.262699	0.051209	0.330482	0.540894	0.5	FALSE
9911	MYOT	9	0.221743	0.0514748	0.331838	0.499938	0.5	FALSE
3407	CNTNAP1	9	0.247796	0.0516544	0.332284	0.525991	0.5	FALSE
9151	MCCC1	8	0.250777	0.0527793	0.335797	0.528972	0.5	FALSE
17896	ZNF836	10	0.196417	0.0554845	0.338399	0.474612	0.5	FALSE
4760	EIF1B	10	0.221473	0.0567578	0.340842	0.499668	0.5	FALSE
7811	KCNAB1	9	0.229963	0.0576383	0.343302	0.508158	0.5	FALSE
8868	LUM	10	0.253012	0.0578255	0.34376	0.531207	0.5	FALSE
4319	DLGAP4	10	0.195556	0.0581403	0.344423	0.473751	0.5	FALSE
871	AQP6	10	0.221665	0.0584861	0.344423	0.49986	0.5	FALSE
7468	IL23R	10	0.213532	0.0586518	0.344711	0.491727	0.5	FALSE
8597	LIN7B	9	0.235749	0.0591589	0.344711	0.513944	0.5	FALSE
711	ANKRD46	10	0.256591	0.0591899	0.344711	0.534786	0.5	FALSE
14033	SLC27A3	10	0.209797	0.0593973	0.344711	0.487992	0.5	FALSE
4105	DDTL	3	0.254815	0.0596993	0.345028	0.53301	0.5	FALSE
17626	ZNF443	10	0.249084	0.060764	0.347196	0.527279	0.5	FALSE
16576	UBL4A	10	0.198986	0.0608304	0.347196	0.477181	0.5	FALSE
12347	PURB	9	0.245393	0.0636381	0.355379	0.523588	0.5	FALSE
4459	DOLK	6	0.251075	0.0643872	0.357001	0.52927	0.5	FALSE
12936	RNASE12	9	0.204746	0.0652247	0.35952	0.482941	0.5	FALSE
7893	KCNT2	10	0.252442	0.0652523	0.359542	0.530637	0.5	FALSE
9315	MFHAS1	10	0.266842	0.0653358	0.359542	0.545037	0.5	FALSE
16733	USP12	10	0.262844	0.0661898	0.361058	0.541039	0.5	FALSE
12470	RAB5A	10	0.182925	0.066231	0.361058	0.46112	0.5	FALSE
2739	CD3D	10	0.266353	0.066413	0.361609	0.544548	0.5	FALSE
14944	STYK1	10	0.259743	0.0670486	0.362125	0.537938	0.5	FALSE
31	AAAS	9	0.17868	0.0673512	0.362398	0.456875	0.5	FALSE
2311	CALR3	8	0.263482	0.0674694	0.362398	0.541677	0.5	FALSE
17066	WHAMM	9	0.266815	0.0676511	0.362398	0.54501	0.5	FALSE
14828	STAM2	10	0.247735	0.0677567	0.362398	0.52593	0.5	FALSE
2108	C5orf60	9	0.234167	0.0681997	0.363999	0.512362	0.5	FALSE
13206	RRAS	9	0.246938	0.0692644	0.365875	0.525133	0.5	FALSE
10203	NFIA	10	0.209337	0.0694639	0.366495	0.487532	0.5	FALSE
14892	STMN4	10	0.262263	0.0694892	0.366521	0.540458	0.5	FALSE
10503	NRSN2	8	0.202262	0.0701601	0.367526	0.480457	0.5	FALSE
4254	DHRS7B	9	0.256919	0.0705333	0.367632	0.535114	0.5	FALSE
1191	ATP13A5	10	0.240104	0.0711635	0.369463	0.518299	0.5	FALSE
1353	BACH2	9	0.211522	0.0715466	0.370478	0.489717	0.5	FALSE
15528	TIGD5	9	0.261234	0.0728584	0.37381	0.539429	0.5	FALSE
10338	NMU	9	0.184692	0.0738374	0.375277	0.462887	0.5	FALSE
17822	ZNF713	10	0.251429	0.074453	0.376905	0.529624	0.5	FALSE
3614	CR2	9	0.173323	0.0744957	0.376908	0.451518	0.5	FALSE
9069	MAPK8	10	0.226583	0.0751139	0.377896	0.504778	0.5	FALSE
2580	CCDC81	10	0.256699	0.0752166	0.378306	0.534894	0.5	FALSE
12628	RBBP7	9	0.215701	0.0767446	0.381587	0.493896	0.5	FALSE
10543	NTM	8	0.200238	0.0771511	0.383076	0.478433	0.5	FALSE
956	ARHGEF38	10	0.22647	0.0772695	0.383271	0.504665	0.5	FALSE
8405	LAMP3	9	0.253155	0.0775121	0.384015	0.53135	0.5	FALSE
1540	BNIP3	9	0.259056	0.0780484	0.385496	0.537251	0.5	FALSE
8141	KLHL24	10	0.212093	0.0795375	0.388662	0.490288	0.5	FALSE
12382	PYGO1	10	0.225963	0.0801945	0.389847	0.504158	0.5	FALSE
13303	S100A10	10	0.20182	0.0810365	0.391655	0.480015	0.5	FALSE
2557	CCDC6	9	0.256665	0.0810703	0.391655	0.53486	0.5	FALSE
6356	GOLT1B	10	0.251366	0.0818692	0.39319	0.529561	0.5	FALSE
16496	TYMS	9	0.226572	0.0819564	0.393382	0.504767	0.5	FALSE
9284	METTL18	10	0.255297	0.0832167	0.396497	0.533492	0.5	FALSE
11269	PGAM4	9	0.257117	0.083906	0.398247	0.535312	0.5	FALSE
16462	TVP23A	9	0.174686	0.0843063	0.398991	0.452881	0.5	FALSE
17515	ZNF254	10	0.225937	0.0854463	0.402034	0.504132	0.5	FALSE
5774	FOXD4L5	3	0.217565	0.0855747	0.402073	0.49576	0.5	FALSE
1495	BIRC3	10	0.246665	0.0858736	0.402772	0.52486	0.5	FALSE
6226	GLIS2	9	0.25101	0.0866444	0.40431	0.529205	0.5	FALSE
8017	KIAA1549L	10	0.197707	0.0876252	0.405031	0.475902	0.5	FALSE
12882	RIC8A	10	0.173794	0.0880469	0.405222	0.451989	0.5	FALSE
13660	SETDB2	10	0.23361	0.0888324	0.406184	0.511805	0.5	FALSE
13319	S100G	7	0.182109	0.0895058	0.40782	0.460304	0.5	FALSE
271	ADAM2	10	0.2074	0.0895828	0.407962	0.485595	0.5	FALSE
11171	PDK4	10	0.251178	0.0899419	0.408453	0.529373	0.5	FALSE
1351	BACE2	7	0.223699	0.0903311	0.409388	0.501894	0.5	FALSE
13883	SLC11A2	10	0.238241	0.0905434	0.409411	0.516436	0.5	FALSE
2886	CDKL4	10	0.232977	0.0911775	0.410553	0.511172	0.5	FALSE
7251	HYAL4	10	0.186227	0.0912278	0.41057	0.464422	0.5	FALSE
6378	GPAT2	10	0.210092	0.0916267	0.411296	0.488287	0.5	FALSE
16497	TYR	10	0.178611	0.0919053	0.411926	0.456806	0.5	FALSE
13789	SHOX2	8	0.230252	0.0922289	0.412696	0.508447	0.5	FALSE
1360	BAG6	10	0.222887	0.0927109	0.413677	0.501082	0.5	FALSE
9536	MPP4	9	0.24698	0.0927809	0.413677	0.525175	0.5	FALSE
10786	OSTN	10	0.185239	0.0934613	0.414712	0.463434	0.5	FALSE
10664	OAZ2	9	0.256569	0.093572	0.414712	0.534764	0.5	FALSE
8691	LPHN2	10	0.188824	0.0941415	0.415385	0.467019	0.5	FALSE
10185	NEUROG1	8	0.243516	0.0943334	0.415442	0.521711	0.5	FALSE
8836	LSM14A	10	0.213829	0.0952543	0.417716	0.492024	0.5	FALSE
5807	FOXRED2	9	0.191501	0.0959952	0.418854	0.469696	0.5	FALSE
1051	ARSI	10	0.226317	0.096005	0.418854	0.504512	0.5	FALSE
6207	GLB1	9	0.236951	0.0961848	0.419021	0.515146	0.5	FALSE
5036	ESD	10	0.207765	0.0963956	0.419632	0.48596	0.5	FALSE
15351	TEC	10	0.200648	0.0964747	0.419654	0.478843	0.5	FALSE
10255	NIPAL1	10	0.190647	0.0965098	0.419654	0.468842	0.5	FALSE
16264	TRPM1	9	0.196605	0.0977658	0.422605	0.4748	0.5	FALSE
16261	TRPC5	10	0.22463	0.098014	0.422617	0.502825	0.5	FALSE
11502	PLA2G5	9	0.244384	0.0981895	0.422704	0.522579	0.5	FALSE
16394	TTC8	9	0.25895	0.098599	0.423736	0.537145	0.5	FALSE
1570	BRCA1	8	0.202523	0.0990976	0.42467	0.480718	0.5	FALSE
5260	FAM170B	8	0.176054	0.0993781	0.424848	0.454249	0.5	FALSE
3943	CYP2R1	8	0.198292	0.0996467	0.424884	0.476487	0.5	FALSE
10489	NRG3	9	0.210316	0.100084	0.425623	0.488511	0.5	FALSE
16557	UBE2Q2	9	0.182214	0.100387	0.426413	0.460409	0.5	FALSE
12010	PRKAR2B	9	0.19612	0.100645	0.426618	0.474315	0.5	FALSE
7325	IFNA16	8	0.23318	0.100668	0.426618	0.511375	0.5	FALSE
14539	SPAG9	8	0.203062	0.101373	0.428069	0.481257	0.5	FALSE
14684	SPSB3	8	0.219366	0.101487	0.428234	0.497561	0.5	FALSE
3794	CTNS	10	0.219831	0.101728	0.428827	0.498026	0.5	FALSE
13246	RSPRY1	10	0.266029	0.103257	0.431678	0.544224	0.5	FALSE
8041	KIF13B	7	0.196756	0.103866	0.432735	0.474951	0.5	FALSE
6630	GSTT1	9	0.264548	0.103869	0.432735	0.542743	0.5	FALSE
1723	C12orf29	9	0.210834	0.104041	0.432735	0.489029	0.5	FALSE
12978	RNF141	9	0.225129	0.104051	0.432735	0.503324	0.5	FALSE
3032	CFHR4	10	0.266182	0.104259	0.432735	0.544377	0.5	FALSE
10903	PAMR1	9	0.205327	0.104344	0.432735	0.483522	0.5	FALSE
12316	PTPRCAP	9	0.189634	0.104442	0.432735	0.467829	0.5	FALSE
1066	ASAP1	10	0.217183	0.104583	0.432927	0.495378	0.5	FALSE
12	43709	10	0.196351	0.104911	0.432999	0.474546	0.5	FALSE
13504	SDK1	10	0.234556	0.104956	0.432999	0.512751	0.5	FALSE
16959	WASF3	7	0.21896	0.104963	0.432999	0.497155	0.5	FALSE
4613	DYNLT3	10	0.265932	0.105773	0.434519	0.544127	0.5	FALSE
14150	SLC45A1	9	0.213569	0.107568	0.437551	0.491764	0.5	FALSE
6748	HAT1	10	0.186541	0.107837	0.437666	0.464736	0.5	FALSE
6882	HIBADH	10	0.225158	0.108114	0.438195	0.503353	0.5	FALSE
17648	ZNF484	10	0.252241	0.10823	0.438367	0.530436	0.5	FALSE
12964	RNF115	10	0.247594	0.108474	0.43846	0.525789	0.5	FALSE
3347	CMTR2	9	0.185032	0.108926	0.439346	0.463227	0.5	FALSE
12009	PRKAR2A	9	0.206357	0.110125	0.441686	0.484552	0.5	FALSE
16887	VPS16	9	0.233614	0.110356	0.442267	0.511809	0.5	FALSE
13102	RPL22L1	10	0.252438	0.110578	0.442678	0.530633	0.5	FALSE
1864	C19orf44	10	0.177549	0.112044	0.445832	0.455744	0.5	FALSE
4720	EFNA5	9	0.23317	0.112446	0.446634	0.511365	0.5	FALSE
14790	SSX7	9	0.174482	0.112639	0.446669	0.452677	0.5	FALSE
15020	SYCE3	10	0.173046	0.113928	0.447754	0.451241	0.5	FALSE
12820	RGS1	10	0.22	0.115354	0.45001	0.498195	0.5	FALSE
10882	PAICS	8	0.235488	0.115664	0.45045	0.513683	0.5	FALSE
5094	EXOC3	8	0.178652	0.116395	0.451777	0.456847	0.5	FALSE
7401	IGSF6	8	0.208527	0.116601	0.452054	0.486722	0.5	FALSE
3194	CKLF	8	0.270512	0.117168	0.453593	0.548707	0.5	FALSE
10623	NUPR1L	9	0.187656	0.117408	0.45409	0.465851	0.5	FALSE
6400	GPHA2	9	0.189341	0.117611	0.454206	0.467536	0.5	FALSE
393	AFF4	10	0.240199	0.117826	0.454312	0.518394	0.5	FALSE
8108	KLF17	9	0.256218	0.118104	0.454312	0.534413	0.5	FALSE
13082	RPGRIP1	8	0.191268	0.118108	0.454312	0.469463	0.5	FALSE
14360	SMR3B	8	0.245912	0.1188	0.454557	0.524107	0.5	FALSE
17719	ZNF577	10	0.190004	0.119336	0.45499	0.468199	0.5	FALSE
12374	PYCARD	9	0.234219	0.119496	0.455217	0.512414	0.5	FALSE
17395	ZHX2	9	0.2158	0.12029	0.456352	0.493995	0.5	FALSE
89	ABCD3	10	0.221442	0.120335	0.456352	0.499637	0.5	FALSE
3075	CHDC2	10	0.269934	0.120992	0.456781	0.548129	0.5	FALSE
4217	DFNB59	9	0.258607	0.12111	0.456781	0.536802	0.5	FALSE
12722	RDH13	10	0.22336	0.1222	0.457491	0.501555	0.5	FALSE
1157	ATG16L2	9	0.213706	0.122387	0.457491	0.491901	0.5	FALSE
1732	C12orf5	10	0.252463	0.122713	0.457491	0.530658	0.5	FALSE
16963	WBP1L	9	0.196893	0.122845	0.457491	0.475088	0.5	FALSE
9571	MRI1	10	0.179163	0.12288	0.457491	0.457358	0.5	FALSE
7875	KCNMA1	9	0.232482	0.123508	0.457491	0.510677	0.5	FALSE
14936	STX8	8	0.224313	0.123723	0.457491	0.502508	0.5	FALSE
13106	RPL26	9	0.214726	0.123986	0.457491	0.492921	0.5	FALSE
16535	UBE2D1	10	0.176642	0.124214	0.457491	0.454837	0.5	FALSE
1434	BCL6B	10	0.258826	0.124319	0.457491	0.537021	0.5	FALSE
4341	DMPK	9	0.232559	0.124344	0.457491	0.510754	0.5	FALSE
3588	CPNE8	10	0.225166	0.126351	0.460796	0.503361	0.5	FALSE
7430	IL16	9	0.179651	0.127349	0.462709	0.457846	0.5	FALSE
11749	PON3	9	0.218508	0.127385	0.462709	0.496703	0.5	FALSE
15069	SYT4	9	0.213542	0.128184	0.464347	0.491737	0.5	FALSE
11727	POLR3D	8	0.237468	0.128448	0.46465	0.515663	0.5	FALSE
16877	VN1R4	8	0.217232	0.12876	0.465076	0.495427	0.5	FALSE
162	ACE	8	0.232738	0.129916	0.467283	0.510932	0.5	FALSE
12666	RBM44	9	0.172591	0.130377	0.467973	0.450786	0.5	FALSE
11299	PGRMC2	9	0.241806	0.13084	0.468638	0.520001	0.5	FALSE
7066	HOMER3	10	0.20089	0.131532	0.468927	0.479085	0.5	FALSE
5984	GALNT13	10	0.251474	0.131546	0.468927	0.529669	0.5	FALSE
2663	CCNYL1	10	0.270365	0.132626	0.470869	0.54856	0.5	FALSE
12767	RETNLB	10	0.225009	0.134222	0.472526	0.503204	0.5	FALSE
14935	STX7	9	0.239783	0.134597	0.472822	0.517978	0.5	FALSE
514	AKR1D1	9	0.17191	0.134606	0.472822	0.450105	0.5	FALSE
6083	GDAP1	10	0.18109	0.136409	0.475264	0.459285	0.5	FALSE
615	AMMECR1	10	0.240213	0.136598	0.475582	0.518408	0.5	FALSE
13068	RP9	10	0.262373	0.136676	0.475582	0.540568	0.5	FALSE
16594	UBR5	9	0.231505	0.136768	0.475582	0.5097	0.5	FALSE
900	ARG2	9	0.245071	0.137141	0.476236	0.523266	0.5	FALSE
13798	SIAE	9	0.1853	0.137523	0.476358	0.463495	0.5	FALSE
17412	ZMAT1	10	0.254263	0.137722	0.476835	0.532458	0.5	FALSE
2142	C7orf26	8	0.183519	0.137848	0.476933	0.461714	0.5	FALSE
8470	LCN2	10	0.25204	0.138165	0.477251	0.530235	0.5	FALSE
17292	ZC3HC1	9	0.184476	0.138484	0.477376	0.46267	0.5	FALSE
5038	ESM1	10	0.230189	0.14042	0.48003	0.508384	0.5	FALSE
5992	GALNT5	9	0.185565	0.140998	0.480711	0.46376	0.5	FALSE
840	APOC2	9	0.18178	0.14109	0.480711	0.459975	0.5	FALSE
5362	FAM3B	10	0.174898	0.142725	0.48292	0.453093	0.5	FALSE
8474	LCNL1	10	0.215196	0.143707	0.484354	0.493391	0.5	FALSE
11976	PRDX5	9	0.203282	0.144682	0.485873	0.481477	0.5	FALSE
12093	PRR15	10	0.264925	0.144967	0.4864	0.54312	0.5	FALSE
9194	MDM1	9	0.205544	0.145923	0.487682	0.483739	0.5	FALSE
9709	MT1B	8	0.203154	0.146302	0.488225	0.481349	0.5	FALSE
13339	SAGE1	10	0.256349	0.146303	0.488225	0.534544	0.5	FALSE
9656	MRRF	10	0.247764	0.146371	0.488231	0.525959	0.5	FALSE
5744	FNDC4	9	0.241017	0.146415	0.488231	0.519212	0.5	FALSE
9025	MAP2K3	7	0.175028	0.147515	0.490182	0.453223	0.5	FALSE
9471	MN1	7	0.214853	0.147721	0.490391	0.493048	0.5	FALSE
5865	FTMT	9	0.269118	0.147833	0.490395	0.547313	0.5	FALSE
1627	BTD	9	0.173616	0.149125	0.491491	0.451811	0.5	FALSE
9689	MSL3	9	0.234808	0.149654	0.491602	0.513003	0.5	FALSE
3327	CMA1	9	0.182281	0.150014	0.492057	0.460476	0.5	FALSE
9926	MZT2B	8	0.203508	0.150146	0.4921	0.481703	0.5	FALSE
11163	PDIA4	8	0.248302	0.15037	0.492345	0.526497	0.5	FALSE
2171	C8orf4	9	0.266244	0.150472	0.492388	0.544439	0.5	FALSE
3867	CXCR5	9	0.251996	0.150883	0.493103	0.530191	0.5	FALSE
8753	LRRC2	9	0.230016	0.151246	0.493301	0.508211	0.5	FALSE
2048	C3orf30	10	0.184371	0.151363	0.493497	0.462566	0.5	FALSE
12360	PVRL3	10	0.220537	0.151715	0.493833	0.498732	0.5	FALSE
16267	TRPM4	10	0.242453	0.151824	0.493946	0.520648	0.5	FALSE
16751	USP26	10	0.184846	0.152711	0.495137	0.463041	0.5	FALSE
5232	FAM151B	10	0.193462	0.152794	0.49518	0.471657	0.5	FALSE
9319	MFNG	8	0.215668	0.153374	0.496342	0.493863	0.5	FALSE
15828	TMEM43	10	0.186099	0.153632	0.496725	0.464294	0.5	FALSE
3876	CXorf40A	6	0.195323	0.15551	0.499246	0.473518	0.5	FALSE
10755	ORMDL1	9	0.232884	0.155647	0.499246	0.511079	0.5	FALSE
6691	GYLTL1B	9	0.192347	0.155708	0.499246	0.470542	0.5	FALSE
8147	KLHL30	9	0.212804	0.157412	0.501453	0.490999	0.5	FALSE
15913	TMSB15A	3	0.228277	0.157423	0.501453	0.506472	0.5	FALSE
13253	RTDR1	8	0.201431	0.157583	0.501605	0.479626	0.5	FALSE
1636	BTN1A1	9	0.18589	0.163392	0.504924	0.464085	0.5	FALSE
5481	FBLIM1	10	0.178918	0.164107	0.504924	0.457113	0.5	FALSE
1908	C1orf173	9	0.251437	0.1645	0.505102	0.529632	0.5	FALSE
12477	RAB7L1	10	0.22809	0.164665	0.505102	0.506285	0.5	FALSE
7161	HSBP1L1	5	0.210062	0.165464	0.506635	0.488257	0.5	FALSE
7590	IPO8	9	0.17539	0.165777	0.50718	0.453585	0.5	FALSE
16940	VWA3A	9	0.227249	0.166304	0.507661	0.505444	0.5	FALSE
15640	TMED6	9	0.250299	0.167042	0.508314	0.528494	0.5	FALSE
7507	ILKAP	10	0.236915	0.167577	0.508986	0.51511	0.5	FALSE
4210	DESI2	9	0.215473	0.168555	0.510695	0.493668	0.5	FALSE
13967	SLC24A1	10	0.218348	0.168633	0.510843	0.496543	0.5	FALSE
337	ADD3	10	0.200223	0.169328	0.512099	0.478418	0.5	FALSE
4560	DUOXA1	9	0.21726	0.170537	0.513043	0.495455	0.5	FALSE
16262	TRPC6	10	0.193347	0.17261	0.516216	0.471542	0.5	FALSE
9787	MTX3	8	0.196508	0.172804	0.516216	0.474703	0.5	FALSE
17405	ZKSCAN1	9	0.260241	0.173326	0.516913	0.538436	0.5	FALSE
3314	CLSTN2	8	0.220279	0.173443	0.517001	0.498474	0.5	FALSE
1765	C14orf28	10	0.251168	0.175408	0.518533	0.529363	0.5	FALSE
17375	ZFPM2	10	0.233521	0.175861	0.519072	0.511716	0.5	FALSE
1478	BHLHA9	10	0.224601	0.176772	0.520116	0.502796	0.5	FALSE
16065	TPH1	10	0.210294	0.177602	0.521013	0.488489	0.5	FALSE
10375	NOS1	8	0.236655	0.178418	0.52159	0.51485	0.5	FALSE
12582	RASA1	9	0.237756	0.178558	0.521605	0.515951	0.5	FALSE
15167	TAS2R19	10	0.184682	0.178898	0.521943	0.462877	0.5	FALSE
15398	TEX261	9	0.253467	0.179256	0.522472	0.531662	0.5	FALSE
11917	PPP6R3	8	0.251111	0.179601	0.523056	0.529306	0.5	FALSE
3136	CHRNB3	8	0.254947	0.180374	0.523982	0.533142	0.5	FALSE
5104	EXOG	9	0.171964	0.180749	0.524068	0.450159	0.5	FALSE
16811	VAMP4	10	0.216758	0.181089	0.524068	0.494953	0.5	FALSE
17123	XAF1	10	0.174476	0.181427	0.524187	0.452671	0.5	FALSE
12406	R3HCC1	5	0.25701	0.18146	0.524198	0.535205	0.5	FALSE
16772	USP47	9	0.218694	0.184761	0.527454	0.496889	0.5	FALSE
8889	LYG2	10	0.207239	0.186015	0.528895	0.485434	0.5	FALSE
16551	UBE2L6	10	0.270151	0.186039	0.528895	0.548346	0.5	FALSE
2123	C6orf195	9	0.190704	0.186132	0.528895	0.468899	0.5	FALSE
7327	IFNA2	9	0.181325	0.187176	0.529833	0.45952	0.5	FALSE
405	AGAP6	10	0.243845	0.187905	0.530802	0.52204	0.5	FALSE
4698	EFCAB13	10	0.175824	0.188695	0.532025	0.454019	0.5	FALSE
13315	S100A7A	7	0.22109	0.190957	0.534775	0.499285	0.5	FALSE
5845	FSCB	10	0.213308	0.191503	0.535305	0.491503	0.5	FALSE
9544	MPST	8	0.188369	0.191565	0.535305	0.466564	0.5	FALSE
10697	OGFR	10	0.217676	0.193105	0.536922	0.495871	0.5	FALSE
11957	PRDM1	10	0.265465	0.193468	0.537344	0.54366	0.5	FALSE
4525	DSC3	10	0.246181	0.197597	0.542516	0.524376	0.5	FALSE
2758	CD63	10	0.259208	0.197753	0.542698	0.537403	0.5	FALSE
1182	ATP10D	9	0.271552	0.198086	0.543101	0.549747	0.5	FALSE
15286	TCEB3	9	0.230161	0.199884	0.544519	0.508356	0.5	FALSE
598	AMBP	9	0.17953	0.201103	0.545749	0.457725	0.5	FALSE
10223	NFYC	7	0.235764	0.201155	0.545749	0.513959	0.5	FALSE
16365	TTC19	10	0.217847	0.201488	0.546041	0.496042	0.5	FALSE
3056	CHAT	9	0.178957	0.20211	0.546154	0.457152	0.5	FALSE
8610	LIPH	10	0.240972	0.202809	0.546154	0.519167	0.5	FALSE
6887	HIF1A	10	0.257637	0.202843	0.546154	0.535832	0.5	FALSE
15346	TDRP	10	0.183764	0.203123	0.546154	0.461959	0.5	FALSE
13493	SDCCAG8	9	0.261222	0.203146	0.546154	0.539417	0.5	FALSE
1659	C10orf11	10	0.244365	0.203793	0.546442	0.52256	0.5	FALSE
14900	STOX1	9	0.190801	0.203833	0.546442	0.468996	0.5	FALSE
13363	SAP25	8	0.233367	0.205707	0.548579	0.511562	0.5	FALSE
6243	GLS	9	0.217856	0.205819	0.548579	0.496051	0.5	FALSE
17476	ZNF195	9	0.269805	0.206174	0.548695	0.548	0.5	FALSE
11181	PDPN	10	0.237801	0.206177	0.548695	0.515996	0.5	FALSE
2351	CAPN5	10	0.235894	0.207144	0.549453	0.514089	0.5	FALSE
17530	ZNF280A	10	0.203181	0.208543	0.551057	0.481376	0.5	FALSE
7337	IFNE	10	0.229059	0.209864	0.552484	0.507254	0.5	FALSE
5246	FAM161B	9	0.206472	0.209958	0.552651	0.484667	0.5	FALSE
11048	PCDHGA3	10	0.177457	0.210465	0.552967	0.455652	0.5	FALSE
1561	BPIFB3	10	0.187802	0.211067	0.553436	0.465997	0.5	FALSE
13554	SELO	9	0.251689	0.211185	0.553436	0.529884	0.5	FALSE
6392	GPC4	10	0.243844	0.211446	0.553956	0.522039	0.5	FALSE
12327	PTPRO	10	0.251111	0.212238	0.554591	0.529306	0.5	FALSE
7684	ITGAL	9	0.211274	0.212602	0.554709	0.489469	0.5	FALSE
1996	C22orf31	9	0.251891	0.213319	0.555371	0.530086	0.5	FALSE
8532	LGALS4	10	0.195289	0.213555	0.555654	0.473484	0.5	FALSE
16519	UBAC1	10	0.227323	0.213591	0.555666	0.505518	0.5	FALSE
8803	LRRC8B	10	0.219394	0.214937	0.55717	0.497589	0.5	FALSE
14628	SPINK14	10	0.252795	0.214999	0.557221	0.53099	0.5	FALSE
17735	ZNF594	10	0.204104	0.215065	0.557311	0.482299	0.5	FALSE
17457	ZNF154	10	0.223917	0.215482	0.55733	0.502112	0.5	FALSE
11031	PCDHB12	10	0.244807	0.215528	0.55733	0.523002	0.5	FALSE
125	ABL2	10	0.205179	0.216621	0.558426	0.483374	0.5	FALSE
10406	NPBWR2	9	0.172476	0.216652	0.558426	0.450671	0.5	FALSE
7396	IGSF21	9	0.267872	0.219215	0.56234	0.546067	0.5	FALSE
16309	TSNAXIP1	9	0.245933	0.219744	0.562875	0.524128	0.5	FALSE
846	APOH	10	0.209888	0.219823	0.562875	0.488083	0.5	FALSE
6609	GSKIP	10	0.214033	0.219938	0.562999	0.492228	0.5	FALSE
8912	LYST	7	0.249106	0.221004	0.564066	0.527301	0.5	FALSE
3216	CLCNKA	9	0.207258	0.221164	0.564277	0.485453	0.5	FALSE
12315	PTPRC	10	0.232286	0.221473	0.564705	0.510481	0.5	FALSE
10309	NLRP4	9	0.174678	0.222333	0.565922	0.452873	0.5	FALSE
9235	MED8	10	0.21561	0.222506	0.565926	0.493805	0.5	FALSE
13774	SHF	9	0.188127	0.222548	0.565951	0.466322	0.5	FALSE
3594	CPS1	10	0.179065	0.222954	0.566259	0.45726	0.5	FALSE
3169	CIC	8	0.257201	0.223535	0.566686	0.535396	0.5	FALSE
9567	MRGPRX1	10	0.19416	0.223653	0.566824	0.472355	0.5	FALSE
10640	NXNL1	10	0.247996	0.224445	0.567222	0.526191	0.5	FALSE
4488	DPP9	10	0.239809	0.225072	0.567683	0.518004	0.5	FALSE
12775	RFC2	9	0.260739	0.225545	0.568236	0.538934	0.5	FALSE
15908	TMPRSS5	8	0.264511	0.227317	0.570128	0.542706	0.5	FALSE
6336	GOLGA5	10	0.22762	0.227392	0.570234	0.505815	0.5	FALSE
1225	ATP5L2	8	0.18455	0.227622	0.570427	0.462745	0.5	FALSE
10110	NDUFB3	10	0.181232	0.228186	0.571312	0.459427	0.5	FALSE
10856	PABPN1L	7	0.216143	0.228609	0.571654	0.494338	0.5	FALSE
1368	BAK1	10	0.22021	0.228667	0.571654	0.498405	0.5	FALSE
15870	TMEM87A	10	0.182472	0.229378	0.572724	0.460667	0.5	FALSE
9210	MED12	10	0.266095	0.230453	0.574124	0.54429	0.5	FALSE
17113	WTAP	9	0.265625	0.230676	0.57444	0.54382	0.5	FALSE
14424	SNURF	9	0.175645	0.230782	0.574543	0.45384	0.5	FALSE
9292	METTL24	10	0.177599	0.232731	0.576852	0.455794	0.5	FALSE
3351	CNBP	10	0.234352	0.233653	0.577875	0.512547	0.5	FALSE
13356	SAMD9	9	0.192533	0.234195	0.578687	0.470728	0.5	FALSE
13387	SBDS	8	0.209205	0.234686	0.57942	0.4874	0.5	FALSE
16805	UXS1	9	0.260914	0.23495	0.579845	0.539109	0.5	FALSE
2581	CCDC82	10	0.186271	0.235193	0.580272	0.464466	0.5	FALSE
16582	UBN2	10	0.23286	0.235906	0.580614	0.511055	0.5	FALSE
1500	BIVM	10	0.219785	0.235917	0.580614	0.49798	0.5	FALSE
3414	CNTROB	8	0.22454	0.237799	0.582918	0.502735	0.5	FALSE
1585	BRI3BP	8	0.251727	0.23808	0.583113	0.529922	0.5	FALSE
13527	SEC23A	10	0.194832	0.238802	0.583296	0.473027	0.5	FALSE
2856	CDK10	7	0.21204	0.23888	0.583307	0.490235	0.5	FALSE
17643	ZNF474	9	0.221673	0.239425	0.583761	0.499868	0.5	FALSE
4815	ELAVL3	10	0.174339	0.241608	0.585667	0.452534	0.5	FALSE
3197	CKMT1A	5	0.178187	0.241985	0.585997	0.456382	0.5	FALSE
7549	INPP5E	8	0.220379	0.242059	0.585997	0.498574	0.5	FALSE
6605	GSG1L	8	0.258083	0.242302	0.585997	0.536278	0.5	FALSE
7278	ID2	9	0.246248	0.242581	0.586478	0.524443	0.5	FALSE
17613	ZNF429	9	0.204049	0.243052	0.586785	0.482244	0.5	FALSE
15381	TESK1	10	0.23821	0.243256	0.586954	0.516405	0.5	FALSE
2156	C7orf65	10	0.243203	0.246794	0.590548	0.521398	0.5	FALSE
15831	TMEM45B	10	0.20347	0.247116	0.590923	0.481665	0.5	FALSE
747	ANXA1	9	0.184112	0.247189	0.590977	0.462307	0.5	FALSE
7477	IL3	9	0.195653	0.247888	0.591817	0.473848	0.5	FALSE
386	AES	10	0.247938	0.248279	0.592178	0.526133	0.5	FALSE
9246	MEGF8	6	0.176629	0.248353	0.592215	0.454824	0.5	FALSE
15885	TMEM9B	10	0.22435	0.248424	0.592307	0.502545	0.5	FALSE
11980	PRELID2	10	0.233903	0.249226	0.593112	0.512098	0.5	FALSE
9336	MGAM	10	0.235525	0.249393	0.593215	0.51372	0.5	FALSE
6033	GATAD1	10	0.264247	0.249793	0.593521	0.542442	0.5	FALSE
5511	FBXO15	10	0.184185	0.249797	0.593521	0.46238	0.5	FALSE
978	ARL10	10	0.259649	0.250631	0.594632	0.537844	0.5	FALSE
1391	BBOX1	10	0.198353	0.251127	0.595237	0.476548	0.5	FALSE
2610	CCL14	10	0.212298	0.251352	0.595237	0.490493	0.5	FALSE
6007	GANC	10	0.196519	0.252247	0.596118	0.474714	0.5	FALSE
8700	LPPR2	10	0.2082	0.252291	0.596118	0.486395	0.5	FALSE
2488	CCDC132	10	0.214853	0.252455	0.596347	0.493048	0.5	FALSE
7788	KATNAL2	8	0.253301	0.253438	0.597328	0.531496	0.5	FALSE
13844	SIT1	9	0.243742	0.254432	0.598005	0.521937	0.5	FALSE
7971	KIAA0430	10	0.232555	0.254477	0.598005	0.51075	0.5	FALSE
10464	NR2E1	9	0.231221	0.254523	0.598005	0.509416	0.5	FALSE
6846	HERPUD1	10	0.177464	0.255179	0.598468	0.455659	0.5	FALSE
8085	KIR3DL2	10	0.248954	0.255282	0.598468	0.527149	0.5	FALSE
13605	SERPINA1	10	0.233455	0.256739	0.599886	0.51165	0.5	FALSE
12934	RNASE10	10	0.209472	0.25747	0.600538	0.487667	0.5	FALSE
9128	MBIP	9	0.186604	0.257503	0.600538	0.464799	0.5	FALSE
2138	C6orf99	10	0.18594	0.257916	0.600828	0.464135	0.5	FALSE
1763	C14orf183	10	0.195332	0.258068	0.600958	0.473527	0.5	FALSE
10711	OLFML2A	9	0.193542	0.258072	0.600958	0.471737	0.5	FALSE
1705	C11orf65	10	0.262571	0.258522	0.601199	0.540766	0.5	FALSE
13200	RQCD1	9	0.199599	0.258604	0.601221	0.477794	0.5	FALSE
9127	MBD6	8	0.26183	0.259054	0.601564	0.540025	0.5	FALSE
2947	CELF5	10	0.184544	0.259706	0.602309	0.462739	0.5	FALSE
17979	ZZZ3	7	0.249563	0.260341	0.603254	0.527758	0.5	FALSE
210	ACSL6	9	0.21271	0.260588	0.603669	0.490905	0.5	FALSE
6134	GGCT	10	0.211329	0.260963	0.603882	0.489524	0.5	FALSE
17316	ZDHHC13	9	0.180796	0.261459	0.603882	0.458991	0.5	FALSE
12375	PYCR1	9	0.177031	0.262122	0.60456	0.455226	0.5	FALSE
2718	CD248	10	0.1917	0.262413	0.604606	0.469895	0.5	FALSE
5931	GABARAP	9	0.2688	0.264208	0.606648	0.546995	0.5	FALSE
7094	HOXB9	9	0.266636	0.264404	0.606803	0.544831	0.5	FALSE
5037	ESF1	9	0.19736	0.266506	0.607041	0.475555	0.5	FALSE
1533	BMPR2	9	0.201008	0.266808	0.607041	0.479203	0.5	FALSE
7222	HTR1B	9	0.188627	0.267156	0.607041	0.466822	0.5	FALSE
16935	VTI1A	10	0.180411	0.267336	0.607041	0.458606	0.5	FALSE
16327	TSPAN6	9	0.218529	0.268945	0.607041	0.496724	0.5	FALSE
16316	TSPAN16	9	0.208165	0.269096	0.607041	0.48636	0.5	FALSE
12115	PRRC2C	7	0.25625	0.269261	0.607041	0.534445	0.5	FALSE
3015	CES2	8	0.246446	0.269602	0.607041	0.524641	0.5	FALSE
16382	TTC34	8	0.198171	0.270067	0.607041	0.476366	0.5	FALSE
6839	HEPN1	9	0.251029	0.2702	0.607049	0.529224	0.5	FALSE
3768	CTBP2	10	0.244226	0.270628	0.607295	0.522421	0.5	FALSE
1707	C11orf70	9	0.225459	0.270629	0.607295	0.503654	0.5	FALSE
15629	TMCO2	9	0.249732	0.271952	0.607909	0.527927	0.5	FALSE
16161	TRIM17	7	0.189406	0.273276	0.609648	0.467601	0.5	FALSE
15419	TFCP2	10	0.249122	0.273718	0.610122	0.527317	0.5	FALSE
10801	OTUD3	9	0.222947	0.274428	0.611025	0.501142	0.5	FALSE
5810	FPGT	7	0.199612	0.274686	0.611287	0.477807	0.5	FALSE
1696	C11orf45	9	0.187914	0.275179	0.611699	0.466109	0.5	FALSE
10246	NIF3L1	10	0.227868	0.275624	0.612265	0.506063	0.5	FALSE
3848	CX3CR1	10	0.194226	0.275858	0.612523	0.472421	0.5	FALSE
12886	RIIAD1	10	0.235196	0.278296	0.615032	0.513391	0.5	FALSE
9259	MEP1A	10	0.200197	0.280391	0.617477	0.478392	0.5	FALSE
5333	FAM216A	9	0.261984	0.282289	0.618578	0.540179	0.5	FALSE
9041	MAP3K7	9	0.271602	0.282557	0.618742	0.549797	0.5	FALSE
12435	RAB26	8	0.268064	0.282606	0.618742	0.546259	0.5	FALSE
15066	SYT17	10	0.256484	0.284602	0.61977	0.534679	0.5	FALSE
15695	TMEM14E	10	0.180025	0.285496	0.620886	0.45822	0.5	FALSE
2451	CC2D2A	9	0.228475	0.285889	0.621287	0.50667	0.5	FALSE
3047	CGRRF1	10	0.183117	0.287641	0.622972	0.461312	0.5	FALSE
6506	GPRASP2	9	0.241212	0.290091	0.624429	0.519407	0.5	FALSE
3224	CLDN16	8	0.226306	0.290672	0.625256	0.504501	0.5	FALSE
13586	SENP8	10	0.248913	0.291897	0.626043	0.527108	0.5	FALSE
5025	ERP29	10	0.232474	0.297212	0.631156	0.510669	0.5	FALSE
15634	TMED1	8	0.180963	0.300641	0.635025	0.459158	0.5	FALSE
890	ARF6	9	0.230445	0.302202	0.635875	0.50864	0.5	FALSE
6141	GGT5	10	0.268978	0.302221	0.635875	0.547173	0.5	FALSE
7108	HOXD13	8	0.213355	0.302554	0.636115	0.49155	0.5	FALSE
9426	MLLT3	8	0.176958	0.302731	0.636321	0.455153	0.5	FALSE
10914	PAPD4	10	0.237176	0.302753	0.636321	0.515371	0.5	FALSE
1845	C17orf99	9	0.218741	0.304332	0.638762	0.496936	0.5	FALSE
7332	IFNA7	10	0.225027	0.304723	0.639266	0.503222	0.5	FALSE
16090	TPST1	10	0.267295	0.304867	0.639359	0.54549	0.5	FALSE
7850	KCNJ14	7	0.198938	0.304916	0.639386	0.477133	0.5	FALSE
2008	C2CD5	10	0.17211	0.306281	0.640521	0.450305	0.5	FALSE
1861	C19orf38	10	0.265924	0.306398	0.64054	0.544119	0.5	FALSE
12362	PWP1	8	0.2391	0.306524	0.640652	0.517295	0.5	FALSE
13442	SCML1	9	0.176001	0.307625	0.641828	0.454196	0.5	FALSE
5559	FCER2	9	0.259389	0.308146	0.642149	0.537584	0.5	FALSE
6587	GRP	10	0.258016	0.308259	0.642149	0.536211	0.5	FALSE
2099	C5orf46	10	0.179308	0.308717	0.642307	0.457503	0.5	FALSE
15018	SYCE1L	10	0.24877	0.308846	0.6425	0.526965	0.5	FALSE
10189	NF1	10	0.171993	0.310532	0.644004	0.450188	0.5	FALSE
11663	PNPLA7	9	0.227239	0.310653	0.644004	0.505434	0.5	FALSE
16371	TTC24	9	0.238039	0.310849	0.644004	0.516234	0.5	FALSE
7910	KCTD21	10	0.241701	0.311161	0.644316	0.519896	0.5	FALSE
9480	MOB1B	10	0.245402	0.311773	0.644762	0.523597	0.5	FALSE
12462	RAB40AL	10	0.187114	0.312301	0.645255	0.465309	0.5	FALSE
9143	MC1R	8	0.217109	0.31271	0.64543	0.495304	0.5	FALSE
2032	C2orf73	10	0.270979	0.312803	0.645463	0.549174	0.5	FALSE
1460	BEND6	10	0.202127	0.31442	0.646862	0.480322	0.5	FALSE
13616	SERPINB10	10	0.235571	0.315565	0.647732	0.513766	0.5	FALSE
5230	FAM150B	9	0.221507	0.316081	0.648318	0.499702	0.5	FALSE
11523	PLCB3	9	0.215944	0.316167	0.648372	0.494139	0.5	FALSE
434	AGR2	9	0.237494	0.317962	0.650037	0.515689	0.5	FALSE
1236	ATP6V0C	8	0.252733	0.318619	0.650349	0.530928	0.5	FALSE
885	AREL1	10	0.207063	0.319342	0.650812	0.485258	0.5	FALSE
4197	DENR	10	0.197647	0.320431	0.651536	0.475842	0.5	FALSE
8093	KITLG	10	0.18097	0.321968	0.652776	0.459165	0.5	FALSE
10889	PAK3	10	0.211703	0.322356	0.653174	0.489898	0.5	FALSE
6066	GCH1	10	0.178596	0.324107	0.654339	0.456791	0.5	FALSE
17640	ZNF470	9	0.210525	0.325895	0.655531	0.48872	0.5	FALSE
2555	CCDC58	9	0.220661	0.326112	0.655651	0.498856	0.5	FALSE
15515	TIAL1	9	0.239002	0.326138	0.655651	0.517197	0.5	FALSE
15954	TNFRSF4	8	0.219429	0.326648	0.655898	0.497624	0.5	FALSE
8939	MADD	8	0.181697	0.326676	0.655898	0.459892	0.5	FALSE
5699	FKTN	9	0.23258	0.32695	0.655956	0.510775	0.5	FALSE
479	AK4	8	0.251847	0.327102	0.655966	0.530042	0.5	FALSE
16691	UPF2	8	0.181299	0.32727	0.656156	0.459494	0.5	FALSE
2463	CCDC105	10	0.236473	0.328237	0.657033	0.514668	0.5	FALSE
9198	MDP1	9	0.214214	0.328585	0.657365	0.492409	0.5	FALSE
15453	TGIF2LX	5	0.263919	0.329136	0.657463	0.542114	0.5	FALSE
8570	LIG4	9	0.268534	0.330024	0.658648	0.546729	0.5	FALSE
2566	CCDC67	10	0.172729	0.330466	0.658795	0.450924	0.5	FALSE
17588	ZNF385A	10	0.246905	0.330954	0.65901	0.5251	0.5	FALSE
10502	NRSN1	10	0.176653	0.331892	0.659413	0.454848	0.5	FALSE
3512	COQ10B	9	0.213706	0.331994	0.659413	0.491901	0.5	FALSE
8650	LMX1B	7	0.222464	0.332227	0.659452	0.500659	0.5	FALSE
11013	PCDHA1	8	0.218728	0.332663	0.659598	0.496923	0.5	FALSE
7951	KHDRBS3	10	0.197264	0.333106	0.659598	0.475459	0.5	FALSE
1715	C11orf85	10	0.265938	0.333384	0.659598	0.544133	0.5	FALSE
14186	SLC5A8	8	0.217894	0.334198	0.660268	0.496089	0.5	FALSE
6107	GEMIN2	9	0.265995	0.33617	0.660827	0.54419	0.5	FALSE
9896	MYO5B	10	0.23195	0.336583	0.660927	0.510145	0.5	FALSE
6405	GPLD1	10	0.209867	0.337953	0.662346	0.488062	0.5	FALSE
7210	HSPB7	9	0.18984	0.339065	0.662847	0.468035	0.5	FALSE
707	ANKRD40	7	0.182911	0.339632	0.663231	0.461106	0.5	FALSE
13553	SELM	10	0.19378	0.340675	0.664033	0.471975	0.5	FALSE
9431	MLPH	8	0.222441	0.343718	0.6663	0.500636	0.5	FALSE
9105	MATK	9	0.236755	0.344439	0.66686	0.51495	0.5	FALSE
7125	HPS1	8	0.207439	0.344612	0.667052	0.485634	0.5	FALSE
9283	METTL17	10	0.207063	0.3447	0.667149	0.485258	0.5	FALSE
13330	SAA4	8	0.257938	0.344938	0.667174	0.536133	0.5	FALSE
12440	RAB2B	10	0.19274	0.345198	0.667174	0.470935	0.5	FALSE
6528	GPX7	10	0.245263	0.345798	0.667348	0.523458	0.5	FALSE
5834	FRMPD1	10	0.243529	0.346388	0.667789	0.521724	0.5	FALSE
12687	RBP3	7	0.174244	0.349161	0.669404	0.452439	0.5	FALSE
690	ANKRD24	9	0.231314	0.34961	0.669698	0.509509	0.5	FALSE
1983	C20orf85	8	0.194048	0.349692	0.669698	0.472243	0.5	FALSE
9758	MTMR3	10	0.175166	0.350093	0.669833	0.453361	0.5	FALSE
10751	ORC5	9	0.229413	0.351494	0.671194	0.507608	0.5	FALSE
6852	HES5	10	0.179797	0.35292	0.671853	0.457992	0.5	FALSE
15761	TMEM208	8	0.241101	0.354178	0.673243	0.519296	0.5	FALSE
8371	KYNU	10	0.268544	0.354744	0.673543	0.546739	0.5	FALSE
563	ALK	8	0.267684	0.355183	0.67408	0.545879	0.5	FALSE
13593	SERAC1	10	0.17763	0.355329	0.674212	0.455825	0.5	FALSE
7402	IGSF8	9	0.222956	0.356213	0.67422	0.501151	0.5	FALSE
1823	C17orf50	7	0.240389	0.356516	0.67422	0.518584	0.5	FALSE
14707	SRCRB4D	9	0.236392	0.357487	0.675081	0.514587	0.5	FALSE
15693	TMEM14B	9	0.218614	0.358539	0.675763	0.496809	0.5	FALSE
849	APOL3	9	0.183888	0.35884	0.675922	0.462083	0.5	FALSE
14824	STAG1	9	0.234576	0.359194	0.676249	0.512771	0.5	FALSE
17177	YBX2	7	0.25802	0.359604	0.676426	0.536215	0.5	FALSE
13569	SEMA4D	8	0.265882	0.361818	0.678599	0.544077	0.5	FALSE
4907	ENPP1	9	0.215402	0.362681	0.679505	0.493597	0.5	FALSE
17829	ZNF728	10	0.236698	0.363565	0.680354	0.514893	0.5	FALSE
5693	FKBP6	10	0.194418	0.363601	0.680354	0.472613	0.5	FALSE
2153	C7orf61	10	0.190259	0.366179	0.682908	0.468454	0.5	FALSE
12011	PRKCA	10	0.225652	0.366933	0.683387	0.503847	0.5	FALSE
2136	C6orf62	10	0.209152	0.368504	0.685273	0.487347	0.5	FALSE
7698	ITGB8	9	0.223822	0.368521	0.685273	0.502017	0.5	FALSE
16332	TSPO	9	0.23771	0.368761	0.685505	0.515905	0.5	FALSE
2442	CBX4	10	0.25579	0.369332	0.686191	0.533985	0.5	FALSE
5229	FAM150A	9	0.196462	0.370299	0.687006	0.474657	0.5	FALSE
4605	DYNC1LI2	9	0.178071	0.37083	0.687564	0.456266	0.5	FALSE
10837	P2RY13	10	0.232918	0.375033	0.691625	0.511113	0.5	FALSE
4500	DPYD	10	0.201878	0.378477	0.694536	0.480073	0.5	FALSE
16339	TSPYL4	8	0.194471	0.378842	0.694777	0.472666	0.5	FALSE
15227	TBC1D7	10	0.259453	0.378959	0.694849	0.537648	0.5	FALSE
8989	MAMDC2	8	0.233893	0.379159	0.694908	0.512088	0.5	FALSE
10740	OPRM1	9	0.255087	0.380016	0.695432	0.533282	0.5	FALSE
4368	DNAI2	9	0.262835	0.380949	0.69566	0.54103	0.5	FALSE
12273	PTGS1	10	0.209489	0.381674	0.696398	0.487684	0.5	FALSE
13482	SCYL1	9	0.236229	0.385669	0.69972	0.514424	0.5	FALSE
13944	SLC22A10	10	0.174327	0.386098	0.69972	0.452522	0.5	FALSE
11512	PLAG1	9	0.183785	0.386492	0.69972	0.46198	0.5	FALSE
5345	FAM221B	9	0.257251	0.386842	0.69972	0.535446	0.5	FALSE
17549	ZNF311	10	0.183626	0.389169	0.701233	0.461821	0.5	FALSE
14298	SMARCC2	8	0.246159	0.389678	0.701438	0.524354	0.5	FALSE
14054	SLC2A5	8	0.189445	0.391201	0.702964	0.46764	0.5	FALSE
7233	HTR3E	10	0.253447	0.391221	0.702964	0.531642	0.5	FALSE
1375	BARD1	10	0.227702	0.392821	0.704451	0.505897	0.5	FALSE
8920	LZTFL1	10	0.190724	0.394683	0.705793	0.468919	0.5	FALSE
6909	HIST1H1D	8	0.182946	0.394745	0.705805	0.461141	0.5	FALSE
7103	HOXC9	10	0.246786	0.394981	0.705805	0.524981	0.5	FALSE
16891	VPS26B	10	0.174189	0.39606	0.706545	0.452384	0.5	FALSE
6221	GLIPR1	8	0.225839	0.397463	0.707436	0.504034	0.5	FALSE
9327	MFSD3	9	0.237182	0.399232	0.708749	0.515377	0.5	FALSE
6264	GM2A	8	0.241675	0.40073	0.709306	0.51987	0.5	FALSE
6094	GDF6	8	0.199147	0.401145	0.70954	0.477342	0.5	FALSE
11524	PLCB4	10	0.214394	0.401343	0.709817	0.492589	0.5	FALSE
6988	HLA-DQB1	10	0.218905	0.401956	0.710322	0.4971	0.5	FALSE
607	AMER3	9	0.182098	0.402093	0.710322	0.460293	0.5	FALSE
11735	POM121	8	0.242503	0.40239	0.710458	0.520698	0.5	FALSE
15886	TMF1	9	0.221339	0.402693	0.710458	0.499534	0.5	FALSE
10334	NMRK2	9	0.255522	0.406572	0.713756	0.533717	0.5	FALSE
17612	ZNF428	8	0.255352	0.406997	0.713768	0.533547	0.5	FALSE
7987	KIAA1045	10	0.18308	0.408099	0.714133	0.461275	0.5	FALSE
16052	TP53TG3D	3	0.243876	0.409114	0.714929	0.522071	0.5	FALSE
2563	CCDC64B	9	0.242274	0.412002	0.717329	0.520469	0.5	FALSE
11016	PCDHA12	7	0.222754	0.412043	0.717329	0.500949	0.5	FALSE
6972	HK1	9	0.260827	0.412537	0.717984	0.539022	0.5	FALSE
17499	ZNF227	10	0.188808	0.41271	0.717984	0.467003	0.5	FALSE
14306	SMC3	7	0.181114	0.413367	0.718234	0.459309	0.5	FALSE
3805	CTSD	8	0.218298	0.413839	0.718655	0.496493	0.5	FALSE
15094	TAC4	7	0.264767	0.415015	0.719682	0.542962	0.5	FALSE
11099	PCSK9	9	0.205618	0.41586	0.71989	0.483813	0.5	FALSE
10810	OVCA2	9	0.194837	0.418034	0.721614	0.473032	0.5	FALSE
8126	KLHDC9	10	0.19244	0.418153	0.721614	0.470635	0.5	FALSE
1759	C14orf177	10	0.199436	0.418189	0.721614	0.477631	0.5	FALSE
10315	NLRX1	8	0.235333	0.419326	0.722403	0.513528	0.5	FALSE
3250	CLEC18A	8	0.269799	0.420886	0.723438	0.547994	0.5	FALSE
663	ANKFY1	9	0.193355	0.421018	0.723449	0.47155	0.5	FALSE
5673	FIGN	8	0.243086	0.421519	0.723478	0.521281	0.5	FALSE
10137	NECAP2	8	0.223721	0.421973	0.723478	0.501916	0.5	FALSE
7527	ING1	9	0.234229	0.423373	0.723643	0.512424	0.5	FALSE
924	ARHGAP32	7	0.244342	0.424403	0.724502	0.522537	0.5	FALSE
2895	CDKN2C	10	0.255244	0.425109	0.725027	0.533439	0.5	FALSE
12351	PUS3	9	0.247761	0.42958	0.728465	0.525956	0.5	FALSE
1986	C21orf33	9	0.188806	0.431526	0.729484	0.467001	0.5	FALSE
17784	ZNF670	10	0.207226	0.432338	0.730084	0.485421	0.5	FALSE
13788	SHOX	10	0.185232	0.432443	0.730084	0.463427	0.5	FALSE
2447	CBY1	9	0.204217	0.432467	0.730084	0.482412	0.5	FALSE
13850	SIX5	9	0.216862	0.432898	0.730491	0.495057	0.5	FALSE
1179	ATOX1	10	0.191638	0.437026	0.734266	0.469833	0.5	FALSE
17904	ZNF846	10	0.198144	0.437292	0.734328	0.476339	0.5	FALSE
17214	YY1AP1	10	0.256352	0.43823	0.735253	0.534547	0.5	FALSE
16510	UAP1	10	0.268371	0.438822	0.735468	0.546566	0.5	FALSE
14369	SMYD2	10	0.229256	0.438948	0.735468	0.507451	0.5	FALSE
2470	CCDC111	10	0.20606	0.439975	0.735978	0.484255	0.5	FALSE
4805	EIF5A	6	0.254503	0.441333	0.736379	0.532698	0.5	FALSE
9716	MT2A	6	0.242012	0.442286	0.737281	0.520207	0.5	FALSE
1953	C1QL3	10	0.210736	0.442843	0.737635	0.488931	0.5	FALSE
1470	BEX4	10	0.23622	0.442863	0.737635	0.514415	0.5	FALSE
17954	ZSCAN31	10	0.256239	0.443236	0.738039	0.534434	0.5	FALSE
2570	CCDC70	8	0.220556	0.447086	0.741066	0.498751	0.5	FALSE
5894	FXR2	9	0.175775	0.448108	0.741727	0.45397	0.5	FALSE
14345	SMKR1	10	0.171823	0.448515	0.74201	0.450018	0.5	FALSE
11422	PILRB	7	0.219292	0.449309	0.742478	0.497487	0.5	FALSE
4433	DNMT3B	9	0.190512	0.450893	0.742788	0.468707	0.5	FALSE
15247	TBP	10	0.179534	0.451227	0.742968	0.457729	0.5	FALSE
13424	SCG5	10	0.227415	0.453582	0.744718	0.50561	0.5	FALSE
2484	CCDC127	9	0.183433	0.453639	0.744743	0.461628	0.5	FALSE
15701	TMEM154	10	0.250125	0.454283	0.745457	0.52832	0.5	FALSE
14696	SPTSSB	10	0.251094	0.455733	0.746251	0.529289	0.5	FALSE
14890	STMN2	8	0.234618	0.458142	0.748354	0.512813	0.5	FALSE
1906	C1orf168	8	0.198278	0.459216	0.749287	0.476473	0.5	FALSE
17511	ZNF25	10	0.205373	0.459968	0.749555	0.483568	0.5	FALSE
1037	ARRB1	10	0.247704	0.462349	0.751311	0.525899	0.5	FALSE
5614	FGB	10	0.209972	0.462657	0.75147	0.488167	0.5	FALSE
4308	DLD	10	0.217726	0.463895	0.752115	0.495921	0.5	FALSE
9145	MC3R	9	0.222577	0.463993	0.752147	0.500772	0.5	FALSE
15206	TBC1D2	9	0.212738	0.464599	0.752162	0.490933	0.5	FALSE
7078	HOXA2	9	0.270352	0.466085	0.752593	0.548547	0.5	FALSE
15384	TET1	8	0.238218	0.468018	0.753628	0.516413	0.5	FALSE
2424	CBL	10	0.206683	0.468271	0.753628	0.484878	0.5	FALSE
13347	SAMD13	10	0.189038	0.468873	0.753757	0.467233	0.5	FALSE
8387	LAGE3	9	0.19404	0.469578	0.754043	0.472235	0.5	FALSE
5471	FASTKD5	10	0.178468	0.469934	0.75426	0.456663	0.5	FALSE
13680	SFPQ	7	0.185764	0.471911	0.755785	0.463959	0.5	FALSE
12966	RNF122	9	0.192426	0.474397	0.758339	0.470621	0.5	FALSE
10678	OCM2	3	0.189958	0.474929	0.758858	0.468153	0.5	FALSE
16330	TSPAN9	10	0.192617	0.475832	0.759448	0.470812	0.5	FALSE
14417	SNTA1	9	0.215176	0.476278	0.759698	0.493371	0.5	FALSE
15163	TAS2R10	10	0.193938	0.476489	0.759698	0.472133	0.5	FALSE
[truncated: 15,871 more rows]
