# Supplementary material for: Identifying regulators of parental imprinting by CRISPR/Cas9 screening in haploid human embryonic stem cells
Source: Nat Commun. 2021 Nov 18;12:6718. doi: 10.1038/s41467-021-26949-7 (PMC8602306; doi:10.1038/s41467-021-26949-7)
Supplement: Supplementary file 5 — Supplementary Data 2. [file 41467_2021_26949_MOESM5_ESM.xlsx]

## Sheet: Gtex-ATF7IP-Up-Tissue-Averaged
		Central Nervous System												Female genitalia						Blood			Digestive system								Skin				Adipose Tissue			Arteries				Heart			Adrenal gland	Breast	Cortex of kidney	Liver	Lung
Gene.ID	Gene.Name	amygdala	caudate.nucleus	cerebellar.hemisphere	cerebellum	cerebral.cortex	hippocampus.proper	hypothalamus	nucleus.accumbens	pituitary.gland	substantia.nigra	putamen	Average	ectocervix	endocervix	fallopian.tube	uterus	vagina	Average	blood	spleen	Average	esophagogastric.junction	esophagus.mucosa	esophagus.muscularis.mucosa	sigmoid.colon	small.intestine.Peyer.s.patch	stomach	transverse.colon	Average	lower.leg.skin	transformed.skin.fibroblast	suprapubic.skin	Average	greater.omentum	subcutaneous.adipose.tissue	Average	Aorta	Coronary artery	Tibial artery	Average	Atrium auricular region	Heart left ventricle	Average
ENSG00000010438	PRSS3	12	5	59	55	30	13	13	7	0.6	2	5	18.3273	0.5	0.7	0.6	0.7	41	8.7	0.2	0.6	0.4	1	73	1	2	64	4	70	30.7143	66	4	48	39.3333	0.3	0.2	0.25	0.5	0.5	0.3	0.433333	0.2	0.1	0.15	0.5	0.4	2	3	0.4
ENSG00000029559	IBSP	0.2	0	0.2	0.1	0.1	0.1	0	0	2	0	0	0.245455	0	0	0	0	0	0	0	0	0	0	0	0	0	0	0	0	0	0	0	0	0	0	0	0	0.1	0.1	0	0.0666667	0	0	0	0	0	0	0	0
ENSG00000069431	ABCC9	3	3	2	2	3	3	2	2	4	2	3	2.63636	15	16	22	28	8	17.8	0.4	3	1.7	19	3	16	11	3	3	4	8.42857	5	24	4	11	16	22	19	9	10	18	12.3333	10	10	10	4	14	2	12	9
ENSG00000073146	MOV10L1	0.5	0.5	2	3	1	0.5	0.9	0.7	0.8	0.6	0.4	0.990909	2	1	2	2	2	1.8	0	0.1	0.05	0.3	0.4	0.3	1	0.6	0.2	0.4	0.457143	0.3	0.3	0.3	0.3	0.5	0.4	0.45	2	1	0.5	1.16667	0.3	0.1	0.2	0.1	0.5	0.2	0.1	0.5
ENSG00000073282	TP63	0.1	0.1	0.1	0.1	0.1	0.1	0.1	0.1	0.4	0.1	0.1	0.127273	0.9	2	0.4	0.4	83	17.34	0.1	0.2	0.15	0.2	74	0.2	0.3	0.2	0.1	0.1	10.7286	113	0.1	134	82.3667	0.2	0.4	0.3	0.3	0.4	0.7	0.466667	0.2	0.2	0.2	0.1	5	0.2	0.1	0.7
ENSG00000080007	DDX43	0.3	0.2	0.4	0.4	0.2	0.3	0.5	0.2	0.9	0.6	0.2	0.381818	0.9	2	1	1	0.9	1.16	0.4	2	1.2	2	1	2	2	1	2	1	1.57143	1	0.6	1	0.866667	2	2	2	3	2	2	2.33333	0.8	0.3	0.55	0.6	2	0.6	0.3	3
ENSG00000080618	CPB2	0.2	0.2	0.4	0.4	0.2	0.2	0.2	0.1	0.2	0.4	0.2	0.245455	0.2	0.2	0.1	0.2	0.1	0.16	0.1	0.2	0.15	0.1	0.1	0.1	0.1	0.1	0.1	0.1	0.1	0.1	0.2	0.1	0.133333	0.1	0	0.05	0.1	0.1	0.1	0.1	0	0	0	0.1	0.1	0.1	481	3
ENSG00000099399	MAGEB2	0	0	0	0	0	0	0	0	0	0	0	0	0	0	0	0	0	0	0	0	0	0	0	0	0	0	0	0	0	0	0	0	0	0	0	0	0	0	0	0	0	0	0	0	0	0	0	0
ENSG00000099812	MISP	0.2	0.2	0.2	0.2	0.3	0.2	0.4	0.3	19	0.4	0.2	1.96364	0.4	0.7	4	0.2	0.6	1.18	0	0.2	0.1	0.1	0.2	0.1	0.5	190	8	178	53.8429	1	0.2	0.9	0.7	1	0.2	0.6	0.1	0.1	0.1	0.1	0.1	0	0.05	0.1	0.7	8	0.1	18
ENSG00000100191	SLC5A4	0.3	0.4	0.5	0.7	0.8	0.5	0.6	0.4	0.3	0.5	0.3	0.481818	2	3	2	4	2	2.6	0	0.6	0.3	0.5	0.5	0.4	0.4	2	0.4	0.2	0.628571	0.5	0	0.5	0.333333	1	2	1.5	0.7	1	0.6	0.766667	0.6	0.2	0.4	0.3	2	0.8	0.2	3
ENSG00000100867	DHRS2	0.1	0.1	0.2	0.2	0.1	0.2	0.8	0.1	1	0.2	0.1	0.281818	0.4	0.2	0.2	0.2	0.2	0.24	0	10	5	0.1	0.1	0.1	0.1	0.1	0.9	0.1	0.214286	0.1	0.1	0.1	0.1	0	0.1	0.05	0.1	0	0.1	0.0666667	0	0	0	0.2	0.4	0.4	4	0.1
ENSG00000101951	PAGE4	0.1	0	0.1	0.1	0	0	0.1	0	0.5	0	0	0.0818182	0	0.3	9	3	0	2.46	0	0	0	0.2	0	0.2	0	0	0	0	0.0571429	0	0	0	0	0	0	0	0	0	0	0	0	0	0	0.4	0	0	0	0
ENSG00000102313	ITIH6	0	0	0	0	0	0	0	0	0	0	0	0	0	0	0	0	0	0	0	0	0	0	0	0	0	0	0	0	0	0	0	0	0	0	0	0	0	0	0	0	0	0	0	0	0.2	0	0	0
ENSG00000103522	IL21R	0.1	0.2	0.4	0.5	0.2	0.1	0.6	0.4	0.8	0.2	0.2	0.336364	0.2	0.5	0.4	0.2	0.3	0.32	3	5	4	0.1	0.3	0.1	0.1	0.8	0.2	0.3	0.271429	0.2	0.3	0.2	0.233333	0.2	0.2	0.2	0.3	0.3	0.2	0.266667	0.4	0.1	0.25	0.2	0.2	0.5	0.2	3
ENSG00000103740	ACSBG1	10	21	3	5	14	8	9	15	0.5	15	18	10.7727	0.4	0.8	0.5	0.4	0.5	0.52	0.1	0.4	0.25	0.5	0.3	0.4	1	0.5	0.2	0.6	0.5	6	0.1	9	5.03333	0.2	0.2	0.2	0.2	0.2	0.1	0.166667	0.3	0.2	0.25	1	0.2	0.3	0.2	0.4
ENSG00000104371	DKK4	0.1	0.1	9	7	0.2	0.1	0.4	0.2	2	0	0.1	1.74545	0.2	0.2	0.3	0	2	0.54	0	0	0	0.8	3	2	0	0.1	0.2	0	0.871429	0.1	0	0.2	0.1	0.1	0.3	0.2	0	0	0	0	0	0	0	0	0.3	0	0.1	0
ENSG00000104818	CGB2	0	0.1	0	0	0	0	0	0	0.1	0	0.1	0.0272727	0	0	0	0	0	0	0	0	0	0	0	0	0	0	0	0	0	0	0	0.1	0.0333333	0	0	0	0	0	0	0	0	0	0	0	0	0	0	0
ENSG00000106511	MEOX2	0.5	0.3	0.3	0.3	0.5	0.3	0.8	0.5	1	0.5	0.2	0.472727	7	12	10	12	8	9.8	0.1	0.6	0.35	13	3	12	9	2	1	3	6.14286	13	5	11	9.66667	44	66	55	16	27	63	35.3333	7	6	6.5	0.5	43	0.3	0.5	27
ENSG00000107165	TYRP1	0.2	0.1	0.1	0.2	1	0.2	0.1	0	0.2	0.2	0	0.209091	0	0.1	0.2	0	0	0.06	0	0	0	0.2	0.2	0.2	0.1	1	0.4	0.2	0.328571	42	0.2	30	24.0667	0.1	0.1	0.1	1	0.6	0.7	0.766667	8	9	8.5	0	0.1	1	0	3
ENSG00000107984	DKK1	0.7	0.4	0.8	0.9	1	0.6	2	0.7	0.3	1	0.3	0.790909	10	21	1	0.9	12	8.98	0.1	2	1.05	0.6	1	0.5	0.6	0.5	0.7	0.4	0.614286	11	1030	7	349.333	1	18	9.5	2	2	1	1.66667	0.4	0.2	0.3	0.5	2	0.5	0.1	2
ENSG00000109943	CRTAM	0.1	0.2	222	171	0.3	0.2	0.2	0.2	0.3	0.1	0.2	35.8909	0.4	0.6	0.4	0.3	0.4	0.42	2	5	3.5	0.2	0.2	0.1	0.2	1	0.3	0.3	0.328571	0.2	0.2	0.3	0.233333	0.5	0.4	0.45	0.4	0.4	0.2	0.333333	0.1	0.1	0.1	0.2	0.4	0.2	0.2	2
ENSG00000109991	P2RX3	0.1	0	0.1	0.1	0.1	0.1	0.1	0	0.2	0.1	0	0.0818182	0.1	0.1	0.2	0.1	0	0.1	0	0.1	0.05	0.1	0	0.1	0.1	0.1	0.3	0.1	0.114286	0.1	0	0.1	0.0666667	0.1	0.1	0.1	0.1	0.1	0	0.0666667	0.1	1	0.55	0.4	0.1	0	0.4	0.1
ENSG00000110934	BIN2	2	2	0.7	0.6	1	2	2	2	2	4	2	1.84545	3	5	5	3	3	3.8	193	101	147	2	3	3	3	13	3	7	4.85714	2	0	2	1.33333	8	7	7.5	4	5	2	3.66667	2	1	1.5	3	4	2	3	32
ENSG00000111291	GPRC5D	0.1	0.1	0.1	0.1	0.1	0.1	0.2	0.1	2	0.3	0.1	0.3	1	0.5	0.7	0.4	2	0.92	0.3	2	1.15	0.3	2	0.3	0.2	1	1	1	0.828571	1	0.3	1	0.766667	0.8	0.5	0.65	1	0.6	0.8	0.8	0.6	0.3	0.45	0.7	0.7	0.5	0.6	7
ENSG00000111432	FZD10	0.5	0.5	1	2	0.5	0.6	0.8	0.4	2	1	0.7	0.909091	4	7	3	1	13	5.6	0	0	0	0.8	18	0.7	0.5	0.6	0.4	0.5	3.07143	14	0	17	10.3333	0.9	1	0.95	0.5	0.4	0.9	0.6	0.1	0.1	0.1	0.2	2	0.1	0	2
ENSG00000111452	ADGRD1	0.5	1	0.3	0.6	0.9	0.6	0.9	0.8	4	0.9	1	1.04545	12	18	15	12	11	13.6	0.1	1	0.55	13	3	13	6	5	8	4	7.42857	5	9	3	5.66667	11	10	10.5	3	8	6	5.66667	20	7	13.5	0.7	6	0.6	2	25
ENSG00000113946	CLDN16	0.4	0.3	0.2	0.2	0.4	0.3	0.4	0.4	0.2	0.3	0.2	0.3	0.2	0.4	2	0.7	0.6	0.78	0.2	0.2	0.2	0.1	0.4	0.1	0.1	0.1	0.1	0.1	0.142857	2	0.2	3	1.73333	0.3	0.1	0.2	0.1	0.1	0.1	0.1	0.1	0	0.05	1	0.2	8	0.6	0.4
ENSG00000114638	UPK1B	0.1	1	0.6	0.6	0.2	0.2	0.2	1	0.5	0.1	1	0.5	0.5	0.5	0.7	0.4	0.5	0.52	0.2	0.4	0.3	0.3	2	0.2	0.3	0.4	0.6	0.3	0.585714	1	0.3	0.9	0.733333	6	0.2	3.1	0.3	0.3	0.2	0.266667	0.2	0.1	0.15	0.2	0.3	2	0.2	0.5
ENSG00000117148	ACTL8	0	0	0	0	0.1	0	0	0	0	0	0	0.00909091	0	0	0	0	0	0	0	0	0	0	0	0	0	0	0	0.1	0.0142857	0	0.1	0	0.0333333	0	0	0	0	0	0	0	0	0	0	0	0	0	0	0
ENSG00000120215	MLANA	0.2	0.2	0.7	0.9	0.2	0.2	0.2	0.2	1	0.2	0.2	0.381818	0.8	0.8	0.9	0.9	0.8	0.84	0.4	1	0.7	0.6	0.6	0.5	0.6	0.8	0.6	0.6	0.614286	11	0.6	11	7.53333	0.5	0.7	0.6	0.6	0.6	0.5	0.566667	0.3	0.2	0.25	0.6	0.7	0.5	0.3	0.8
ENSG00000120498	TEX11	0	0	0	0	0	0	0	0	0.1	0	0	0.00909091	0	0.1	0	0	0	0.02	0	1	0.5	0	0	0	0	0.1	0.1	0.7	0.128571	0	0	0	0	0	0	0	0	0	0	0	0.1	0	0.05	0	0	0.1	0	0
ENSG00000124092	CTCFL	0	0	0	0	0	0	0	0	0.2	0	0	0.0181818	0.1	0	0.1	0	0	0.04	0	0.1	0.05	0	0	0	0	0	0	0	0	0	0	0	0	0	0	0	0	0	0	0	0	0	0	0	0	0	0	0
ENSG00000124657	OR2B6	0	0	0.1	0	0	0	0	0	0	0	0	0.00909091	0	0.1	0.1	0	0	0.04	0.5	0.6	0.55	0	0.1	0	0	0	0	0.1	0.0285714	0.1	0.2	0.1	0.133333	0	0	0	0	0	0	0	0	0	0	0.1	0	0	0.1	0.2
ENSG00000125207	PIWIL1	0.1	0.1	0.3	0.3	0.1	0.1	0.2	0.1	1	0.1	0.1	0.227273	0.2	0.2	0.4	0.3	0.3	0.28	0.1	0.6	0.35	0.2	0.2	0.2	0.2	0.2	0.1	0.3	0.2	0.3	0.2	0.3	0.266667	0.2	0.2	0.2	0.2	0.2	0.2	0.2	0.1	0.1	0.1	0.2	0.2	0.4	0.1	0.3
ENSG00000125823	CSTL1	0.1	0.1	0.3	0.2	0.1	0.1	0.1	0.1	0.2	0.1	0.1	0.136364	0.2	0.2	0.2	0.2	0.3	0.22	0.1	0.2	0.15	0.2	0.4	0.1	0.2	0.3	0.1	0.2	0.214286	0.4	0.2	0.3	0.3	0.1	0.2	0.15	0.1	0.2	0.1	0.133333	0.1	0	0.05	0.1	0.2	0.1	0.2	0.2
ENSG00000128739	SNRPN	75	85	196	174	150	93	121	109	157	92	76	120.727	36	48	38	37	26	37	9	34	21.5	32	10	26	31	19	24	15	22.4286	13	17	14	14.6667	19	15	17	84	56	42	60.6667	53	51	52	45	22	39	9	33
ENSG00000131686	CA6	0	0	0.1	0.1	0	0	0	0	0.1	0	0	0.0272727	0.1	0.1	0.1	0.1	0.1	0.1	0.3	0.4	0.35	0	0.1	0	0.1	0.1	0	0.1	0.0571429	20	0	12	10.6667	0	0.1	0.05	0	0	0	0	0	0	0	0	0.1	0	0	0.1
ENSG00000133048	CHI3L1	25	49	2	3	23	12	19	30	64	56	30	28.4545	14	33	47	8	6	21.6	38	15	26.5	2	11	1	1	4	2	2	3.28571	71	10	69	50	37	23	30	2	12	6	6.66667	1	0.8	0.9	1	52	24	84	45
ENSG00000133454	MYO18B	0.1	0	0.1	0.1	0.1	0.1	0.2	0	0.2	0.1	0	0.0909091	0.1	0.1	0.1	0.1	0.1	0.1	0.1	0.1	0.1	0.2	0.3	0.1	0.1	0.1	0.7	0	0.214286	0.2	0.1	0.2	0.166667	0.1	0.2	0.15	18	11	1	10	33	31	32	0.2	0.1	0.1	0	0.1
ENSG00000134258	VTCN1	0	0	0	0	0.1	0	0	0.1	0.2	0	0	0.0363636	0.2	0	3	0.2	0.1	0.7	0	0	0	0	0.1	0	0	0	0.1	0	0.0285714	3	0	3	2	0	0	0	0	0	0	0	0.2	0.1	0.15	0	17	7	0.3	0.1
ENSG00000135114	OASL	0.4	0.3	0.3	0.4	0.4	0.3	0.5	0.3	0.5	0.6	0.4	0.4	0.6	0.4	1	0.4	0.9	0.66	14	4	9	0.7	1	0.6	0.5	1	3	3	1.4	0.6	0.6	0.7	0.633333	2	2	2	0.7	0.8	0.4	0.633333	0.3	0.2	0.25	0.4	2	0.8	4	8
ENSG00000137491	SLCO2B1	12	14	5	9	14	13	13	11	7	20	11	11.7273	13	18	25	17	12	17	0.3	61	30.65	13	9	14	14	39	7	21	16.7143	6	0.1	6	4.03333	26	30	28	22	23	9	18	6	4	5	28	17	6	64	54
ENSG00000138028	CGREF1	12	18	34	32	24	15	16	23	3	8	15	18.1818	2	2	14	9	1	5.6	0.1	0.5	0.3	0.5	2	0.5	1	2	2	0.8	1.25714	2	5	2	3	3	3	3	4	6	2	4	2	0.2	1.1	0.7	4	2	4	0.8
ENSG00000139155	SLCO1C1	10	16	1	2	11	6	4	13	0.5	4	13	7.31818	0.1	0.5	0.3	0.2	0.1	0.24	0	0	0	0.5	0.2	0.4	0.3	0.4	0.2	0.4	0.342857	0.2	0	0.2	0.133333	0.8	1	0.9	0.6	0.9	0.5	0.666667	0.4	0.4	0.4	0.1	0.9	0.1	0	0.3
ENSG00000141096	DPEP3	0.1	0.2	0.1	0.1	0.2	0.1	0.2	0.2	0.1	0.2	0.2	0.154545	0.2	0.4	0.2	0.1	0.1	0.2	4	5	4.5	0.1	0.1	0.1	0.2	0.9	0.1	0.3	0.257143	0.1	0	0.1	0.0666667	0.3	0.2	0.25	0.1	0.2	0.1	0.133333	0.1	0	0.05	0.1	0.2	0.1	0.1	0.8
ENSG00000141977	CIB3	0	0	0	0	0	0	0	0	0	0	0	0	0	0	0	0	0	0	0.2	0.2	0.2	0	0	0	0	0	0	0	0	0	0	0	0	0	0	0	0	0	0	0	0	0	0	0	0	0	0	0
ENSG00000142025	DMRTC2	0	0	0	0	0	0	0	0	0	0	0	0	0	0	0	0	0	0	0.3	0.1	0.2	0	0	0	0	0	0	0	0	0	0	0	0	0	0	0	0	0	0	0	0	0	0	0	0	0	0	0
ENSG00000142182	DNMT3L	0	0	0	0	0	0	0	0	0	0	0	0	0	0.1	0	0	0	0.02	0	0	0	0	0	0	0	0	0	0	0	0	0	0	0	0	0	0	0	0	0	0	0	0	0	0	0	0.1	0.2	0
ENSG00000145945	FAM50B	12	17	42	38	22	14	19	24	21	13	15	21.5455	15	20	21	23	12	18.2	2	15	8.5	19	10	20	16	9	11	8	13.2857	12	25	11	16	9	13	11	32	21	23	25.3333	11	11	11	14	13	9	9	11
ENSG00000147206	NXF3	0.1	0.1	0.1	0.1	0.1	0.1	0.1	0.1	0.6	0.1	0.1	0.145455	0.4	2	9	0.2	0.4	2.4	0.3	2	1.15	0.5	0.3	0.4	0.3	7	0.3	0.5	1.32857	0.3	0.6	0.2	0.366667	1	2	1.5	0.8	1	0.4	0.733333	0.6	0.1	0.35	2	0.6	1	1	9
ENSG00000147381	MAGEA4	0	0	0	0	0	0	0	0	0	0	0	0	0	0	0	0	0	0	0	0	0	0	0	0	0	0	0	0	0	0	0	0	0	0	0	0	0	0	0	0	0	0	0	0	0	0	0	0
ENSG00000147571	CRH	3	3	0	0	9	3	6	2	0.1	0.2	2	2.57273	0	0	0	0	0	0	0	0	0	0	0	0	0	0	0.1	0	0.0142857	0	0	0	0	0	0	0	0	0	0	0	0	0	0	0	0	0	0	0
ENSG00000148386	LCN9	0.3	0.2	0.1	0.1	0.2	0.2	0.2	0.2	0.2	0.4	0.2	0.209091	0.1	0	0.1	0	0	0.04	0	0	0	0	0	0	0	0	0	0	0	0	0	0	0	0	0	0	0	0	0	0	0	0	0	0	0	0	0	0
ENSG00000148680	HTR7	0.4	0.3	0.1	0.1	0.7	0.7	2	0.3	0.2	0.4	0.2	0.490909	0.5	0.7	0.4	0.2	1	0.56	0.1	0.5	0.3	0.4	0.8	0.3	0.6	1	1	0.5	0.657143	0.9	5	0.5	2.13333	0.3	1	0.65	3	2	0.7	1.9	0.1	0.1	0.1	0.2	0.6	0.1	0.1	0.6
ENSG00000152086	TUBA3E	0	0	0.3	0.3	0.1	0.1	0.2	0	0.1	0	0	0.1	0.1	0.9	0.5	0.4	0.1	0.4	0	0.1	0.05	0	0.1	0	0	0.1	0	0.1	0.0428571	0	0.1	0.1	0.0666667	0	0.1	0.05	0	0	0	0	3	13	8	0	0.1	0	0	0
ENSG00000154451	GBP5	0.1	0.2	0.1	0.1	0.2	0.2	0.2	0.1	0.9	0.2	0.1	0.218182	2	2	3	1	1	1.8	13	21	17	0.6	1	0.6	0.7	5	1	1	1.41429	0.6	0.1	0.6	0.433333	2	2	2	1	1	0.5	0.833333	0.4	0.2	0.3	0.6	1	0.5	1	8
ENSG00000155962	CLIC2	3	4	3	3	3	4	4	4	7	4	3	3.81818	25	46	20	28	21	28	3	51	27	14	7	13	14	12	6	9	10.7143	11	6	9	8.66667	31	36	33.5	12	18	14	14.6667	9	5	7	6	29	5	2	50
ENSG00000158486	DNAH3	0	0.1	0.1	0.1	0	0.1	0.2	0.1	0.2	0	0	0.0818182	0.1	0.2	2	0.1	0.3	0.54	0	0.1	0.05	0	0.1	0	0.1	0.3	0	0.4	0.128571	0.6	0	0.4	0.333333	0.1	0	0.05	0.1	0.1	0	0.0666667	0.1	0.1	0.1	0	0.1	0	0	0.5
ENSG00000158516	CPA2	0.5	0.3	0.2	0.6	0.6	0.6	0.7	0.5	1	2	0.3	0.663636	2	3	2	2	1	2	0.2	2	1.1	0.9	1	1	1	3	85	2	13.4143	0.4	1	0.6	0.666667	2	1	1.5	1	1	0.5	0.833333	0.3	0.2	0.25	1	1	0.7	1	0.4
ENSG00000160282	FTCD	3	7	4	5	8	4	4	7	6	2	7	5.18182	2	2	1	2	2	1.8	0.1	0.5	0.3	1	0.4	1	2	0.6	0.5	0.6	0.871429	0.5	0.3	0.5	0.433333	0.5	0.4	0.45	1	0.9	2	1.3	0.6	0.6	0.6	2	0.6	32	291	0.4
ENSG00000160505	NLRP4	0	0	0	0	0	0	0	0	0	0	0	0	0	0	0	0	0	0	0	0.1	0.05	0	0	0	0	0	0	0	0	0	0	0	0	0	0	0	0	0	0	0	0	0	0	0	0	0	0	0
ENSG00000162654	GBP4	2	3	2	2	3	3	3	2	7	4	3	3.09091	10	12	11	14	11	11.6	5	26	15.5	6	6	6	7	11	5	5	6.57143	4	0.9	3	2.63333	16	19	17.5	5	7	5	5.66667	6	4	5	5	13	7	4	39
ENSG00000163508	EOMES	0.1	0.1	33	32	0.1	0.1	0.2	0	0.4	0.1	0	6.00909	0.6	0.6	0.7	0.7	0.6	0.64	7	18	12.5	0.2	0.3	0.2	0.1	1	0.3	0.3	0.342857	0.2	0	0.1	0.1	1	0.6	0.8	1	0.7	0.2	0.633333	0.3	0.1	0.2	0.3	0.5	0.3	0.8	3
ENSG00000164129	NPY5R	0.5	2	0.1	0.1	1	0.6	0.9	3	0.4	0.2	1	0.890909	0.5	0.3	1	1	0.3	0.62	0	6	3	0.4	0.1	0.2	0.1	0.1	0.1	0.2	0.171429	0.9	0	0.6	0.5	2	4	3	3	1	5	3	0.4	0.1	0.25	2	2	1	0.2	0.2
ENSG00000164379	FOXQ1	2	3	2	3	3	2	2	2	3	3	3	2.54545	0.3	0.8	1	0.1	28	6.04	0.1	0.1	0.1	4	14	4	0.2	0.4	39	0.7	8.9	35	0.6	36	23.8667	0.1	0.1	0.1	0	0	0	0	0	0	0	0	0.5	7	0.7	6
ENSG00000167800	TBX10	0	0.1	0.3	0.4	0.1	0	0	0	0.2	0.1	0	0.109091	0.2	0.2	0.1	0.1	0.1	0.14	0	0.1	0.05	0	0.1	0	0.1	9	0.1	5	2.04286	0	0	0	0	0	0	0	0.1	0.1	0	0.0666667	0	0	0	0	0	0.1	0.5	0
ENSG00000167807	AC011511.1	0.3	0.7	3	3	1	0.4	0.7	1	2	0.3	0.5	1.17273	0.5	1	0.7	0.8	0.7	0.74	0.2	1	0.6	0.4	0.3	0.4	0.4	0.5	0.3	0.4	0.385714	0.4	0.5	0.4	0.433333	0.4	0.4	0.4	0.3	0.4	0.3	0.333333	0.1	0.1	0.1	0.2	0.6	0.4	0.5	0.5
ENSG00000168658	VWA3B	0.3	0.4	0.1	0.1	0.2	0.4	0.5	0.2	0.8	0.2	0.1	0.3	0.1	0.2	1	0.1	0	0.28	0	0.1	0.05	0	0.1	0	0.1	0.1	0.1	0.2	0.0857143	0	0.1	0	0.0333333	0	0	0	0.1	0.1	0.1	0.1	0.1	0	0.05	0	0.1	0.1	0	0.5
ENSG00000168903	BTNL3	0	0	0	0	0.1	0	0	0	0.1	0	0	0.0181818	0	0	0.1	0.1	0	0.04	0.5	0.8	0.65	0.1	0	0.1	0.1	77	0.1	39	16.6286	0	0	0	0	0.3	0.2	0.25	0	0	0	0	0.1	0.1	0.1	0.1	0.2	0	0	0.6
ENSG00000169245	CXCL10	0.8	0.5	0.2	0.2	0.4	0.5	0.5	0.4	2	0.7	0.4	0.6	2	0.5	1	1	2	1.3	0.3	7	3.65	0.6	2	0.5	0.7	3	0.9	1	1.24286	0.6	0.1	0.7	0.466667	2	2	2	2	2	0.9	1.63333	0.7	0.4	0.55	1	1	3	2	11
ENSG00000169548	ZNF280A	0	0	0	0	0	0	0	0	0	0	0	0	0	0	0	0	0	0	0	0	0	0	0	0	0	0	0	0	0	0	0.2	0	0.0666667	0	0	0	0	0	0	0	0	0	0	2	0	0	0	0
ENSG00000170074	FAM153A	1	2	17	15	6	2	2	3	8	0.4	2	5.30909	3	4	2	0.3	2	2.26	0.3	15	7.65	3	0.3	2	0.3	0.5	0.7	0.2	1	1	0	1	0.666667	1	0.2	0.6	0.1	0.2	0.1	0.133333	0.7	0.2	0.45	1	0.2	0.5	0.1	0.9
ENSG00000170925	TEX13B	0	0	0	0	0	0	0	0	0	0	0	0	0	0	0	0	0	0	0	0	0	0	0	0	0	0	0	0	0	0	0	0	0	0	0	0	0	0	0	0	0	0	0	0	0	0	0	0
ENSG00000170950	PGK2	0	0	0	0	0	0	0	0	0	0	0	0	0.2	0.1	0	0	0	0.06	0	0	0	0	0	0	0	0	0	0	0	0	0	0	0	0	0	0	0	0	0	0	0	0	0	0	0	0	0	0
ENSG00000171243	SOSTDC1	0.5	0.1	0.2	0.5	2	1	1	0.1	0.6	0.3	0.1	0.581818	0.1	0.3	0.5	0.3	3	0.84	0	0.1	0.05	1	3	0.7	4	3	8	5	3.52857	13	0.1	16	9.7	0.2	0.2	0.2	0.3	0.3	0.3	0.3	2	0.1	1.05	0.3	3	4	0	17
ENSG00000171291	ZNF439	2	3	15	14	3	3	3	3	13	3	2	5.81818	6	7	6	8	7	6.8	0.9	11	5.95	6	3	6	5	7	4	5	5.14286	6	4	7	5.66667	3	3	3	6	7	8	7	2	1	1.5	3	5	4	0.6	8
ENSG00000172000	ZNF556	0.4	0.5	5	4	0.5	0.5	0.5	0.5	1	0.4	0.4	1.24545	1	1	2	1	1	1.2	0.5	1	0.75	0.8	1	0.8	0.9	0.9	0.7	0.8	0.842857	0.9	0.7	0.9	0.833333	0.8	0.9	0.85	1	0.9	0.8	0.9	0.4	0.3	0.35	0.5	1	0.7	0.4	1
ENSG00000172073	TEX37	0	0	0	0	0	0	0	0	0	0	0	0	0.1	0.1	0	0	0	0.04	0	0	0	0	0	0	0	0	0	0	0	0	0	0	0	0	0	0	0	0	0	0	0	0	0	0	0	0	0	0
ENSG00000172123	SLFN12	0.4	0.5	0.2	0.5	0.6	0.6	0.6	0.4	1	0.9	0.4	0.554545	3	7	7	6	4	5.4	2	9	5.5	4	3	4	4	3	2	2	3.14286	2	17	2	7	6	6	6	7	6	4	5.66667	2	1	1.5	6	6	2	0.6	8
ENSG00000173421	CCDC36	0.2	0.2	0.8	0.8	0.3	0.2	0.3	0.2	0.4	0.3	0.2	0.354545	2	1	2	3	1	1.8	0.3	0.7	0.5	1	0.5	2	1	0.5	0.3	0.5	0.828571	1	3	0.8	1.6	2	3	2.5	2	1	1	1.33333	0.8	0.5	0.65	1	3	0.3	0.1	1
ENSG00000173610	UGT2A1	0	0	0	0	0	0	0	0	4	0	0	0.363636	0	0	0	0	0	0	0	0	0	0	0	0	0	0	0	0	0	0.1	0	0.1	0.0666667	0	0	0	0	0	0	0	0	0	0	0	0	0.1	0.6	0
ENSG00000174460	ZCCHC12	24	17	144	115	26	19	129	42	42	10	9	52.4545	43	88	320	75	5	106.2	0.1	0.4	0.25	0.9	0.1	0.9	2	0.8	0.2	0.6	0.785714	0.1	0.1	0.1	0.1	0.3	0.1	0.2	0.4	0.2	0.3	0.3	0.1	0	0.05	2	0.4	0.1	0	0.4
ENSG00000174837	ADGRE1	0.1	0.1	0	0	0	0.1	0.1	0	0.2	0.1	0	0.0636364	0.1	0.2	0.2	0.1	0.1	0.14	25	22	23.5	0.1	0.1	0.1	0.1	0.7	0.1	0.2	0.2	0	0	0	0	0.4	0.3	0.35	0.2	0.2	0.1	0.166667	0.1	0	0.05	0.2	0.2	0.1	0.2	3
ENSG00000175518	UBQLNL	0.2	0.2	0.1	0.2	0.2	0.2	0.2	0.2	1	0.2	0.2	0.263636	2	3	2	3	1	2.2	0.6	3	1.8	1	0.7	1	1	1	0.7	0.8	0.885714	0.8	0.7	0.9	0.8	1	0.9	0.95	2	1	1	1.33333	0.4	0.3	0.35	0.9	1	1	0.6	2
ENSG00000177504	VCX2	0	0	0	0	0	0	0	0	0	0	0	0	0	0	0	0	0	0	0	0	0	0	0	0	0	0	0	0	0	0	0	0	0	0	0	0	0	0	0	0	0	0	0	0	0	0	0	0
ENSG00000177675	CD163L1	0.2	0.2	0.1	0.1	0.5	0.3	0.3	0.2	0.9	0.2	0.2	0.290909	0.4	0.4	1	0.5	0.6	0.58	0.3	34	17.15	1	0.6	1	1	7	0.9	4	2.21429	0.9	2	0.7	1.2	4	3	3.5	2	2	0.7	1.56667	0.5	0.3	0.4	0.8	2	0.6	0.3	3
ENSG00000177875	CCDC184	11	9	44	43	36	12	34	13	25	14	8	22.6364	3	8	4	14	3	6.4	0.1	2	1.05	3	1	3	4	1	1	2	2.14286	0.7	2	0.7	1.13333	2	1	1.5	6	5	2	4.33333	1	1	1	7	2	0.8	0.1	1
ENSG00000178175	ZNF366	0.7	1	0.5	0.9	1	1	0.9	0.6	1	1	0.8	0.854545	3	4	3	6	2	3.6	0.2	3	1.6	2	1	2	2	2	1	1	1.57143	1	0.1	1	0.7	6	8	7	1	3	1	1.66667	2	2	2	0.9	6	1	0.2	4
ENSG00000178217	SH2D4B	0	0.1	0	0	0.1	0	0	0.1	0	0	0	0.0272727	0.1	0	0.1	0.1	0	0.06	0.1	0.1	0.1	0	0	0	0	0	0	0	0	0.1	0	0.1	0.0666667	0.1	0.1	0.1	0.1	0.1	0.1	0.1	0	0	0	0	0.1	0	0	0.4
ENSG00000178222	RNF212	2	3	13	12	1	1	2	4	15	1	3	5.18182	3	3	5	3	4	3.6	0.2	2	1.1	3	2	2	3	1	1	2	2	2	1	2	1.66667	3	3	3	0.9	1	0.8	0.9	0.6	0.2	0.4	1	4	3	0.2	3
ENSG00000178597	PSAPL1	0	0.1	0	0.1	0.1	0.1	0.1	0.1	0.1	0	0	0.0636364	0	0	0.1	0.1	0.1	0.06	0	0.1	0.05	0.1	0.1	0.2	0.1	0.1	6	0	0.942857	262	0.1	210	157.367	0.4	0.1	0.25	0.1	0.1	0.1	0.1	0.1	0	0.05	0.1	0.1	0	0	0.2
ENSG00000178772	CPN2	0	0	0	0	0	0	0	0	0	0	0	0	0.1	0.1	0.1	0	0.1	0.08	0	0.9	0.45	0	0.1	0	0.1	0	0.1	0.1	0.0571429	0.1	0	0.1	0.0666667	0.2	0.2	0.2	0	0	0	0	0	0.3	0.15	4	0.1	7	153	0
ENSG00000179097	HTR1F	0.2	0.2	0.1	0.1	0.4	0.2	0.2	0.1	0.7	0.2	0.1	0.227273	0.3	1	0.6	0.7	0.4	0.6	0	0.3	0.15	0.1	0.1	0.1	0.1	0.1	0	0.1	0.0857143	0.3	0.3	0.2	0.266667	0.7	1	0.85	0.1	0.1	0.1	0.1	0.1	0.1	0.1	0	0.8	0.1	0	0.5
ENSG00000179213	SIGLECL1	0	0	0	0	0	0	0	0	0	0	0	0	0	0	0	0	0	0	0	0.2	0.1	0	0	0	0	0	0	0	0	0	0	0	0	0	0	0	0	0	0	0	0	0	0	0	0	0	0	0
ENSG00000179593	ALOX15B	0.2	0.1	0.1	0.1	1	0.3	0.4	0.1	0.9	0.3	0.1	0.327273	6	5	8	2	82	20.6	3	11	7	2	67	2	4	9	6	5	13.5714	27	2	26	18.3333	3	4	3.5	2	3	0.8	1.93333	0.2	0.3	0.25	3	8	0.6	0.2	45
ENSG00000180155	LYNX1	41	36	67	79	143	68	61	34	23	37	36	56.8182	31	19	47	36	44	35.4	0.5	18	9.25	39	109	35	30	5	9	9	33.7143	61	7	43	37	14	12	13	63	32	28	41	48	42	45	29	17	9	16	13
ENSG00000181408	UTS2R	0.1	0.1	0.4	0.5	1	0.1	0.1	0.1	0.2	0	0.1	0.245455	0.1	0.1	0	0	0	0.04	0	0.6	0.3	0.1	0	0	0	0.1	0.1	0.2	0.0714286	0	0	0	0	0	0	0	0.2	0.1	0	0.1	1	0.3	0.65	0	0.2	0.1	0	0
ENSG00000181433	SAGE1	0	0	0	0	0	0	0.1	0	0.3	0	0	0.0363636	0	0	0	0	0	0	0	0	0	0	0	0	0	0	0	0	0	0	0	0	0	0	0	0	0	0	0	0	0	0	0	0	0	0	0	0
ENSG00000182459	TEX19	0	0	0	0	0	0	0	0	0	0	0	0	0	0	0	0	0	0	0	0	0	0	0	0	0	0	0	0	0	0	0	0	0	0	0	0	0	0	0	0	0	0	0	0	0	0	0	0
ENSG00000182591	KRTAP11-1	0	0	0	0	0	0	0	0	0	0	0	0	0	0	0	0	0	0	0	0	0	0	0	0	0	0	0	0	0	0.3	0	0.4	0.233333	0	0	0	0	0	0	0	0	0	0	0	0	0	0	0
ENSG00000183160	TMEM119	3	3	1	0.9	2	3	3	3	8	6	2	3.17273	63	91	19	12	31	43.2	2	18	10	7	4	6	7	16	8	10	8.28571	17	259	15	97	17	37	27	6	10	9	8.33333	4	1	2.5	4	34	4	0.4	57
ENSG00000183640	KRTAP8-1	0	0	0	0	0	0	0	0	0	0	0	0	0	0	0	0	0	0	0	0	0	0	0	0	0	0	0	0	0	0	0	0	0	0	0	0	0	0	0	0	0	0	0	0	0	0	0	0
ENSG00000183813	CCR4	0.1	0.1	0.5	0.5	0.2	0.1	0.2	0.2	0.5	0.1	0.1	0.236364	0.6	0.7	1	0.6	0.9	0.76	3	4	3.5	0.3	0.7	0.3	0.3	1	0.5	0.6	0.528571	0.7	0.2	0.9	0.6	0.7	0.8	0.75	0.6	0.6	0.4	0.533333	0.3	0.1	0.2	0.3	0.7	0.3	0.3	3
ENSG00000185056	C5orf47	0.2	0.2	0.1	0.1	0.3	0.1	0.2	0.3	0.1	0.1	0.2	0.172727	0	0.1	0	0	0	0.02	0	0.1	0.05	0	0	0	0	0	0	0	0	0	0	0	0	0	0	0	0	0	0	0	0.1	0	0.05	0.1	0	0.1	0	0.1
ENSG00000185155	MIXL1	0.1	0.1	2	2	0.1	0.2	0.2	0.1	0.2	0.1	0.1	0.472727	0.2	0.2	0.2	0.1	0.2	0.18	0.1	1	0.55	0.1	0.1	0.1	0.1	0.5	0.2	0.4	0.214286	0.1	0.1	0.1	0.1	0.2	0.1	0.15	0.4	0.2	0.1	0.233333	0.1	0.1	0.1	0.1	0.1	0.1	0.1	0.3
ENSG00000185686	PRAME	0	0.1	0.1	0.2	0.1	0.1	0.1	0.1	0.3	0.2	0.1	0.127273	0.1	0.5	0.5	0.3	0.1	0.3	0.1	0.2	0.15	0.1	0.1	0.1	0.1	0.2	0.1	0.2	0.128571	0.1	0.1	0.1	0.1	0.1	0.1	0.1	0.1	0.1	0.1	0.1	0.1	0.1	0.1	2	0.1	1	0	0.1
ENSG00000186335	SLC36A2	0.1	0.1	0.3	0.3	0.1	0.1	0.1	0.1	0.3	0.1	0.1	0.154545	0.2	0.3	0.3	0.3	0.3	0.28	0.1	0.2	0.15	0.2	0.2	0.2	0.2	0.2	0.1	0.2	0.185714	0.2	0.1	0.2	0.166667	0.2	0.3	0.25	0.2	0.3	0.2	0.233333	0.1	0.1	0.1	0.1	0.3	10	0.1	0.2
ENSG00000186564	FOXD2	0.1	0.1	0	0.1	0.1	0.1	0.2	0.1	1	0.1	0.1	0.181818	1	4	0.7	0.8	0.6	1.42	0.2	1	0.6	0.4	0.2	0.4	0.4	0.8	0.3	9	1.64286	0.5	1	0.4	0.633333	0.3	0.9	0.6	7	3	5	5	0.1	0.1	0.1	1	0.7	2	0.5	0.8
ENSG00000187005	KRTAP21-1	0	0	0	0	0	0	0	0	0	0	0	0	0	0	0	0	0	0	0	0	0	0	0	0	0	0	0	0	0	0	0	0	0	0	0	0	0	0	0	0	0	0	0	0	0	0	0	0
ENSG00000188897	AC099489.1	0.2	0.3	0.4	0.5	0.3	0.3	0.2	0.3	0.8	0.3	0.2	0.345455	1	1	2	1	0.9	1.18	21	8	14.5	0.4	0.3	0.3	0.4	0.6	0.6	0.6	0.457143	2	0.1	1	1.03333	0.9	0.7	0.8	2	1	1	1.33333	0.4	0.3	0.35	0.3	0.9	0.7	0.5	3
ENSG00000189401	OTUD6A	0.1	0.1	0.5	0.5	0.1	0.1	0.2	0.1	0.3	0.1	0.1	0.2	0.4	0.4	0.3	0.3	0.3	0.34	0.1	0.3	0.2	0.2	0.2	0.2	0.2	0.2	0.2	0.2	0.2	0.2	0.2	0.2	0.2	0.2	0.2	0.2	0.2	0.2	0.2	0.2	0.1	0.1	0.1	0.1	0.2	0.1	0.1	0.3
ENSG00000196074	SYCP2	1	2	7	8	3	1	1	2	4	2	2	3	3	3	2	2	2	2.4	0.7	4	2.35	2	1	2	2	3	3	1	2	2	0.9	2	1.63333	3	3	3	2	2	2	2	0.9	0.9	0.9	0.7	6	2	0.3	4
ENSG00000198178	CLEC4C	0	0	0	0	0	0	0	0	0	0	0	0	0	0	0	0	0	0	0.7	0.2	0.45	0	0	0	0	0	0	0	0	0	0	0	0	0	0	0	0	0	0	0	0	0	0	0	0	0	0	0
ENSG00000198443	KRTAP4-1	0	0	0	0	0	0	0	0	0	0	0	0	0	0	0	0	0	0	0	0	0	0	0	0	0	0.2	0	0.3	0.0714286	0	0	0	0	0	0	0	0	0	0	0	0	0	0	0	0	0	0	0
ENSG00000198670	LPA	0.1	0	0	0	0.2	0.1	0.3	0	0.1	0	0	0.0727273	0	0.1	0.2	0.1	0.1	0.1	0	0	0	0	0.1	0	0	0	0	0	0.0142857	0	0	0	0	0	0	0	0	0	0	0	0	0	0	0	0	0.1	18	0
ENSG00000198798	MAGEB3	0	0	0	0	0	0	0	0	0	0	0	0	0	0	0	0	0	0	0	0	0	0	0	0	0	0	0	0	0	0	0	0	0	0	0	0	0	0	0	0	0	0	0	0	0	0	0	0
ENSG00000203740	METTL11B	0	0.1	0	0	0	0	0	0	0	0	0.1	0.0181818	0	0	0	0	0	0	0	0	0	0	0	0	0	0	0	0	0	0	0	0	0	0	0	0	0	0	0	0	1	0.8	0.9	0	0	0	0	0
ENSG00000203907	OOEP	0	0	0	0	0	0	0	0	0.1	0.1	0	0.0181818	0.1	0.3	0	0.1	0.1	0.12	0	0.3	0.15	0.3	0.2	0.3	0.1	0.1	0.3	0.1	0.2	0.5	0.1	0.5	0.366667	0.2	0.2	0.2	0.5	0.3	0.3	0.366667	0.1	0	0.05	0.1	0.3	0.1	0.1	0.3
ENSG00000203909	DPPA5	0	0	0	0	0	0	0	0	0	0	0	0	0	0	0	0	0	0	0	0	0	0	0	0	0	0	0	0	0	0	0	0	0	0	0	0	0	0	0	0	0	0	0	0	0	0	0	0
ENSG00000204740	MALRD1	0.2	0.2	0	0.1	0.1	0.1	0.2	0.2	0.8	0.1	0.1	0.190909	0.2	0.6	0.1	0.2	0.1	0.24	0	0.1	0.05	0.3	0	0.2	0.2	11	0.1	0.1	1.7	0.1	0.1	0.1	0.1	0.2	0.1	0.15	0.5	0.4	0.6	0.5	0.3	0	0.15	0.3	0.2	0.2	0	0.5
ENSG00000204849	SPATA31A1	0	0	0	0	0	0	0	0	0	0	0	0	0	0	0	0	0	0	0	0	0	0	0	0	0	0	0	0	0	0	0	0	0	0	0	0	0	0	0	0	0	0	0	0	0	0	0	0
ENSG00000205212	CCDC144NL	0.2	0.2	1	1	0.2	0.2	0.2	0.2	0.6	0.4	0.1	0.390909	0.1	0	0.7	0.4	0.1	0.26	0	0	0	0.1	0	0.1	0.1	0	0	0	0.0428571	0	0	0	0	0	0	0	0.2	0.3	0.2	0.233333	0.1	0	0.05	0.1	0.1	0	0	0
ENSG00000205863	C1QTNF9B	0.3	0.1	0.1	0.1	0.3	0.7	0.7	0.3	0.9	0.1	0.1	0.336364	0.2	0.2	0.3	0.3	0.2	0.24	0	1	0.5	0.3	0.4	0.3	0.3	0.1	0.2	0.2	0.257143	3	0.1	2	1.7	0.3	0.3	0.3	0.1	0.2	0.1	0.133333	0.1	0.1	0.1	0.1	0.3	0.1	0	0.2
ENSG00000206102	KRTAP19-8	0	0	0	0	0	0	0	0	0	0	0	0	0	0	0	0	0	0	0	0	0	0	0	0	0	0	0	0	0	0	0	0	0	0	0	0	0	0	0	0	0	0	0	0	0	0	0	0
ENSG00000206531	CD200R1L	0	0	0	0	0	0	0	0	0	0	0	0	0	0	0	0	0	0	0	0	0	0	0	0	0	0	0	0	0	0	0	0	0	0	0	0	0	0	0	0	0	0	0	0	0	0	0	0
ENSG00000213424	KRT222	3	4	18	16	8	4	5	6	2	3	4	6.63636	0.3	0.5	0.4	0.6	0.4	0.44	0	1	0.5	0.3	0.2	0.3	0.3	0.3	0.1	0.2	0.242857	0.1	0.1	0.1	0.1	0.5	0.6	0.55	0.2	0.7	0.3	0.4	0.1	0	0.05	0.6	0.3	0.2	0.4	0.1
ENSG00000214700	C12orf71	0.2	0.1	1	1	0.4	0.2	0.2	0.2	0.5	0.1	0.1	0.363636	0.9	0.7	1	0.6	0.8	0.8	0.1	1	0.55	0.3	0.5	0.3	0.4	0.8	0.4	0.3	0.428571	0.9	0.3	0.9	0.7	0.3	0.5	0.4	0.5	0.4	0.5	0.466667	0.1	0.1	0.1	0.3	0.7	0.2	0.2	0.8
ENSG00000214897	PNMA6E	0	0	0	0	0.1	0	0.3	0.1	0.3	0	0	0.0727273	0	0	1	0	0	0.2	0	0	0	0	0	0	0	0	0	0	0	0	0	0	0	0	0	0	0	0	0	0	0	0	0	0.1	0	0	0	0
ENSG00000215018	COL28A1	0.9	1	4	5	2	1	2	1	10	1	0.7	2.6	5	6	5	2	7	5	0.1	0.6	0.35	10	2	10	15	3	8	5	7.57143	3	0.5	3	2.16667	1	1	1	0.9	3	2	1.96667	3	0.8	1.9	2	3	3	0.4	2
ENSG00000224389	C4B	0.8	0.9	0.3	0.4	0.5	0.6	1	0.7	4	1	0.4	0.963636	0.5	4	6	3	0.5	2.8	0	4	2	2	0.4	4	3	2	1	1	1.91429	0.2	0.2	0.2	0.2	3	0.6	1.8	2	4	2	2.66667	2	0.7	1.35	36	2	4	28	3
ENSG00000228278	ORM2	0.2	0.6	0.1	0.2	0.4	0.2	0.3	0.6	0.4	0.2	0.5	0.336364	1	2	2	1	0.6	1.32	13	7	10	0.4	0.5	0.4	0.3	1	11	0.5	2.01429	0.3	0.1	0.4	0.266667	1	1	1	0.6	0.7	0.2	0.5	0.2	0.1	0.15	2	1	0.3	4072	6
ENSG00000234828	IQCM	0.3	0.3	1	1	0.5	0.3	0.3	0.4	0.8	0.3	0.2	0.490909	0.7	1	1	1	0.7	0.88	0.1	0.6	0.35	0.6	0.3	0.5	0.7	0.6	0.4	0.9	0.571429	0.5	0.6	0.5	0.533333	0.4	0.5	0.45	0.6	0.6	0.6	0.6	0.2	0.1	0.15	0.3	0.7	0.4	0.2	0.7
ENSG00000237353	PATE4	0	0	0.2	0.3	0	0	0	0	0.1	0	0	0.0545455	0	0	0.1	0.1	0	0.04	0	0	0	0	0	0	0	0	0	0	0	0	0	0	0	0	0	0	0	0	0	0	0	0	0	0	0	0	0	0
ENSG00000237693	IRGM	0	0	0.1	0.1	0	0	0	0	0.1	0	0	0.0272727	0.2	0.1	0.1	0.2	0.2	0.16	0.2	0.4	0.3	0.1	0.1	0.1	0.1	0.5	0.2	0.1	0.171429	0.1	0.1	0.1	0.1	0.2	0.2	0.2	0.1	0.2	0.1	0.133333	0	0	0	0	0.2	0.1	0	0.3
ENSG00000239620	PRR20G	0	0	0	0	0	0	0	0	0	0	0	0	0	0	0	0	0	0	0	0	0	0	0	0	0	0	0	0	0	0	0	0	0	0	0	0	0	0	0	0	0	0	0	0	0	0	0	0
ENSG00000257335	MGAM	0.1	0.1	0.1	0.1	0.1	0.1	0.2	0.1	0.2	0.1	0.1	0.118182	0.1	0.2	0.3	0.3	0.2	0.22	46	17	31.5	0.1	0.1	0.1	0.1	46	0.3	0.2	6.7	0.1	0.2	0.1	0.133333	0.6	0.3	0.45	1	0.3	0.9	0.733333	0.2	0.1	0.15	0.1	0.3	2	0.2	4
ENSG00000261210	CLEC19A	0	0	0	0	0	0	0	0	0	0	0	0	0	0	0.1	0	0	0.02	0	0	0	0	0	0	0	0	0	0	0	0	0	0	0	0	0	0	0	0	0	0	0	0	0	0	0	0	0	0.1
ENSG00000268629	TEX13A	0	0	0	0	0	0	0	0	0	0	0	0	0	0	0	0	0	0	0	0	0	0	0	0	0	0	0	0	0	0	0	0	0	0	0	0	0	0	0	0	0	0	0	0	0	0	0	0
ENSG00000269586	CT45A10	0.1	0	0	0	0	0.2	0.1	0	0	0.1	0	0.0454545	0	0	0	0	0	0	0	0	0	0	0	0	0	0	0	0	0	0	0	0	0	0	0	0	0	0	0	0	0	0	0	0	0	0	0	0
ENSG00000271698	AC233992.2	0.4	0.5	6	7	1	0.4	0.7	0.7	1	0.3	0.4	1.67273	0.3	0.3	0.4	0.4	0.4	0.36	0.1	0.6	0.35	0.5	0.3	0.6	0.7	0.6	0.3	0.6	0.514286	0.3	0.2	0.3	0.266667	0.3	0.4	0.35	0.4	0.5	0.3	0.4	0.1	0.1	0.1	0.2	0.4	0.2	0.4	0.3
ENSG00000273777	CEACAM20	0	0	0	0	0	0	0	0	0.1	0	0	0.00909091	0	0	0	0	0	0	0	0	0	0	0	0	0	24	0	0	3.42857	0	0	0	0	0	0.1	0.05	0	0	0	0	0	0	0	0.1	0.1	0	0.1	0.1
ENSG00000274749	KRTAP7-1	0	0	0	0	0	0	0	0	0	0	0	0	0	0	0	0	0	0	0	0	0	0	0	0	0	0	0	0	0	0	0	0.2	0.0666667	0	0	0	0	0	0	0	0	0	0	0	0	0	0	0
ENSG00000275410	HNF1B	0	0	0	0	0.1	0	0.1	0	0.1	0	0	0.0272727	0	0.1	0.8	0	0	0.18	0	0	0	0	0	0	0.1	7	7	10	3.44286	0	0	0	0	0	0	0	0	0	0	0	0	0	0	0	0	38	5	5
ENSG00000124635	HIST1H2BJ	0.5	0.5	0	0.5	0.6	1	0.9	0	0.9	1	0	0.536364	2	3	3	2	7	3.4	13	7	10	2	4	2	2	2	1	2	2.14286	1	3	2	2	2	0.9	1.45	3	3	2	2.66667	2	1	1.5	1	2	0.7	1	5
ENSG00000158373	HIST1H2BD	5	8	18	14	5	9	8	10	41	8	6	12	17	55	9	10	59	30	33	22	27.5	7	30	7	12	18	14	26	16.2857	24	17	26	22.3333	14	4	9	10	9	5	8	13	15	14	15	12	40	31	20
ENSG00000158406	HIST1H4H	2	3	2	2	2	3	4	3	4	6	3	3.09091	3	3	2	3	4	3	9	5	7	4	6	5	4	4	2	3	4	2	4	2	2.66667	4	2	3	5	5	8	6	3	4	3.5	3	3	2	0.7	6
ENSG00000187837	HIST1H1C	21	19	18	16	17	22	23	18	25	24	16	19.9091	77	182	57	49	130	99	220	93	156.5	49	87	52	49	70	79	77	66.1429	52	50	74	58.6667	112	83	97.5	97	106	110	104.333	68	103	85.5	75	93	74	95	110
ENSG00000197903	HIST1H2BK	3	6	1	2	4	5	4	7	14	5	5	5.09091	49	57	44	38	41	45.8	83	64	73.5	22	42	20	24	31	19	26	26.2857	22	50	24	32	33	24	28.5	37	37	35	36.3333	13	6	9.5	21	27	9	28	46
ENSG00000270882	HIST2H4A	0	0	0	0	0	0	0	0	0	0	0	0	0	0	0	0	0	0	0	0	0	0	0	0	0	0	0	0	0	0	0.5	0	0.166667	0	0	0	0	0	0	0	0	0	0	0	0	0	0	0
ENSG00000276180	HIST1H4I	1	3	0.6	0.8	2	2	2	3	5	2	2	2.12727	12	14	13	11	11	12.2	21	20	20.5	6	12	6	7	8	6	7	7.42857	7	11	8	8.66667	9	7	8	11	10	9	10	4	2	3	6	8	3	9	13
[truncated: 8 more columns]
