# Supplementary material for: Identifying regulators of parental imprinting by CRISPR/Cas9 screening in haploid human embryonic stem cells
Source: Nat Commun. 2021 Nov 18;12:6718. doi: 10.1038/s41467-021-26949-7 (PMC8602306; doi:10.1038/s41467-021-26949-7)
Supplement: Supplementary file 6 — Supplementary Data 3. [file 41467_2021_26949_MOESM6_ESM.xlsx]

## Sheet: DE_DNMT_hpESCs
Ensembl ID	gene_name	gene_type	chr	logFC	logCPM	Pvalue (EdgeR)	FDR
ENSG00000251495.1	PPIAP11	processed_pseudogene	chr5	8.2112	3.90105	8.61978e-07	7.186e-05
ENSG00000214374.2	RPLP2P1	processed_pseudogene	chr6	8.1454	1.18813	4.35355e-07	4.54146e-05
ENSG00000178363.4	CALML3	protein_coding	chr10	8.13472	1.20663	0.000195187	0.00273639
ENSG00000213954.3	ATP5PDP3	processed_pseudogene	chr9	7.96087	1.03652	1.9345e-05	0.000570581
ENSG00000144015.4	TRIM43	protein_coding	chr2	7.83892	0.771175	1.72248e-05	0.000526104
ENSG00000236253.7	SLC25A3P1	transcribed_processed_pseudogene	chr1	7.62777	3.94426	6.04044e-08	1.21745e-05
ENSG00000246394.7	AC073911.1	lincRNA	chr12	7.46595	0.554259	5.7031e-08	1.16382e-05
ENSG00000216781.2	AL138885.1	processed_pseudogene	chr6	7.43086	0.587985	9.53631e-05	0.00167134
ENSG00000269466.3	H3.Y	protein_coding	chr5	7.42637	1.9908	2.43313e-05	0.000667598
ENSG00000250386.1	AC233724.9	processed_pseudogene	chr5	7.33103	0.30979	2.3236e-05	0.000646233
ENSG00000233887.1	AL354685.1	processed_pseudogene	chrX	7.13428	0.32763	1.41372e-05	0.000460214
ENSG00000280362.1	AC084759.3	TEC	chr15	7.08684	0.311366	0.00015512	0.00233402
ENSG00000206075.13	SERPINB5	protein_coding	chr18	7.07367	3.11883	2.50226e-05	0.000679711
ENSG00000238047.1	MTND1P30	processed_pseudogene	chrX	7.0103	2.76714	4.3344e-05	0.000968605
ENSG00000197172.10	MAGEA6	protein_coding	chrX	6.99053	0.178627	1.30377e-06	9.3354e-05
ENSG00000233686.3	PIEZO1P1	processed_pseudogene	chr20	6.94535	0.152696	7.05518e-06	0.000293451
ENSG00000255035.2	SDHCP4	processed_pseudogene	chr11	6.9309	0.190382	0.000515837	0.00537263
ENSG00000102021.10	LUZP4	protein_coding	chrX	6.91261	0.132405	4.67539e-06	0.000225496
ENSG00000267233.1	HNRNPA3P16	processed_pseudogene	chr18	6.85899	0.0810845	5.00251e-06	0.000235148
ENSG00000143631.10	FLG	protein_coding	chr1	6.85745	2.50202	0.000495394	0.00521472
ENSG00000158639.12	PAGE5	protein_coding	chrX	6.76895	0.000466039	2.83881e-06	0.000163159
ENSG00000115009.12	CCL20	protein_coding	chr2	6.76201	0.00829202	5.88265e-06	0.000260971
ENSG00000258787.1	AC091078.2	processed_pseudogene	chr15	6.73375	-0.0542172	7.0304e-06	0.000292793
ENSG00000213401.9	MAGEA12	protein_coding	chrX	6.70208	-0.069728	7.16187e-06	0.000296754
ENSG00000155495.8	MAGEC1	protein_coding	chrX	6.61087	-0.0872836	0.000192123	0.00270388
ENSG00000238032.1	AC245047.7	processed_pseudogene	chrX	6.59717	1.07275	2.3438e-07	3.0489e-05
ENSG00000169059.12	VCX3A	protein_coding	chrX	6.5728	1.09705	3.4677e-05	0.000843066
ENSG00000251258.1	RFPL4B	protein_coding	chr6	6.52024	-0.313417	1.19993e-05	0.000407266
ENSG00000264316.1	MTCO3P13	unprocessed_pseudogene	chr17	6.50917	1.70458	0.00263116	0.0171808
ENSG00000112273.6	HDGFL1	protein_coding	chr6	6.49143	1.6777	7.54112e-06	0.00030549
ENSG00000254764.2	TRIM53CP	unprocessed_pseudogene	chr11	6.46657	-0.406816	0.000326174	0.0039284
ENSG00000102055.6	PPP1R2C	protein_coding	chrX	6.423	-0.196756	0.000898039	0.00806432
ENSG00000168930.13	TRIM49	protein_coding	chr11	6.4117	-0.463031	0.000427004	0.00473256
ENSG00000213400.3	RPL12P18	processed_pseudogene	chr2	6.38295	-0.256198	0.000845253	0.00773931
ENSG00000232610.1	CCT6P4	processed_pseudogene	chr3	6.38151	-0.323406	2.70618e-05	0.000711562
ENSG00000229814.1	RPL35AP21	processed_pseudogene	chr9	6.36337	3.00067	2.56843e-06	0.000153593
ENSG00000204449.3	TRIM49C	protein_coding	chr11	6.33326	-0.581215	0.00432871	0.0246727
ENSG00000143194.12	MAEL	protein_coding	chr1	6.33315	2.82722	3.30189e-07	3.79046e-05
ENSG00000120952.4	PRAMEF2	protein_coding	chr1	6.31579	-0.571557	0.00273397	0.0176092
ENSG00000234421.2	SLC25A5P4	processed_pseudogene	chr13	6.30098	-0.421559	9.85882e-06	0.000356492
ENSG00000258503.1	AL352979.1	processed_pseudogene	chr14	6.28385	-0.376668	1.49668e-05	0.000479098
ENSG00000235534.1	FECHP1	processed_pseudogene	chr3	6.27603	-0.455373	1.69524e-05	0.000522656
ENSG00000283740.1	TAF11L11	protein_coding	chr5	6.25632	1.48556	0.000340571	0.00406199
ENSG00000231981.3	RPL7L1P12	processed_pseudogene	chr13	6.21605	-0.414273	7.28904e-05	0.00139621
ENSG00000204397.7	CARD16	protein_coding	chr11	6.19225	-0.386692	0.000965676	0.00849415
ENSG00000187103.3	FUNDC2P3	processed_pseudogene	chr6	6.17761	-0.485816	4.00598e-06	0.000203737
ENSG00000186081.11	KRT5	protein_coding	chr12	6.13393	1.62142	0.000549093	0.00564498
ENSG00000178021.10	TSPYL6	protein_coding	chr2	6.10874	0.698609	0.000142211	0.00220168
ENSG00000268799.3	AC106774.4	protein_coding	chr5	6.10797	-0.672257	0.000900258	0.00807606
ENSG00000111245.14	MYL2	protein_coding	chr12	6.10673	1.7892	2.82618e-05	0.000730045
ENSG00000213724.4	PRDX2P2	processed_pseudogene	chr10	6.09015	1.35102	9.15202e-06	0.000341853
ENSG00000261701.7	HPR	protein_coding	chr16	6.08101	2.28432	5.10537e-06	0.000237853
ENSG00000166049.10	PASD1	protein_coding	chrX	6.07859	-0.462933	0.00109956	0.00933728
ENSG00000175718.9	RBMXL3	protein_coding	chrX	6.07822	0.678247	0.000142175	0.00220168
ENSG00000269608.1	AC011487.3	processed_pseudogene	chr19	6.0587	-0.508872	0.000327193	0.00393572
ENSG00000128739.22	SNRPN	protein_coding	chr15	6.05768	-0.484201	0.000441718	0.00483815
ENSG00000234146.1	AKAP8P1	processed_pseudogene	chr9	6.05767	-0.627699	1.27e-08	4.36492e-06
ENSG00000249948.6	GBA3	polymorphic_pseudogene	chr4	6.04793	-0.536343	0.000144027	0.00222193
ENSG00000234700.1	MTCO1P8	unprocessed_pseudogene	chr7	6.03576	2.30146	0.000929652	0.00826636
ENSG00000187268.11	FAM9C	protein_coding	chrX	6.0334	0.768904	4.01165e-05	0.000926995
ENSG00000271118.1	AC012119.1	processed_pseudogene	chr8	6.03001	1.2593	0.000123878	0.00200037
ENSG00000164283.12	ESM1	protein_coding	chr5	6.02972	-0.516767	0.000352419	0.00416161
ENSG00000126890.13	CTAG2	protein_coding	chrX	6.01316	-0.633671	1.39021e-06	9.78269e-05
ENSG00000257151.1	PWAR6	lincRNA	chr15	6.00995	-0.572001	5.70544e-05	0.00117755
ENSG00000228286.3	AP000593.2	processed_pseudogene	chr11	5.96228	0.395618	2.57954e-06	0.000153641
ENSG00000254798.1	TFAMP2	processed_pseudogene	chr11	5.95746	-0.695328	5.62096e-08	1.15428e-05
ENSG00000249156.2	TAF11L12	protein_coding	chr5	5.94988	0.459555	0.000323847	0.00390614
ENSG00000221867.8	MAGEA3	protein_coding	chrX	5.94914	0.540069	1.73626e-06	0.000114526
ENSG00000228744.1	RPS3AP30	processed_pseudogene	chr8	5.94153	1.61846	0.000383036	0.00441818
ENSG00000255058.1	PDCL2P2	processed_pseudogene	chr11	5.92504	-0.682389	4.88875e-06	0.000232686
ENSG00000170748.6	RBMXL2	protein_coding	chr11	5.9138	0.660683	4.92632e-05	0.00105961
ENSG00000250782.1	TAF11L14	protein_coding	chr5	5.89785	-0.798004	0.000175635	0.00253382
ENSG00000169245.5	CXCL10	protein_coding	chr4	5.88265	0.130851	1.12651e-05	0.000389223
ENSG00000224530.1	PPIAP10	processed_pseudogene	chr20	5.87829	2.25303	1.53598e-05	0.000488329
ENSG00000250835.1	LSM3P4	processed_pseudogene	chr4	5.8749	-0.758555	6.94641e-09	2.6919e-06
ENSG00000168619.15	ADAM18	protein_coding	chr8	5.86853	-0.636834	0.000392378	0.00447955
ENSG00000182053.12	TRIM49B	protein_coding	chr11	5.80323	-0.881518	0.000726639	0.0069312
ENSG00000235347.1	Z84478.1	processed_pseudogene	chr22	5.77692	-0.737734	0.000101311	0.00174386
ENSG00000183434.9	TFDP3	protein_coding	chrX	5.77675	-0.675697	0.00147447	0.0115174
ENSG00000213180.4	RPL36AP48	processed_pseudogene	chr17	5.7711	2.17312	0.000151959	0.00230404
ENSG00000137965.10	IFI44	protein_coding	chr1	5.76511	-0.896092	5.14256e-05	0.00109724
ENSG00000187536.4	TPM3P7	processed_pseudogene	chr2	5.74952	0.356281	2.89745e-05	0.000740386
ENSG00000240983.1	AC090311.1	processed_pseudogene	chr18	5.74745	0.376576	0.000112323	0.0018645
ENSG00000266282.1	UBL5P2	processed_pseudogene	chr17	5.74217	0.406484	3.10839e-05	0.000777122
ENSG00000244217.1	RPS4XP10	processed_pseudogene	chr8	5.73919	0.912626	0.000301397	0.00372096
ENSG00000224294.1	PINCR	lincRNA	chrX	5.73053	1.85784	6.17388e-06	0.000269137
ENSG00000269099.2	LSP1P1	processed_pseudogene	chr13	5.71199	-0.80587	6.01924e-05	0.00121749
ENSG00000124260.11	MAGEA10	protein_coding	chrX	5.71068	-0.792312	0.000301169	0.00372096
ENSG00000172156.3	CCL11	protein_coding	chr17	5.70268	-0.860387	4.73225e-06	0.000227559
ENSG00000261144.1	AC092121.1	processed_pseudogene	chr16	5.69055	-0.787604	0.000101795	0.00174841
ENSG00000213449.2	GAPDHP28	processed_pseudogene	chr10	5.68202	-0.851798	1.16571e-05	0.000398189
ENSG00000176746.6	MAGEB6	protein_coding	chrX	5.67574	-0.72926	0.00195222	0.0139357
ENSG00000248531.3	NDUFA5P12	unprocessed_pseudogene	chr8	5.67122	-0.81451	0.00016371	0.00241495
ENSG00000259674.1	AC092868.1	processed_pseudogene	chr15	5.6712	2.58007	0.00016217	0.00240354
ENSG00000177494.5	ZBED2	protein_coding	chr3	5.66733	0.14606	0.00248052	0.0164717
ENSG00000204542.2	C6orf15	protein_coding	chr6	5.65746	0.144121	0.00332965	0.0203436
ENSG00000176979.13	TRIM60	protein_coding	chr4	5.64533	-0.834059	5.63623e-05	0.00116992
ENSG00000118113.11	MMP8	protein_coding	chr11	5.64461	-0.821392	0.000637444	0.00632791
ENSG00000283016.1	AL139353.3	processed_pseudogene	chr14	5.64364	0.773636	0.00027389	0.00346889
ENSG00000249101.1	AC008834.1	processed_pseudogene	chr5	5.63418	-0.915219	2.52312e-07	3.1966e-05
ENSG00000226693.1	NXNP1	processed_pseudogene	chr1	5.63388	1.46768	1.76172e-05	0.000534235
ENSG00000234120.1	AF228730.2	processed_pseudogene	chr8	5.625	-0.844749	0.000114165	0.00188693
ENSG00000185247.14	MAGEA11	protein_coding	chrX	5.62061	0.215193	1.49496e-06	0.000102978
ENSG00000229752.1	RPL7P10	processed_pseudogene	chr1	5.61619	0.292072	0.0011165	0.00942959
ENSG00000116721.9	PRAMEF1	protein_coding	chr1	5.61614	-1.04896	0.00276473	0.0177559
ENSG00000230137.1	AC004832.2	processed_pseudogene	chr22	5.61604	-0.893016	3.99636e-05	0.000924771
ENSG00000231525.1	AC002486.2	processed_pseudogene	chr7	5.59897	-0.910091	1.24287e-05	0.00041641
ENSG00000124900.12	TRIM51	protein_coding	chr11	5.59751	-1.01754	0.00111696	0.00943103
ENSG00000257823.1	AC092552.1	processed_pseudogene	chr12	5.59716	0.156943	2.86004e-08	7.35299e-06
ENSG00000204450.7	TRIM64	protein_coding	chr11	5.59037	-1.08166	0.00691856	0.0346788
ENSG00000106952.7	TNFSF8	protein_coding	chr9	5.58933	0.738494	0.000594748	0.00599776
ENSG00000259493.2	AC023968.2	processed_pseudogene	chr15	5.58574	-0.943395	2.44417e-07	3.12959e-05
ENSG00000244196.1	PPIAP15	processed_pseudogene	chr3	5.57426	1.39318	5.84695e-05	0.00119542
ENSG00000249851.1	RPS27AP18	processed_pseudogene	chr5	5.55832	2.80453	9.46666e-06	0.000349225
ENSG00000236741.4	Z98751.2	processed_pseudogene	chr1	5.54473	1.8207	6.85351e-09	2.6919e-06
ENSG00000198930.12	CSAG1	protein_coding	chrX	5.52248	-0.930311	7.21993e-05	0.0013896
ENSG00000237757.2	EEF1A1P30	processed_pseudogene	chrX	5.52066	4.33089	3.15919e-06	0.000173655
ENSG00000233216.1	AL357373.1	processed_pseudogene	chr1	5.49235	0.183137	0.000399574	0.0045255
ENSG00000258456.2	PTCD2P1	processed_pseudogene	chr14	5.47816	-0.984965	1.08918e-05	0.000380408
ENSG00000239568.1	AC104435.1	processed_pseudogene	chr3	5.44799	-0.913601	0.0022344	0.0152946
ENSG00000279192.1	PWAR5	TEC	chr15	5.4466	-0.899403	0.00116917	0.00974341
ENSG00000241721.1	SUMO1P1	processed_pseudogene	chr20	5.43301	0.107244	4.27677e-07	4.50455e-05
ENSG00000283174.1	AL590396.3	processed_pseudogene	chr1	5.43276	-0.973779	0.000443182	0.0048472
ENSG00000224159.1	HMGB1P9	processed_pseudogene	chr2	5.42933	0.0801214	4.96988e-05	0.00106687
ENSG00000228195.2	RPL5P27	processed_pseudogene	chr10	5.42765	0.709432	1.95846e-05	0.000572991
ENSG00000270945.1	HSPE1P7	processed_pseudogene	chr16	5.4244	-0.946352	0.000577116	0.00586205
ENSG00000244053.1	RPL13AP2	processed_pseudogene	chr14	5.42387	4.80635	0.000224431	0.00302502
ENSG00000283267.1	FAM237B	protein_coding	chr7	5.41514	-0.99477	0.000438118	0.00481325
ENSG00000215583.3	ASS1P6	processed_pseudogene	chrY	5.40704	4.73852	5.14493e-05	0.00109724
ENSG00000231322.5	RPL13AP17	transcribed_processed_pseudogene	chr7	5.40695	0.722392	0.000594361	0.00599776
ENSG00000178175.11	ZNF366	protein_coding	chr5	5.38107	-1.11206	6.93869e-05	0.00135015
ENSG00000171872.4	KLF17	protein_coding	chr1	5.37592	-0.117313	0.000988896	0.00864497
ENSG00000271236.1	SUMO2P15	processed_pseudogene	chr15	5.36279	-1.09403	8.18711e-05	0.00149339
ENSG00000177504.10	VCX2	protein_coding	chrX	5.36156	0.0783093	0.000258798	0.00334125
ENSG00000253229.1	HIGD1AP6	processed_pseudogene	chr8	5.35942	-0.991667	0.000673144	0.00655889
ENSG00000234119.1	AC079248.1	processed_pseudogene	chr2	5.3574	-0.044219	1.25767e-06	9.16533e-05
ENSG00000215286.3	AL031584.1	processed_pseudogene	chrX	5.35202	-1.03302	0.00019624	0.00274762
ENSG00000232823.2	TXNP1	processed_pseudogene	chr10	5.32861	1.30152	0.000228587	0.00306262
ENSG00000270625.1	AC004835.2	processed_pseudogene	chrX	5.32339	-1.05586	0.000535171	0.00553496
ENSG00000174948.5	GPR149	protein_coding	chr3	5.32215	3.8823	3.43673e-06	0.000181868
ENSG00000248838.2	PGAM1P13	processed_pseudogene	chr8	5.3139	0.039066	0.000464562	0.00498961
ENSG00000255003.1	CYCSP28	processed_pseudogene	chr11	5.3102	0.102254	0.0011405	0.00957536
ENSG00000240914.1	RPL15P2	processed_pseudogene	chr14	5.30991	4.28197	2.21758e-05	0.00062527
ENSG00000143006.7	DMRTB1	protein_coding	chr1	5.29966	0.12344	0.00168679	0.0126406
ENSG00000271607.1	Z84480.1	processed_pseudogene	chr6	5.29594	0.543046	2.4019e-06	0.00014799
ENSG00000251193.1	AC112203.1	processed_pseudogene	chr5	5.28941	0.506995	7.33361e-08	1.3841e-05
ENSG00000267371.1	AP001017.1	processed_pseudogene	chr18	5.28684	-1.03579	0.000670214	0.00654205
ENSG00000229054.1	RPS29P14	processed_pseudogene	chr7	5.28555	0.0297389	8.45587e-05	0.00152791
ENSG00000204010.3	IFIT1B	protein_coding	chr10	5.27975	0.632475	0.000213065	0.00290593
ENSG00000220563.1	PKMP3	processed_pseudogene	chr6	5.27908	0.909139	0.000626873	0.00624596
ENSG00000106038.12	EVX1	protein_coding	chr7	5.27513	1.39149	0.000102146	0.00175259
ENSG00000236028.1	AL354766.2	lincRNA	chr20	5.26922	-1.01017	0.00246888	0.0164111
ENSG00000186281.12	GPAT2	protein_coding	chr2	5.26556	-1.11623	2.47395e-05	0.000674829
ENSG00000248929.1	HIGD1AP3	processed_pseudogene	chr5	5.25464	-1.09324	0.000168794	0.00246666
ENSG00000215388.3	ACTG1P3	processed_pseudogene	chr20	5.24952	2.67067	6.34326e-05	0.00126212
ENSG00000283776.1	TAF11L13	protein_coding	chr5	5.24001	-1.23876	0.00145962	0.011437
ENSG00000249990.1	MTCO2P24	processed_pseudogene	chr5	5.23857	1.02834	0.000312592	0.00381152
ENSG00000270388.1	MTCO3P22	processed_pseudogene	chr5	5.23249	-1.20943	0.000129769	0.00206084
ENSG00000224078.13	SNHG14	processed_transcript	chr15	5.23022	2.29149	2.38218e-05	0.000655821
ENSG00000248867.1	AC010625.1	processed_pseudogene	chr5	5.22395	-1.12184	0.000144822	0.00222731
ENSG00000243584.1	AC068769.1	processed_pseudogene	chr3	5.22002	-0.162834	1.38867e-06	9.78269e-05
ENSG00000231235.1	AL139811.2	processed_pseudogene	chrX	5.21615	-1.06761	0.000689771	0.00668895
ENSG00000168530.15	MYL1	protein_coding	chr2	5.215	-1.01941	0.00351876	0.0211288
ENSG00000213352.3	GAPDHP44	processed_pseudogene	chr12	5.20957	4.18436	9.19985e-07	7.52843e-05
ENSG00000147381.11	MAGEA4	protein_coding	chrX	5.19735	0.985892	4.02303e-05	0.000928311
ENSG00000225581.3	TRIM53AP	unprocessed_pseudogene	chr11	5.19025	-1.2837	0.00399623	0.0232338
ENSG00000188850.9	AC114947.1	transcribed_processed_pseudogene	chr5	5.18935	2.94963	7.89808e-05	0.00145777
ENSG00000260690.1	CYCSP39	processed_pseudogene	chr16	5.18737	0.512521	4.02654e-06	0.00020383
ENSG00000249620.1	AC106774.2	processed_pseudogene	chr5	5.17867	-0.0871472	0.00150923	0.0117189
ENSG00000277000.1	DUSP12P1	unprocessed_pseudogene	chr3	5.17299	-1.20079	3.82947e-05	0.000899539
ENSG00000226126.2	PSMC1P12	processed_pseudogene	chr1	5.16767	-0.222276	2.40912e-07	3.12143e-05
ENSG00000235258.1	NDUFB4P6	processed_pseudogene	chr2	5.15756	-1.1519	0.00034984	0.00414164
ENSG00000244167.1	AC005532.2	processed_pseudogene	chr7	5.15639	0.382943	1.71391e-07	2.45443e-05
ENSG00000234570.1	ZFRP1	processed_pseudogene	chrX	5.15113	-1.19616	5.33086e-06	0.000244121
ENSG00000218819.4	TDRD15	protein_coding	chr2	5.14908	-1.14906	0.000197887	0.00276356
ENSG00000254500.1	RANP3	processed_pseudogene	chr11	5.14576	1.94369	3.2798e-06	0.000177593
ENSG00000223505.2	AC114402.1	processed_pseudogene	chr1	5.14303	2.79365	7.77526e-06	0.00030922
ENSG00000150637.8	CD226	protein_coding	chr18	5.13163	0.683149	7.07488e-05	0.00136931
ENSG00000170166.5	HOXD4	protein_coding	chr2	5.10395	-1.24936	9.12179e-05	0.00162308
ENSG00000258988.1	AL135978.1	processed_pseudogene	chr14	5.10388	0.390811	3.38112e-06	0.000180387
ENSG00000225018.1	AC092647.1	processed_pseudogene	chr7	5.09719	2.17924	3.49016e-05	0.000847896
ENSG00000172005.10	MAL	protein_coding	chr2	5.08217	-1.20678	0.000245881	0.0032242
ENSG00000281655.1	AP000851.2	lincRNA	chr11	5.08153	-1.11623	0.00315122	0.0195572
ENSG00000232690.1	HSPE1P9	unprocessed_pseudogene	chr2	5.07247	-0.122221	0.00181575	0.0132567
ENSG00000232830.5	AC110994.1	processed_pseudogene	chr3	5.07145	-1.21754	0.000320322	0.00387508
ENSG00000248191.1	PES1P1	processed_pseudogene	chr4	5.0666	-0.268702	8.15545e-07	7.0027e-05
ENSG00000234682.1	VDAC2P4	processed_pseudogene	chr2	5.05497	-0.123861	0.000426503	0.00472861
ENSG00000237584.1	RAC1P4	processed_pseudogene	chrX	5.0544	-1.25071	1.1613e-05	0.000397461
ENSG00000258282.2	BTF3P2	processed_pseudogene	chr14	5.04947	1.28954	8.34367e-07	7.03952e-05
ENSG00000255515.1	AP003499.1	processed_pseudogene	chr11	5.04865	-1.24813	5.47003e-06	0.000246804
ENSG00000270477.1	AL033523.1	processed_pseudogene	chr6	5.03656	-0.251411	2.94497e-05	0.000748881
ENSG00000241941.2	RPL32P26	processed_pseudogene	chr12	5.02935	1.10389	5.32522e-05	0.00112177
ENSG00000226552.2	BX284613.1	processed_pseudogene	chr1	5.02597	-1.26586	0.00084898	0.00776254
ENSG00000227762.4	GUSBP8	unprocessed_pseudogene	chr5	5.0232	-1.23425	0.000156407	0.00235116
ENSG00000240874.1	AC025271.1	processed_pseudogene	chr15	5.01567	1.79299	2.96273e-05	0.000751641
ENSG00000257021.1	HSPE1P20	processed_pseudogene	chr12	5.01522	-1.16469	0.00323085	0.0199039
ENSG00000237569.1	TUBAP	processed_pseudogene	chr21	5.01365	-0.276933	1.93877e-05	0.000571326
ENSG00000198573.6	SPANXC	protein_coding	chrX	5.01254	-1.15338	0.00352244	0.0211301
ENSG00000227738.1	AC092646.1	processed_pseudogene	chr2	5.00597	-1.26699	0.000126658	0.00202969
ENSG00000127954.12	STEAP4	protein_coding	chr7	5.00353	3.17908	2.80957e-07	3.41023e-05
ENSG00000157551.18	KCNJ15	protein_coding	chr21	5.00152	1.66079	8.54499e-06	0.000327084
ENSG00000234068.6	PAGE2	protein_coding	chrX	4.9977	-0.160117	0.00561206	0.0297418
ENSG00000216802.1	AL590617.1	processed_pseudogene	chr6	4.99736	3.76556	4.49005e-07	4.62476e-05
ENSG00000232927.1	USP12PY	processed_pseudogene	chrY	4.99041	-1.27669	0.000109141	0.00183127
ENSG00000203697.11	CAPN8	protein_coding	chr1	4.98411	0.372246	0.00135415	0.0107998
ENSG00000197915.5	HRNR	protein_coding	chr1	4.98331	-1.21164	0.00110993	0.00939601
ENSG00000253107.1	AC090819.1	processed_pseudogene	chr8	4.98269	-1.28951	2.37151e-05	0.000655181
ENSG00000196589.6	MBD3L2B	protein_coding	chr19	4.98023	-1.39723	0.0107611	0.0474874
ENSG00000267170.1	CALM2P1	processed_pseudogene	chr17	4.97068	-0.39897	0.000132118	0.002089
ENSG00000218180.2	SLC25A5P7	processed_pseudogene	chr6	4.96936	0.772163	5.628e-05	0.00116896
ENSG00000258650.1	HSBP1P1	processed_pseudogene	chr14	4.96834	-1.26911	0.000217188	0.00295476
ENSG00000240677.1	MYL6P4	processed_pseudogene	chr7	4.96731	-1.30648	1.01848e-05	0.000365556
ENSG00000232041.1	PSMD10P3	processed_pseudogene	chr13	4.96685	0.487386	7.79064e-05	0.0014453
ENSG00000242295.1	AC087477.1	processed_pseudogene	chr15	4.96213	1.98379	7.58251e-05	0.00142943
ENSG00000225253.1	AC011225.1	processed_pseudogene	chr18	4.95921	-1.24072	0.000948226	0.00840177
ENSG00000251211.1	AC136632.2	processed_pseudogene	chr5	4.95862	0.577392	1.23521e-07	1.97342e-05
ENSG00000250728.1	AC010468.3	processed_pseudogene	chr5	4.95728	-0.367722	1.21424e-06	9.03349e-05
ENSG00000040731.10	CDH10	protein_coding	chr5	4.95263	2.19631	7.16802e-08	1.36867e-05
ENSG00000100450.12	GZMH	protein_coding	chr14	4.94697	-0.218097	0.00205994	0.0144602
ENSG00000234108.1	AL596276.2	processed_pseudogene	chr1	4.9361	2.40339	0.000383467	0.00441955
ENSG00000253994.1	NDUFB9P3	processed_pseudogene	chr8	4.93334	0.172749	0.000373751	0.00434129
ENSG00000229765.2	AL354868.1	processed_pseudogene	chr6	4.93015	1.99886	0.000194736	0.00273125
ENSG00000099399.5	MAGEB2	protein_coding	chrX	4.92929	1.75928	0.000311797	0.00380754
ENSG00000234016.1	GNG10P1	processed_pseudogene	chr10	4.92744	-1.25535	0.0016536	0.0124548
ENSG00000270400.1	AL512782.1	processed_pseudogene	chr13	4.92629	0.0518422	3.11212e-05	0.000777459
ENSG00000231029.2	AL031733.1	processed_pseudogene	chr1	4.9196	2.14096	7.63654e-07	6.70271e-05
ENSG00000229015.2	AL450472.1	transcribed_unprocessed_pseudogene	chrX	4.91538	0.750458	0.00172622	0.0128448
ENSG00000256844.1	MEF2BNBP1	processed_pseudogene	chr12	4.91456	0.986431	1.25196e-07	1.97342e-05
ENSG00000232728.1	PHB2P1	processed_pseudogene	chr10	4.91257	1.4175	2.75398e-06	0.000160453
ENSG00000225191.1	AL136455.1	processed_pseudogene	chr1	4.90635	0.216608	2.58335e-06	0.000153641
ENSG00000224540.1	AC092810.1	processed_pseudogene	chr1	4.90043	-1.3249	0.000107484	0.00181745
ENSG00000224960.4	PPP4R3C	protein_coding	chrX	4.89443	-1.26769	0.00145072	0.0113892
ENSG00000224064.1	AL356390.1	processed_pseudogene	chr1	4.88922	2.10023	0.000419086	0.00467949
ENSG00000233952.1	FTLP15	processed_pseudogene	chr7	4.88403	3.47398	0.00270528	0.0174905
ENSG00000217791.4	ASS1P9	processed_pseudogene	chr5	4.87349	4.96117	3.59558e-08	8.6292e-06
ENSG00000232676.1	ADH5P2	processed_pseudogene	chr1	4.86834	-1.24312	0.00385179	0.0225506
ENSG00000260573.3	AC007493.1	lincRNA	chr16	4.86209	-1.23063	0.00469865	0.0262249
ENSG00000213046.4	EEF1A1P32	unprocessed_pseudogene	chr1	4.8578	1.53224	0.000419724	0.00468207
ENSG00000046774.9	MAGEC2	protein_coding	chrX	4.8524	-0.234421	0.000225797	0.0030352
ENSG00000173432.11	SAA1	protein_coding	chr11	4.85035	3.59772	2.76981e-05	0.000721188
ENSG00000172789.3	HOXC5	protein_coding	chr12	4.8444	0.172268	1.06699e-06	8.22281e-05
ENSG00000204478.9	PRAMEF20	protein_coding	chr1	4.83997	-1.40639	0.00208524	0.0145722
ENSG00000218048.2	AL121949.1	unprocessed_pseudogene	chr6	4.8319	0.78211	0.000101581	0.00174656
ENSG00000229613.1	LINC01501	lincRNA	chr9	4.83101	-1.41962	0.00190141	0.0136849
ENSG00000132446.6	FTHL17	protein_coding	chrX	4.82927	-1.26993	0.00396524	0.02307
ENSG00000242748.1	RPL23AP81	transcribed_processed_pseudogene	chr20	4.82845	-1.32694	0.000404027	0.00456151
ENSG00000228248.1	NUTF2P3	processed_pseudogene	chr9	4.82733	0.0599037	2.59899e-05	0.000696142
ENSG00000146857.3	STRA8	protein_coding	chr7	4.82654	-1.25697	0.00441443	0.0250322
ENSG00000204941.13	PSG5	protein_coding	chr19	4.81779	0.0895617	0.00109187	0.00928158
ENSG00000228884.2	RPL23AP26	processed_pseudogene	chr2	4.80768	-1.3342	0.000459286	0.00495412
ENSG00000243855.1	RPL12P5	processed_pseudogene	chr14	4.79994	0.511088	0.000103902	0.00177618
ENSG00000260860.2	AC126773.3	processed_pseudogene	chr16	4.79196	2.12644	1.47142e-06	0.000102438
ENSG00000002726.20	AOC1	protein_coding	chr7	4.78946	0.987355	0.00340619	0.020649
ENSG00000173253.15	DMRT2	protein_coding	chr9	4.78787	-0.488111	1.54054e-06	0.00010523
ENSG00000178556.8	CKS1BP6	processed_pseudogene	chrX	4.78719	-0.353607	0.000250314	0.00325723
ENSG00000272763.1	AC103702.2	lincRNA	chr17	4.78634	-0.332654	0.00669904	0.0339138
ENSG00000259090.1	SEPT7P1	processed_pseudogene	chr14	4.77886	-1.27085	0.00571453	0.0301625
ENSG00000261725.1	AC007225.2	processed_pseudogene	chr16	4.77587	-1.34647	0.00132574	0.0106591
ENSG00000249253.1	AC093004.1	processed_pseudogene	chr3	4.7598	-1.37543	0.000694303	0.00672292
ENSG00000213703.2	AL138847.1	processed_pseudogene	chr1	4.75944	2.62949	7.95121e-05	0.00146675
ENSG00000278582.1	AC027139.2	unprocessed_pseudogene	chr15	4.75319	-0.502563	3.96827e-05	0.00092088
ENSG00000274374.1	AC239600.2	processed_pseudogene	chrX	4.74679	2.08149	5.99037e-06	0.0002636
ENSG00000226626.2	NOP56P2	processed_pseudogene	chr9	4.74623	0.456289	1.90844e-06	0.000123435
ENSG00000120251.19	GRIA2	protein_coding	chr4	4.74544	-1.34342	0.00856763	0.0403028
ENSG00000205420.10	KRT6A	protein_coding	chr12	4.73995	-1.34812	0.00110045	0.00934007
ENSG00000220343.5	PPIAP74	processed_pseudogene	chr3	4.73819	4.072	1.12132e-08	3.89492e-06
ENSG00000198681.6	MAGEA1	protein_coding	chrX	4.73686	-1.40682	0.000250055	0.00325669
ENSG00000251587.1	LDHAP1	processed_pseudogene	chr4	4.73386	3.31998	1.07767e-07	1.82316e-05
ENSG00000237975.6	FLG-AS1	antisense	chr1	4.72457	1.32539	0.0107735	0.0475358
ENSG00000213386.3	AC022217.1	processed_pseudogene	chr5	4.71228	-0.477546	0.000159563	0.00237997
ENSG00000265019.1	NCOR1P2	unprocessed_pseudogene	chr17	4.71193	-1.34743	0.00644403	0.0329013
ENSG00000214342.2	ATP5PBP2	processed_pseudogene	chr7	4.7103	0.138643	0.000856827	0.00781242
ENSG00000260244.1	AC104083.1	sense_overlapping	chr4	4.71021	-1.44948	0.00139838	0.0110795
ENSG00000229462.1	AC127383.1	unprocessed_pseudogene	chr2	4.7101	-1.39594	0.00120718	0.00997865
ENSG00000255353.1	AP003057.1	processed_pseudogene	chr11	4.70925	5.80992	2.19665e-09	1.37928e-06
ENSG00000233659.1	NDUFA5P4	processed_pseudogene	chr9	4.70356	0.0690058	5.64947e-07	5.41551e-05
ENSG00000179071.4	CCDC89	protein_coding	chr11	4.70314	-1.37604	0.001242	0.0101686
ENSG00000172061.8	LRRC15	protein_coding	chr3	4.69203	3.02149	3.72283e-11	1.01295e-07
ENSG00000247763.2	AC106800.1	processed_pseudogene	chr5	4.68744	3.41141	2.52018e-06	0.000152255
ENSG00000233947.1	AL353705.3	processed_pseudogene	chr9	4.68623	3.85384	1.37957e-07	2.12473e-05
ENSG00000280159.1	AC016583.1	TEC	chr5	4.68317	-1.3475	0.00463664	0.0259826
ENSG00000227941.1	UQCRBP2	processed_pseudogene	chr1	4.68181	-1.41463	0.000369947	0.00431099
ENSG00000261679.2	ATP5PDP1	processed_pseudogene	chr15	4.6792	1.41131	2.04597e-06	0.000129714
ENSG00000232048.2	HNRNPCP9	processed_pseudogene	chr1	4.67755	-1.43356	0.000209206	0.00286909
ENSG00000064886.13	CHI3L2	protein_coding	chr1	4.67518	0.222347	0.00769144	0.037321
ENSG00000210741.1	MIR196A1	miRNA	chr17	4.67343	-1.44457	0.000129739	0.00206084
ENSG00000229985.2	AL590640.2	processed_pseudogene	chr1	4.66977	-1.38612	0.00196246	0.0139843
ENSG00000219702.1	AL078599.1	processed_pseudogene	chr6	4.66871	0.0311289	9.71072e-05	0.00168913
ENSG00000259710.1	NUTF2P6	processed_pseudogene	chr15	4.66776	-0.503494	0.00028392	0.00357099
ENSG00000240043.1	RPS27P26	processed_pseudogene	chr16	4.66498	1.64247	0.000170008	0.00247921
ENSG00000254582.1	PSMA2P1	processed_pseudogene	chr11	4.66463	1.41152	0.000119192	0.00194899
ENSG00000226968.1	LINC00423	lincRNA	chr13	4.66364	-1.53468	0.0139802	0.0570372
ENSG00000251356.1	RAB5CP2	processed_pseudogene	chr5	4.66053	-0.505117	0.000153965	0.00231985
ENSG00000228380.1	MYL6BP1	processed_pseudogene	chr2	4.65941	-1.45877	7.59852e-05	0.00143079
ENSG00000144010.9	TRIM43B	protein_coding	chr2	4.65675	-1.47851	0.00354351	0.0212176
ENSG00000105989.9	WNT2	protein_coding	chr7	4.65661	-0.195657	2.04492e-05	0.000589232
ENSG00000203645.2	LINC00501	lincRNA	chr3	4.65631	-1.36954	0.00514279	0.027948
ENSG00000236863.2	RPL23AP23	processed_pseudogene	chr1	4.65631	-1.36954	0.00514279	0.027948
ENSG00000119283.15	TRIM67	protein_coding	chr1	4.65494	-0.407516	0.00828831	0.0394466
ENSG00000259167.2	NMNAT1P1	processed_pseudogene	chr14	4.6542	-1.45599	0.000293457	0.00365572
ENSG00000254465.1	THAP12P4	processed_pseudogene	chr11	4.64893	0.00606287	2.5427e-06	0.000152613
ENSG00000231276.2	E2F4P1	processed_pseudogene	chr6	4.6451	-1.43707	2.99168e-05	0.000755959
ENSG00000234259.3	AC008550.1	processed_pseudogene	chr5	4.63341	-0.545594	0.00018539	0.00263424
ENSG00000213731.2	RAB5CP1	processed_pseudogene	chr10	4.6316	0.765915	4.9547e-07	4.92798e-05
ENSG00000166670.9	MMP10	protein_coding	chr11	4.63069	7.01552	4.2361e-08	9.34546e-06
ENSG00000228974.5	AC006483.1	processed_pseudogene	chr7	4.62981	4.18881	3.13224e-06	0.000173047
ENSG00000263368.1	AC069366.1	processed_pseudogene	chr17	4.6287	-1.4167	0.0015932	0.0121456
ENSG00000225777.1	DDX39AP1	processed_pseudogene	chr13	4.62864	0.675969	0.000383126	0.00441818
ENSG00000235467.1	RPL10AP5	processed_pseudogene	chr1	4.62758	0.0402591	0.000969606	0.00851724
ENSG00000230564.1	CALM1P2	processed_pseudogene	chr7	4.62724	1.96424	2.02445e-07	2.70221e-05
ENSG00000116726.4	PRAMEF12	protein_coding	chr1	4.62597	0.0277185	0.00619582	0.0319892
ENSG00000238069.1	RPLP0P7	processed_pseudogene	chr2	4.62479	2.78054	0.000102481	0.00175741
ENSG00000250771.2	AC106865.1	transcribed_unprocessed_pseudogene	chr4	4.62432	-1.44894	0.000391895	0.0044773
ENSG00000213152.5	RPL7AP60	processed_pseudogene	chr12	4.62395	4.70666	7.2034e-06	0.000298097
ENSG00000230508.1	RPL19P21	processed_pseudogene	chrX	4.62295	1.53052	0.00103884	0.00893311
ENSG00000224630.2	AC234064.1	processed_pseudogene	chrX	4.61996	0.271004	2.88724e-07	3.41803e-05
ENSG00000258406.1	AL445383.1	processed_pseudogene	chr14	4.61749	-0.526874	0.000250236	0.00325723
ENSG00000227379.2	PPIAP2	processed_pseudogene	chr20	4.6154	4.34422	4.64343e-06	0.000225344
ENSG00000185631.7	AC017079.1	processed_pseudogene	chr2	4.61403	-0.0330208	0.000142009	0.00220168
ENSG00000244535.1	AL049714.1	processed_pseudogene	chr11	4.61289	1.82008	6.15744e-05	0.00123368
ENSG00000238269.8	PAGE2B	protein_coding	chrX	4.61173	-0.502434	0.00065032	0.00640512
ENSG00000114487.9	MORC1	protein_coding	chr3	4.61063	-1.42148	0.00150042	0.0116727
ENSG00000123407.3	HOXC12	protein_coding	chr12	4.5983	0.352575	2.38143e-08	6.32162e-06
ENSG00000158477.6	CD1A	protein_coding	chr1	4.5972	-1.47763	0.000337179	0.00403417
ENSG00000267770.1	AC016182.1	processed_pseudogene	chr17	4.59479	1.50729	2.96203e-06	0.000167283
ENSG00000257316.1	AC087311.1	processed_pseudogene	chr12	4.58949	6.9509	4.46067e-10	5.02226e-07
ENSG00000242411.2	AC011506.1	processed_pseudogene	chr19	4.58841	0.721788	0.000384583	0.00442773
ENSG00000216740.2	ANXA2P3	processed_pseudogene	chr10	4.58592	4.6623	7.77777e-10	6.99329e-07
ENSG00000230943.2	LINC02541	lincRNA	chr6	4.58389	-1.48561	0.00018675	0.00264948
ENSG00000228085.1	AC009296.1	processed_pseudogene	chr7	4.58324	1.81472	0.0009893	0.00864605
ENSG00000264230.8	ANXA8L1	protein_coding	chr10	4.58299	-0.64969	0.0068165	0.03432
ENSG00000064205.10	WISP2	protein_coding	chr20	4.57353	2.08211	7.86198e-05	0.00145275
ENSG00000229205.3	LINC00200	lincRNA	chr10	4.56855	-1.39913	0.00546501	0.0291661
ENSG00000162670.10	BRINP3	protein_coding	chr1	4.56732	3.55981	1.34032e-08	4.55861e-06
ENSG00000220748.2	AL032822.1	processed_pseudogene	chr6	4.5673	-1.49217	0.000242042	0.00318923
ENSG00000234795.9	RFTN1P1	transcribed_unprocessed_pseudogene	chrY	4.56455	-1.45302	0.00133284	0.0107004
ENSG00000226818.1	SLC6A6P1	processed_pseudogene	chr21	4.55908	-1.46507	0.00213577	0.0148404
ENSG00000236893.1	ASS1P7	processed_pseudogene	chr3	4.55798	6.34505	4.2262e-10	4.9282e-07
ENSG00000221879.3	MRPS21P3	processed_pseudogene	chr1	4.55213	1.52398	0.0001854	0.00263424
ENSG00000249004.1	PRMT5P1	processed_pseudogene	chr4	4.55119	-0.721707	1.03409e-05	0.0003678
ENSG00000258863.1	SETP1	processed_pseudogene	chr14	4.55057	-0.660964	2.38096e-06	0.000147303
ENSG00000141668.9	CBLN2	protein_coding	chr18	4.54299	-1.50018	0.00044866	0.00487819
ENSG00000258117.2	AC026116.1	lincRNA	chr12	4.54221	-1.40654	0.00605458	0.0314289
ENSG00000260078.3	AC007342.3	transcribed_unprocessed_pseudogene	chr16	4.54035	-0.115935	2.53004e-07	3.1966e-05
ENSG00000241562.2	RPL7P5	processed_pseudogene	chr15	4.53921	1.73006	5.14946e-06	0.000239168
ENSG00000235268.2	KDM4E	protein_coding	chr11	4.53314	1.29916	0.000680928	0.0066209
ENSG00000213403.2	CISD1P1	processed_pseudogene	chr2	4.526	-1.50078	0.001069	0.00913472
ENSG00000249074.1	NDUFB2P1	processed_pseudogene	chr4	4.52361	-0.0792076	2.74905e-05	0.0007175
ENSG00000232925.2	MRPS16P2	processed_pseudogene	chr20	4.52092	-0.0780733	9.56657e-05	0.00167394
ENSG00000268940.5	CT45A1	protein_coding	chrX	4.52048	-1.42979	0.00550464	0.0293296
ENSG00000276715.4	YWHAEP7	transcribed_unprocessed_pseudogene	chr17	4.5162	3.02965	3.3831e-05	0.00082681
ENSG00000232459.1	OR4F14P	unprocessed_pseudogene	chr15	4.51444	-1.50246	7.28833e-05	0.00139621
ENSG00000178654.11	PPIAP33	processed_pseudogene	chr9	4.51207	2.98887	9.92966e-05	0.00171907
ENSG00000223731.2	SUPT20HL1	processed_pseudogene	chrX	4.51164	-1.49715	0.000698646	0.00674099
ENSG00000129824.15	RPS4Y1	protein_coding	chrY	4.51153	-0.698223	3.95645e-06	0.000201944
ENSG00000216809.1	AL589993.1	processed_pseudogene	chr6	4.50623	1.34817	1.29433e-07	2.02207e-05
ENSG00000113083.13	LOX	protein_coding	chr5	4.50319	7.66564	1.70613e-09	1.26606e-06
ENSG00000233190.1	RPS24P13	processed_pseudogene	chr10	4.50022	-1.53698	0.0010918	0.00928158
ENSG00000235808.1	MYL6P2	processed_pseudogene	chr21	4.49801	3.21381	4.34982e-06	0.000216174
ENSG00000169908.11	TM4SF1	protein_coding	chr3	4.49787	5.788	3.8627e-10	4.7625e-07
ENSG00000236487.2	AC079168.2	processed_pseudogene	chrX	4.49643	-1.48695	0.00145716	0.011426
ENSG00000234724.1	HDAC1P1	processed_pseudogene	chr10	4.49164	2.47111	1.60327e-08	5.23485e-06
ENSG00000213671.3	OLA1P2	processed_pseudogene	chr17	4.49061	0.299391	0.000364898	0.00426883
ENSG00000249930.1	AC007016.1	processed_pseudogene	chr4	4.4902	4.47804	4.00808e-08	9.02536e-06
ENSG00000214760.3	RPL21P1	processed_pseudogene	chr12	4.48858	-1.45372	0.00619248	0.031977
ENSG00000227145.1	IL21-AS1	antisense	chr4	4.48661	-1.52935	0.000161364	0.00239595
ENSG00000228674.4	PPIAP59	processed_pseudogene	chr19	4.4858	-1.52807	0.000326473	0.00393019
ENSG00000274855.1	AL133351.4	processed_pseudogene	chr6	4.48552	0.82268	7.57941e-06	0.000305903
ENSG00000228118.3	MYL6P5	processed_pseudogene	chr17	4.48464	5.45735	0.000122259	0.00198403
ENSG00000250627.2	TTC39CP1	processed_pseudogene	chr4	4.48454	-0.712286	2.85754e-06	0.000163159
ENSG00000206448.3	PPIAP30	processed_pseudogene	chr10	4.48289	-1.53304	0.000141988	0.00220168
ENSG00000279081.2	AL356585.1	processed_pseudogene	chr13	4.48008	-1.47749	0.00180342	0.0132263
ENSG00000232625.1	RPL23AP31	processed_pseudogene	chr2	4.47694	-1.52952	0.00034806	0.00412654
ENSG00000228337.1	PPIAP69	processed_pseudogene	chr3	4.47613	-1.5186	0.000827924	0.00761266
ENSG00000257777.1	AC022507.1	processed_pseudogene	chr12	4.47348	1.88518	4.24576e-05	0.000958774
ENSG00000261761.3	AL136537.2	processed_transcript	chr4	4.46966	-1.53591	0.000314229	0.00382547
ENSG00000267034.1	AC010980.2	lincRNA	chr2	4.46848	-1.44488	0.00640514	0.0327951
ENSG00000256338.2	RPL41P2	processed_pseudogene	chr15	4.46663	4.91328	0.000165899	0.00243867
ENSG00000239323.1	AL163973.1	processed_pseudogene	chr14	4.46588	0.340005	0.00277516	0.0178089
ENSG00000220131.1	AL121835.1	processed_pseudogene	chr6	4.46324	-1.55066	0.000112882	0.00187093
ENSG00000228171.1	AC121251.1	unprocessed_pseudogene	chr3	4.45801	-1.56803	0.00136064	0.0108462
ENSG00000213108.3	BTF3L4P3	processed_pseudogene	chr6	4.45634	-0.742938	0.0074377	0.0364692
ENSG00000269244.1	RPL23AP78	processed_pseudogene	chr19	4.45145	1.78304	0.000272275	0.00345648
ENSG00000250678.1	AC008629.2	processed_pseudogene	chr5	4.44695	-1.54667	0.000531694	0.00550947
ENSG00000151790.8	TDO2	protein_coding	chr4	4.43814	-1.51915	0.00206596	0.0144848
ENSG00000134121.9	CHL1	protein_coding	chr3	4.43773	2.4023	6.25295e-06	0.000271496
ENSG00000197249.13	SERPINA1	protein_coding	chr14	4.43525	1.89795	0.00166047	0.012478
ENSG00000213877.3	CFL1P7	processed_pseudogene	chr3	4.43266	-0.746228	7.89221e-06	0.000311972
ENSG00000258358.2	AC087888.1	processed_pseudogene	chr12	4.43227	-1.54168	0.00114046	0.00957536
ENSG00000215325.4	ASS1P10	processed_pseudogene	chr5	4.42819	5.15484	5.50204e-08	1.13701e-05
ENSG00000271196.1	AC113403.1	processed_pseudogene	chr5	4.42754	0.95491	9.47391e-05	0.00166397
ENSG00000216913.2	AL049693.1	processed_pseudogene	chr6	4.4271	0.936075	1.29364e-05	0.000431006
ENSG00000107796.13	ACTA2	protein_coding	chr10	4.42539	7.55705	1.60844e-05	0.00050394
ENSG00000276850.4	AC245041.2	lincRNA	chr10	4.41833	0.460685	0.000315623	0.00383529
ENSG00000249255.1	PGAM1P9	processed_pseudogene	chr11	4.41219	2.22824	3.42909e-05	0.000834923
ENSG00000220635.2	KRASP1	processed_pseudogene	chr6	4.40991	-0.660406	0.00117991	0.00980789
ENSG00000220517.2	ASS1P1	processed_pseudogene	chr6	4.40932	5.69763	1.25696e-07	1.97342e-05
ENSG00000254482.1	AP003102.1	processed_pseudogene	chr11	4.40708	-1.49398	0.00711233	0.0353462
ENSG00000144837.8	PLA1A	protein_coding	chr3	4.4018	2.18181	1.59583e-05	0.000502464
ENSG00000230711.2	CTAGE13P	processed_pseudogene	chr6	4.40155	-0.727672	0.000413031	0.00463591
ENSG00000237265.6	BX276092.7	transcribed_unprocessed_pseudogene	chrX	4.39884	-1.53641	0.00143987	0.0113175
ENSG00000253571.1	AC087369.1	processed_pseudogene	chr8	4.39764	-1.5382	0.00176606	0.0130461
ENSG00000164125.15	FAM198B	protein_coding	chr4	4.39548	5.99853	1.38283e-09	1.07502e-06
ENSG00000214255.5	RPS2P6	processed_pseudogene	chr18	4.39518	-1.56745	0.000748546	0.00707199
ENSG00000229112.1	AL356583.2	unprocessed_pseudogene	chr1	4.39499	-0.722017	8.50264e-05	0.00153551
ENSG00000270382.1	AL109918.2	processed_pseudogene	chr6	4.39349	2.58457	8.09874e-05	0.00148307
ENSG00000215475.4	SIAH3	protein_coding	chr13	4.3906	-1.48442	0.00679471	0.0342591
ENSG00000267634.1	RPL7L1P5	processed_pseudogene	chr17	4.38889	-0.672609	0.00264296	0.0172384
ENSG00000258629.1	AL391261.1	processed_pseudogene	chr14	4.38413	1.23727	2.85833e-06	0.000163159
ENSG00000237490.3	RPS27AP17	processed_pseudogene	chrX	4.37998	1.66584	0.000427518	0.00473285
ENSG00000258544.1	GLRXP2	processed_pseudogene	chr14	4.37848	2.52557	0.00117936	0.00980576
ENSG00000225823.1	RPL7P45	processed_pseudogene	chr13	4.37464	2.50099	3.52823e-05	0.000852703
ENSG00000196154.11	S100A4	protein_coding	chr1	4.37364	7.46744	5.14751e-14	5.60237e-10
ENSG00000239586.1	MTND1P16	unprocessed_pseudogene	chr3	4.37256	1.5267	0.00352135	0.0211288
ENSG00000227770.1	RPL7P12	processed_pseudogene	chr2	4.37067	-1.57577	0.000395259	0.00449705
ENSG00000235803.1	MTCO2P23	processed_pseudogene	chr10	4.37067	-1.57577	0.000395259	0.00449705
ENSG00000213579.3	AL096829.1	processed_pseudogene	chr1	4.36615	2.31719	8.98676e-06	0.000338049
ENSG00000258262.1	AC063949.1	processed_pseudogene	chr12	4.36547	-0.388665	2.80104e-05	0.00072758
ENSG00000228711.1	AC004006.1	processed_pseudogene	chr7	4.36415	-1.57294	0.000808478	0.00748869
ENSG00000236917.1	DNAJA1P2	processed_pseudogene	chr2	4.36252	-0.661959	0.00388828	0.0227113
ENSG00000213455.3	PPIAP82	processed_pseudogene	chr7	4.36164	1.85007	6.14927e-07	5.78616e-05
ENSG00000243663.1	RPS4XP14	processed_pseudogene	chr12	4.35989	1.95718	2.61953e-05	0.00069992
ENSG00000213107.2	AHCYP5	processed_pseudogene	chr2	4.35931	0.528595	0.000467035	0.00500794
ENSG00000232407.3	PPIAP70	processed_pseudogene	chr3	4.35761	0.642363	0.000487262	0.0051504
ENSG00000236607.3	EEF1DP8	processed_pseudogene	chr11	4.35654	1.1028	9.07666e-06	0.00034027
ENSG00000225185.3	PPIAP8	processed_pseudogene	chr12	4.35616	5.16831	7.2371e-07	6.4455e-05
ENSG00000235110.5	AC107421.1	processed_pseudogene	chr3	4.35501	2.17726	5.88727e-05	0.00119916
ENSG00000184350.9	MRGPRE	protein_coding	chr11	4.35145	-0.783519	5.36061e-06	0.000244455
ENSG00000170498.8	KISS1	protein_coding	chr1	4.3511	0.4829	0.000227318	0.00304687
ENSG00000248118.1	LINC01019	lincRNA	chr5	4.34531	-1.52473	0.00505012	0.0275969
ENSG00000273851.1	AC027088.4	transcribed_processed_pseudogene	chr15	4.34531	-1.52473	0.00505012	0.0275969
ENSG00000167767.13	KRT80	protein_coding	chr12	4.34467	3.20018	0.000159704	0.00237997
ENSG00000232142.1	RPS25P9	processed_pseudogene	chr10	4.34422	4.70464	0.000241251	0.00318337
ENSG00000243033.2	GAPDHP47	processed_pseudogene	chr3	4.34396	-1.58448	0.00129635	0.0104937
ENSG00000213081.3	AC012362.1	processed_pseudogene	chr2	4.34268	2.30793	9.35354e-06	0.0003474
ENSG00000236509.2	RPL21P133	processed_pseudogene	chrX	4.34239	1.78725	1.42238e-05	0.000461425
ENSG00000230159.1	BX119904.2	lincRNA	chrX	4.34164	-0.627706	0.00261828	0.0171253
ENSG00000215297.3	AL354941.1	processed_pseudogene	chr9	4.33218	-0.197363	0.000909477	0.00813348
ENSG00000231900.3	GOT2P1	processed_pseudogene	chr1	4.33208	1.06239	2.44267e-05	0.000669091
ENSG00000253654.2	AC105029.1	processed_pseudogene	chr8	4.33161	-1.57334	0.0018434	0.0133975
ENSG00000227881.1	ASS1P5	processed_pseudogene	chrX	4.32757	4.79664	2.87918e-05	0.00073928
ENSG00000234619.1	RPL7P11	processed_pseudogene	chr1	4.32124	2.42303	0.000235222	0.00312082
ENSG00000236913.1	AC025750.2	processed_pseudogene	chr2	4.32099	2.00401	0.00112933	0.00951078
ENSG00000227832.1	ST13P21	processed_pseudogene	chr1	4.31796	0.458977	3.93468e-07	4.26388e-05
ENSG00000149968.11	MMP3	protein_coding	chr11	4.31711	8.59584	3.99004e-08	9.02536e-06
ENSG00000258510.2	AC007954.1	processed_pseudogene	chr14	4.31697	-1.57825	0.00167783	0.0125793
ENSG00000260139.6	CSPG4P13	transcribed_unprocessed_pseudogene	chr15	4.31614	0.182726	2.53999e-06	0.000152613
ENSG00000138435.15	CHRNA1	protein_coding	chr2	4.315	4.596	3.2132e-06	0.000175735
ENSG00000275620.1	FLJ16779	antisense	chr20	4.31372	2.67439	0.0004425	0.00484347
ENSG00000050730.15	TNIP3	protein_coding	chr4	4.31346	-0.781646	5.25871e-05	0.00111278
ENSG00000245205.3	EEF1A1P4	processed_pseudogene	chr12	4.31173	5.82614	5.64411e-05	0.00117007
ENSG00000267113.1	AF038458.1	processed_pseudogene	chr19	4.30772	-0.797578	5.32265e-05	0.00112177
ENSG00000177138.15	FAM9B	protein_coding	chrX	4.30755	-1.59742	0.00163184	0.0123521
ENSG00000232361.3	AC069304.1	processed_pseudogene	chr7	4.30704	-1.61065	0.000374186	0.00434325
ENSG00000250825.1	PGAM1P12	processed_pseudogene	chr15	4.30548	0.742287	0.00106834	0.00913389
ENSG00000176988.8	FMR1NB	protein_coding	chrX	4.30516	-0.164677	0.00149087	0.0116205
ENSG00000237882.1	PPIAP13	processed_pseudogene	chr10	4.30479	3.94404	2.86048e-05	0.000735994
ENSG00000241228.1	RPL12P31	processed_pseudogene	chr11	4.30466	2.65341	0.000305351	0.00375661
ENSG00000213574.2	LDHAP5	processed_pseudogene	chr10	4.30428	4.08001	8.36251e-09	3.17494e-06
ENSG00000253946.1	AC008489.1	processed_pseudogene	chr5	4.29897	-1.60942	0.000499397	0.00523713
ENSG00000236056.1	GAPDHP14	processed_pseudogene	chr21	4.2984	4.97794	4.88066e-07	4.87334e-05
ENSG00000137674.3	MMP20	protein_coding	chr11	4.29688	-1.61034	0.000493677	0.00520641
ENSG00000180532.10	ZSCAN4	protein_coding	chr19	4.29669	0.163435	0.000886042	0.00799619
ENSG00000270766.1	AC024940.4	processed_pseudogene	chr12	4.2961	-1.58638	0.0016518	0.0124441
ENSG00000228657.1	RPL23AP58	processed_pseudogene	chr10	4.29517	2.90252	0.000705556	0.0067896
ENSG00000155622.6	XAGE2	protein_coding	chrX	4.29355	-0.414603	0.000186215	0.00264467
ENSG00000242208.1	RPL5P29	processed_pseudogene	chr11	4.29302	2.6965	0.000141098	0.00219381
ENSG00000229207.1	SERPINH1P1	processed_pseudogene	chr9	4.29131	5.17232	9.62815e-07	7.68628e-05
ENSG00000284670.1	AC092128.1	translated_processed_pseudogene	chr16	4.29026	-1.62389	0.000340624	0.00406199
ENSG00000236496.2	GPS2P1	processed_pseudogene	chr9	4.28864	-0.115424	1.56637e-05	0.000495576
ENSG00000242365.1	NDUFA5P5	processed_pseudogene	chr3	4.28734	-1.64278	0.0056901	0.0300627
ENSG00000104415.14	WISP1	protein_coding	chr8	4.28266	3.16643	2.80184e-06	0.000162204
ENSG00000179460.5	EEF1A1P27	processed_pseudogene	chr7	4.28083	-0.827825	7.95373e-06	0.000313736
ENSG00000234413.1	AC245102.1	processed_pseudogene	chrX	4.27971	-0.776389	0.000439457	0.00481991
ENSG00000253346.1	AC109329.1	processed_pseudogene	chr8	4.27787	-0.843384	9.16118e-06	0.000341853
ENSG00000224296.3	MRPL49P1	processed_pseudogene	chr5	4.277	-0.804456	0.000171336	0.00248968
ENSG00000257998.1	AC123904.3	processed_pseudogene	chr12	4.2758	-1.55151	0.00712297	0.0353776
ENSG00000205794.4	AC098591.1	transcribed_processed_pseudogene	chr4	4.27572	2.7918	8.96473e-06	0.000337999
ENSG00000116996.9	ZP4	protein_coding	chr1	4.27498	-1.53308	0.00836882	0.0396609
ENSG00000203783.4	PRR9	protein_coding	chr1	4.27498	-1.53308	0.00836882	0.0396609
ENSG00000234071.1	AC010099.3	processed_pseudogene	chr7	4.27498	-1.53308	0.00836882	0.0396609
ENSG00000271477.1	AC010591.1	processed_pseudogene	chr5	4.27498	-1.53308	0.00836882	0.0396609
ENSG00000257572.1	AC008127.2	processed_pseudogene	chr12	4.27329	-0.242133	0.00041368	0.00463841
ENSG00000256450.1	AC007552.1	processed_pseudogene	chr12	4.27142	0.277169	0.000774898	0.00724265
ENSG00000223721.3	UQCRFS1P2	processed_pseudogene	chr7	4.27083	-0.296148	7.0297e-06	0.000292793
ENSG00000269304.1	FKBP1AP1	processed_pseudogene	chr19	4.26963	0.883204	1.79656e-05	0.00054064
ENSG00000227040.4	AC022483.1	processed_pseudogene	chr4	4.26832	0.745568	4.12847e-06	0.000207383
ENSG00000282419.2	TEX13D	protein_coding	chrX	4.2676	0.169338	0.00319538	0.0197562
ENSG00000226112.1	FCF1P4	processed_pseudogene	chrX	4.26715	-0.837466	0.000122818	0.00198719
ENSG00000215326.3	GPX1P2	processed_pseudogene	chr21	4.26573	3.12234	3.87347e-05	0.000904668
ENSG00000258788.3	CKS1BP1	processed_pseudogene	chr14	4.26386	-1.60143	0.00426994	0.024425
ENSG00000267190.1	TYMSP2	processed_pseudogene	chr19	4.26386	-1.60143	0.00426994	0.024425
ENSG00000232734.1	ATP5MC1P7	processed_pseudogene	chr10	4.26237	2.01514	6.89925e-06	0.000289965
ENSG00000226718.1	SNRPGP8	processed_pseudogene	chr2	4.26192	0.677668	7.53361e-05	0.00142463
ENSG00000248697.1	TOX4P1	processed_pseudogene	chr4	4.26028	-0.349274	1.72904e-05	0.000527534
ENSG00000215734.3	MRPL20P1	processed_pseudogene	chr21	4.2594	2.35805	8.32975e-08	1.51058e-05
ENSG00000150244.11	TRIM48	protein_coding	chr11	4.25535	-1.68232	0.0165042	0.0640913
ENSG00000233843.1	CYCSP48	processed_pseudogene	chrY	4.25474	-0.208127	0.000202585	0.00280994
ENSG00000137745.11	MMP13	protein_coding	chr11	4.25405	3.88028	4.37178e-08	9.51621e-06
ENSG00000254256.1	RPSAP71	processed_pseudogene	chr5	4.25364	3.94908	4.85402e-07	4.87334e-05
ENSG00000241946.1	AC068298.1	processed_pseudogene	chr3	4.25189	-0.825209	0.000267642	0.00341409
ENSG00000239831.1	RNF7P1	processed_pseudogene	chr3	4.25117	0.0666326	7.48816e-05	0.00142118
ENSG00000249743.5	AC116345.1	lincRNA	chr5	4.25086	-1.55948	0.00705213	0.0351594
ENSG00000254358.1	CYCSP22	processed_pseudogene	chr8	4.25078	0.858902	2.50803e-05	0.000680711
ENSG00000235064.1	SLC25A5P2	processed_pseudogene	chr2	4.24902	0.88839	9.38842e-05	0.0016534
ENSG00000214925.3	AC234778.1	processed_pseudogene	chrX	4.24818	3.089	1.552e-07	2.28263e-05
ENSG00000258397.1	BCAR1P1	processed_pseudogene	chr15	4.24734	-1.60973	0.00294255	0.0186124
ENSG00000214810.4	CYCSP55	processed_pseudogene	chr6	4.24436	1.33216	1.919e-05	0.000567546
ENSG00000251627.1	AC010395.2	processed_pseudogene	chr5	4.24017	-1.60638	0.00409881	0.0236395
ENSG00000228056.3	CFL1P3	processed_pseudogene	chr1	4.23874	3.25421	1.94122e-07	2.65003e-05
ENSG00000243314.1	AC106707.2	processed_pseudogene	chr3	4.23776	3.21056	1.10148e-05	0.000383417
ENSG00000182636.6	NDN	protein_coding	chr15	4.2372	5.05586	2.92708e-09	1.6767e-06
ENSG00000230188.1	AL158156.1	processed_pseudogene	chr9	4.23675	-1.6275	0.00056906	0.00579911
ENSG00000259012.2	MTCYBP27	processed_pseudogene	chr14	4.2339	2.93641	0.00517305	0.0280574
ENSG00000259433.2	AC051619.3	processed_pseudogene	chr15	4.23383	-1.72721	0.0115353	0.0498939
ENSG00000239570.1	SETP11	processed_pseudogene	chr3	4.23316	0.0811162	4.87281e-07	4.87334e-05
ENSG00000228121.1	PHBP3	processed_pseudogene	chr1	4.23306	2.09729	3.9438e-07	4.26388e-05
ENSG00000213559.4	HNRNPA1P64	processed_pseudogene	chr1	4.23273	0.759325	0.000180633	0.00258386
ENSG00000230535.1	BASP1P1	processed_pseudogene	chr13	4.23111	0.283591	4.25671e-07	4.50455e-05
ENSG00000223467.2	CALM1P1	processed_pseudogene	chrX	4.22975	1.77299	3.23866e-07	3.74918e-05
ENSG00000134757.4	DSG3	protein_coding	chr18	4.22768	1.9195	0.0154024	0.0611655
ENSG00000115596.3	WNT6	protein_coding	chr2	4.2261	1.65842	0.00170512	0.0127295
ENSG00000235805.1	SOCS5P3	processed_pseudogene	chr3	4.22373	1.94826	3.07648e-07	3.61331e-05
ENSG00000219463.1	RPSAP42	processed_pseudogene	chr6	4.22354	-1.63349	0.0011299	0.00951078
ENSG00000235672.1	AC090286.2	transcribed_processed_pseudogene	chr17	4.22299	3.44847	1.82384e-07	2.55581e-05
ENSG00000228590.2	MIR4432HG	lincRNA	chr2	4.22221	-1.60268	0.00304215	0.0190834
ENSG00000120471.15	TP53AIP1	protein_coding	chr11	4.22211	-1.56745	0.00746722	0.036559
ENSG00000256441.1	AP001888.1	processed_pseudogene	chr11	4.22139	-0.885101	7.53971e-06	0.00030549
ENSG00000285745.1	AC104805.1	processed_pseudogene	chr4	4.21244	-1.62634	0.00196117	0.0139813
ENSG00000255450.1	AC110056.1	processed_pseudogene	chr11	4.21046	-1.64472	0.000385345	0.00443333
ENSG00000235444.2	PSMB3P2	processed_pseudogene	chr2	4.21041	0.0138278	1.607e-06	0.000108634
ENSG00000277172.1	GAPDHP41	processed_pseudogene	chr6	4.20685	2.44283	0.000804702	0.00745762
ENSG00000239873.2	GAPDHP27	processed_pseudogene	chr1	4.20669	-1.6459	0.000549599	0.00564662
ENSG00000253775.2	AC100802.1	lincRNA	chr8	4.20529	-1.58675	0.00857711	0.0403349
ENSG00000106483.11	SFRP4	protein_coding	chr7	4.2033	1.24341	0.000763658	0.00718151
ENSG00000215899.3	AC209007.1	processed_pseudogene	chr1	4.20237	4.33837	5.46058e-05	0.00114217
ENSG00000270623.1	SPCS2P2	processed_pseudogene	chr10	4.20236	-0.797203	0.0013231	0.0106432
ENSG00000213104.3	NPM1P46	processed_pseudogene	chr2	4.20236	0.448954	0.00076819	0.00720752
ENSG00000173610.12	UGT2A1	protein_coding	chr4	4.20024	-1.63127	0.00177537	0.0130882
ENSG00000214843.3	ZFYVE9P2	processed_pseudogene	chr2	4.20024	-1.63127	0.00177537	0.0130882
ENSG00000232743.2	ELF2P3	processed_pseudogene	chr9	4.20024	-1.63127	0.00177537	0.0130882
ENSG00000270243.1	AC022217.4	processed_pseudogene	chr5	4.19591	0.208369	9.73457e-05	0.00169066
ENSG00000248964.6	AC131254.1	lincRNA	chr8	4.19339	-1.65787	0.000386116	0.00443755
ENSG00000237437.1	ASS1P12	processed_pseudogene	chr9	4.19118	6.41424	2.97749e-08	7.59516e-06
ENSG00000259057.1	AC105109.1	processed_pseudogene	chr15	4.19105	0.647395	1.2371e-05	0.00041556
ENSG00000170044.8	ZPLD1	protein_coding	chr3	4.1897	0.0232078	0.0164817	0.0640267
ENSG00000237951.1	PPIL1P1	processed_pseudogene	chr2	4.18856	0.260581	1.26037e-06	9.16533e-05
ENSG00000167656.4	LY6D	protein_coding	chr8	4.18827	-1.57543	0.00853834	0.0401882
ENSG00000106511.5	MEOX2	protein_coding	chr7	4.18715	0.730766	7.34341e-05	0.0014038
ENSG00000213783.4	RPL35P4	processed_pseudogene	chr7	4.18438	3.09873	9.3123e-05	0.00164355
ENSG00000234701.1	PRDX3P3	processed_pseudogene	chr13	4.1839	-1.59487	0.00771012	0.0373728
ENSG00000266181.1	EIF4A3P1	processed_pseudogene	chr18	4.1839	-1.59487	0.00771012	0.0373728
ENSG00000118990.5	GLRXP3	processed_pseudogene	chr5	4.18299	3.98718	1.92925e-06	0.000124244
ENSG00000137752.23	CASP1	protein_coding	chr11	4.18153	-1.65574	0.000643959	0.00637089
ENSG00000230979.3	AC079250.1	processed_pseudogene	chr2	4.18152	3.93017	2.23433e-05	0.000628365
ENSG00000261333.2	CD24P2	processed_pseudogene	chr15	4.18127	-0.817001	0.0014292	0.0112595
ENSG00000224261.2	RPSAP18	processed_pseudogene	chr1	4.18087	0.489872	0.000817977	0.00754244
ENSG00000227177.1	AIMP1P2	processed_pseudogene	chr1	4.17743	1.40895	2.68847e-05	0.000709631
ENSG00000243910.7	TUBA4B	protein_coding	chr2	4.17333	2.00109	1.50261e-05	0.000480526
ENSG00000214024.2	RPL23AP29	processed_pseudogene	chr2	4.17204	3.44212	6.7403e-05	0.00132258
ENSG00000239238.1	MEMO1P3	processed_pseudogene	chr3	4.16993	1.02012	1.70935e-05	0.000524548
ENSG00000163520.13	FBLN2	protein_coding	chr3	4.16965	10.2308	2.91966e-12	1.58883e-08
ENSG00000223922.1	ASS1P2	processed_pseudogene	chr2	4.16952	2.16337	2.0219e-05	0.000586298
ENSG00000100181.22	TPTEP1	transcribed_unprocessed_pseudogene	chr22	4.16743	-0.829836	0.0026128	0.0170998
ENSG00000181444.12	ZNF467	protein_coding	chr7	4.16713	2.17685	1.84583e-09	1.2859e-06
ENSG00000226156.1	RPL23AP76	processed_pseudogene	chr17	4.16551	0.926959	0.000205229	0.00283577
ENSG00000214203.4	RPS4XP1	processed_pseudogene	chr12	4.16472	4.92903	1.61121e-06	0.000108693
ENSG00000259547.1	CYCSP2	processed_pseudogene	chr15	4.16421	-0.304789	0.000220815	0.00299039
ENSG00000214041.4	PGAM1P4	processed_pseudogene	chr3	4.16273	-0.975618	0.000605514	0.00608076
ENSG00000238076.1	MRPL48P1	processed_pseudogene	chr6	4.16234	1.23169	5.47262e-06	0.000246804
ENSG00000220960.1	AL079342.2	processed_pseudogene	chr6	4.1614	-1.66399	0.000855307	0.00780073
ENSG00000244653.1	UBFD1P1	processed_pseudogene	chr3	4.16133	-1.67728	0.00508613	0.0277287
ENSG00000165799.4	RNASE7	protein_coding	chr14	4.15983	-1.603	0.00736839	0.0362109
ENSG00000189064.8	GAGE2A	protein_coding	chrX	4.15983	-1.603	0.00736839	0.0362109
ENSG00000198704.9	GPX6	protein_coding	chr6	4.15883	-0.768493	0.0129292	0.0540874
ENSG00000250768.1	DPP3P1	processed_pseudogene	chr4	4.15875	2.50349	1.80504e-06	0.000117873
ENSG00000179300.3	RTL3	protein_coding	chrX	4.15717	-0.836101	0.00226053	0.015425
ENSG00000233751.1	AC104772.2	processed_pseudogene	chr2	4.15562	-0.92212	2.23283e-05	0.000628365
ENSG00000261208.1	AL365475.1	processed_pseudogene	chr14	4.15471	1.03144	0.000135372	0.00212706
ENSG00000143452.15	HORMAD1	protein_coding	chr1	4.15385	-0.515957	0.00362275	0.0216009
ENSG00000253866.1	TMEM97P2	processed_pseudogene	chr8	4.15365	-1.64903	0.00173073	0.0128486
ENSG00000266549.1	AC023575.1	processed_pseudogene	chr18	4.15365	-1.64903	0.00173073	0.0128486
ENSG00000134115.12	CNTN6	protein_coding	chr3	4.1536	-0.523354	0.005774	0.0303977
ENSG00000266602.1	AC008109.1	lincRNA	chr18	4.153	-1.66072	0.00134463	0.0107501
ENSG00000240622.1	RPL7P15	processed_pseudogene	chr3	4.15134	4.34175	0.000100282	0.00173061
ENSG00000235060.1	VDAC1P4	processed_pseudogene	chr1	4.15115	0.912686	0.000110647	0.00185053
ENSG00000225246.1	RPS2P1	processed_pseudogene	chr20	4.14879	5.56228	2.47859e-06	0.000150986
ENSG00000166396.12	SERPINB7	protein_coding	chr18	4.14783	-1.58342	0.0106541	0.0471301
ENSG00000224721.1	AC007182.1	antisense	chr14	4.14687	-1.69799	0.00745818	0.0365374
ENSG00000242807.1	RPL26P31	processed_pseudogene	chr11	4.14685	0.368608	0.017882	0.0677968
ENSG00000249988.1	AC092546.1	lincRNA	chr4	4.14289	-0.894676	1.62601e-05	0.000506112
ENSG00000243537.1	KC877373.1	processed_pseudogene	chr8	4.14263	3.57302	0.000271349	0.00344846
ENSG00000237631.2	AL161454.1	processed_pseudogene	chr9	4.14241	-1.67626	0.00328751	0.0201276
ENSG00000215035.2	FDPSP5	processed_pseudogene	chrX	4.14142	0.001526	0.00133819	0.0107276
ENSG00000232626.3	AC099336.1	transcribed_processed_pseudogene	chr1	4.14038	2.01643	2.97106e-06	0.000167283
ENSG00000230451.2	RPS29P6	processed_pseudogene	chr1	4.13974	2.42069	0.00171223	0.0127668
ENSG00000213149.3	CNN2P9	processed_pseudogene	chr6	4.13939	2.28513	2.35405e-05	0.000651927
ENSG00000253898.1	LINC01419	lincRNA	chr8	4.13742	-0.891879	0.000480068	0.00509581
ENSG00000171540.7	OTP	protein_coding	chr5	4.13598	1.08546	0.000170741	0.0024857
ENSG00000223418.1	AC004554.1	processed_pseudogene	chrX	4.13595	1.43775	7.95108e-07	6.91464e-05
ENSG00000185614.4	INKA1	protein_coding	chr3	4.13461	2.6748	2.31145e-08	6.32162e-06
ENSG00000215802.3	RFKP1	transcribed_processed_pseudogene	chr1	4.13434	-1.65592	0.00440989	0.0250239
ENSG00000170419.10	VSTM2A	protein_coding	chr7	4.13284	1.39399	2.16549e-07	2.83957e-05
ENSG00000242705.1	ICE2P2	processed_pseudogene	chr3	4.13242	-0.994602	0.000110272	0.00184641
ENSG00000250147.1	MORF4L2P1	processed_pseudogene	chr4	4.13215	-0.908645	0.00023681	0.00313421
ENSG00000218893.1	SUMO2P12	processed_pseudogene	chr6	4.12731	-1.64789	0.0030827	0.0192712
ENSG00000214617.9	SLC6A10P	transcribed_unprocessed_pseudogene	chr16	4.12244	1.70759	1.39833e-06	9.8187e-05
ENSG00000249464.5	LINC01091	lincRNA	chr4	4.12146	-1.62323	0.0126869	0.0533761
ENSG00000230160.1	AC004854.1	processed_pseudogene	chr7	4.117	-0.451761	7.11827e-05	0.00137444
ENSG00000254838.5	GVINP1	transcribed_unprocessed_pseudogene	chr11	4.11631	3.23868	4.3127e-05	0.000967129
ENSG00000227009.1	FUNDC2P4	processed_pseudogene	chr22	4.11384	0.117616	3.01716e-06	0.000168687
ENSG00000230097.2	ME2P1	processed_pseudogene	chr9	4.11361	0.43073	5.92614e-05	0.00120258
ENSG00000236604.1	LYPLA2P3	processed_pseudogene	chr9	4.11138	-1.67275	0.00199222	0.0141409
ENSG00000230350.1	RPL35AP3	processed_pseudogene	chr6	4.11065	-0.90405	0.000837384	0.00768666
ENSG00000282815.1	TEX13C	protein_coding	chrX	4.10802	2.51047	9.36301e-06	0.0003474
ENSG00000171819.4	ANGPTL7	protein_coding	chr1	4.10796	2.84535	1.13977e-07	1.88907e-05
ENSG00000181511.5	AC011890.1	processed_pseudogene	chrX	4.1066	2.85115	1.34981e-05	0.000444281
ENSG00000237472.1	AC245054.2	processed_pseudogene	chr22	4.10608	3.21781	2.83714e-07	3.41708e-05
ENSG00000184188.6	AC026410.1	processed_pseudogene	chr5	4.10458	2.6647	0.00126946	0.0103184
ENSG00000241511.1	RPS15AP24	processed_pseudogene	chr8	4.10149	5.65521	3.37713e-05	0.000826587
ENSG00000217314.2	UQCRFS1P3	processed_pseudogene	chr6	4.09748	0.00954697	0.000696602	0.00673063
ENSG00000255790.5	AC078950.1	sense_intronic	chr12	4.09639	-1.61926	0.00865929	0.0406228
ENSG00000228341.1	AC002381.1	processed_pseudogene	chr7	4.09489	0.210879	0.00169259	0.0126698
ENSG00000255519.1	AC103855.4	processed_pseudogene	chr11	4.09203	-0.862584	0.00814517	0.0389325
ENSG00000250940.1	AC116562.3	processed_pseudogene	chr4	4.09077	-1.67783	0.00210188	0.0146768
ENSG00000230821.1	AC245291.2	processed_pseudogene	chr22	4.08979	-0.953945	0.000336206	0.00402399
ENSG00000198542.13	ITGBL1	protein_coding	chr13	4.08943	2.99076	8.04122e-08	1.46678e-05
ENSG00000213926.3	MSRB1P1	processed_pseudogene	chr19	4.08891	-0.977841	0.0111494	0.0486869
ENSG00000228940.1	AL391730.1	unprocessed_pseudogene	chr1	4.08652	-1.67004	0.000594657	0.00599776
ENSG00000263177.1	MTND1P8	processed_pseudogene	chr16	4.08586	3.90843	0.000318279	0.00386038
ENSG00000242142.1	SERBP1P3	processed_pseudogene	chr3	4.08479	0.155064	2.08744e-07	2.7594e-05
ENSG00000156466.9	GDF6	protein_coding	chr8	4.08383	2.05347	8.85892e-06	0.000335229
ENSG00000211829.9	TRDC	TR_C_gene	chr14	4.08303	-1.6398	0.00869083	0.0407473
ENSG00000235044.1	PPIAP3	processed_pseudogene	chr20	4.08001	3.92624	0.000396321	0.00450097
ENSG00000242439.1	AC127024.1	processed_pseudogene	chr17	4.07998	-1.68502	0.00539718	0.0289069
ENSG00000259465.2	AHCYP7	processed_pseudogene	chr15	4.07826	0.882868	1.14767e-05	0.000394864
ENSG00000237360.2	CHCHD4P2	processed_pseudogene	chr9	4.07773	-1.68137	0.00238069	0.0159784
ENSG00000237475.2	RPL7P53	processed_pseudogene	chrX	4.07735	2.51459	8.09318e-05	0.00148289
ENSG00000248810.1	LINC02432	lincRNA	chr4	4.07585	-1.69249	0.0043817	0.0248855
ENSG00000203435.2	E2F3P2	processed_pseudogene	chr2	4.07583	-1.6874	0.00172716	0.0128448
ENSG00000256777.1	PDCL3P7	processed_pseudogene	chr12	4.07449	1.64404	3.05922e-05	0.000767637
ENSG00000243775.2	OSTCP1	transcribed_processed_pseudogene	chr6	4.07441	1.06539	7.48641e-05	0.00142118
ENSG00000204179.10	PTPN20	protein_coding	chr10	4.07334	-1.67987	0.000534181	0.00552647
ENSG00000144188.9	TRIM43CP	unprocessed_pseudogene	chr2	4.07324	-1.75029	0.0198502	0.0729712
ENSG00000225802.3	WARSP1	unprocessed_pseudogene	chr11	4.07285	-1.71578	0.00718929	0.0356095
ENSG00000254103.1	PPIAP85	processed_pseudogene	chr8	4.07145	3.86801	8.03279e-05	0.00147347
ENSG00000267258.1	PPIAP58	processed_pseudogene	chr19	4.07065	5.38972	1.4958e-08	4.9836e-06
ENSG00000213153.3	AP001979.1	processed_pseudogene	chr11	4.07008	1.83679	7.03004e-06	0.000292793
ENSG00000117594.9	HSD11B1	protein_coding	chr1	4.06996	2.05447	7.73224e-05	0.00144266
ENSG00000165078.12	CPA6	protein_coding	chr8	4.06949	0.740911	9.73266e-06	0.00035546
ENSG00000261706.1	LINC00165	lincRNA	chr21	4.06714	-1.68631	0.00217078	0.0150102
ENSG00000229563.6	LINC01204	lincRNA	chrX	4.06655	-1.7039	0.00315863	0.019592
ENSG00000269332.5	GOLGA2P9	transcribed_unprocessed_pseudogene	chr19	4.06403	-1.69116	0.000859462	0.00782115
ENSG00000251381.7	LINC00958	lincRNA	chr11	4.06376	0.535093	0.00172767	0.0128448
ENSG00000164107.8	HAND2	protein_coding	chr4	4.06157	2.0087	2.42524e-06	0.000148847
ENSG00000233701.3	PRR23C	protein_coding	chr3	4.0607	-1.64809	0.00790002	0.0380448
ENSG00000255444.1	CYCSP27	processed_pseudogene	chr11	4.0607	-1.64809	0.00790002	0.0380448
ENSG00000100448.3	CTSG	protein_coding	chr14	4.0607	-1.64808	0.00790002	0.0380448
ENSG00000224488.1	SAMM50P1	processed_pseudogene	chr9	4.05627	1.21923	0.000138126	0.00215994
ENSG00000249768.2	HSPE1P10	processed_pseudogene	chr5	4.05478	0.768384	1.40354e-05	0.000457812
ENSG00000115607.9	IL18RAP	protein_coding	chr2	4.05436	0.661495	0.000109982	0.00184344
ENSG00000146374.13	RSPO3	protein_coding	chr6	4.05424	2.94138	9.70892e-07	7.73186e-05
ENSG00000220537.1	AL121977.1	processed_pseudogene	chr6	4.05386	-1.69587	0.00179214	0.0131701
ENSG00000224473.1	CCND3P1	processed_pseudogene	chr10	4.0535	2.22446	4.93047e-05	0.00105981
ENSG00000264193.1	AC027229.1	processed_pseudogene	chr18	4.05286	-1.69628	0.00278611	0.0178511
ENSG00000177409.11	SAMD9L	protein_coding	chr7	4.04834	2.86321	8.81369e-07	7.26707e-05
ENSG00000233839.1	AL357055.1	processed_pseudogene	chr1	4.04829	5.03727	3.55272e-06	0.000187015
ENSG00000213594.4	GAPDHP25	processed_pseudogene	chr2	4.0477	0.213453	0.000410334	0.00461198
ENSG00000230119.1	AC123900.1	processed_pseudogene	chr3	4.04664	0.439648	3.04374e-05	0.000765648
ENSG00000180875.4	GREM2	protein_coding	chr1	4.04314	5.35076	1.17448e-09	9.35504e-07
ENSG00000237130.1	MRPS6P2	processed_pseudogene	chr1	4.04232	0.914724	0.000767887	0.00720675
ENSG00000225531.1	AL807761.2	processed_pseudogene	chr9	4.04046	0.740067	1.38945e-06	9.78269e-05
ENSG00000256916.1	AP000851.1	antisense	chr11	4.03769	-1.68986	0.00338611	0.0205664
ENSG00000255370.1	CYCSP25	processed_pseudogene	chr11	4.03576	-1.0276	0.00164584	0.0124279
ENSG00000240210.3	AL122013.1	processed_pseudogene	chr14	4.03425	3.35425	1.82691e-05	0.00054625
ENSG00000226919.2	AL365184.1	antisense	chr1	4.03331	-1.65638	0.00787756	0.0379926
ENSG00000276290.1	RBBP4P3	processed_pseudogene	chr6	4.03331	-1.65638	0.00787756	0.0379926
ENSG00000251483.2	LYPLA1P2	processed_pseudogene	chr4	4.03254	0.809006	8.55868e-05	0.00154221
ENSG00000283547.1	AC099654.7	unprocessed_pseudogene	chr7	4.03123	-1.7186	0.000804896	0.00745762
ENSG00000227311.3	AL031985.2	processed_pseudogene	chr1	4.03119	0.71774	5.46207e-06	0.000246804
ENSG00000213332.4	SLC25A5P6	processed_pseudogene	chr4	4.02684	2.02164	1.10292e-05	0.000383509
ENSG00000223912.1	EEF1A1P36	processed_pseudogene	chr6	4.02654	5.28827	0.000788164	0.0073359
ENSG00000259207.7	ITGB3	protein_coding	chr17	4.02643	1.87031	5.06977e-05	0.00108404
ENSG00000213512.2	GBP7	protein_coding	chr1	4.02517	0.624435	0.000264078	0.00338399
ENSG00000146006.7	LRRTM2	protein_coding	chr5	4.01999	1.55526	6.45568e-05	0.00128247
ENSG00000265843.2	LINC01029	lincRNA	chr18	4.01922	-1.04886	0.000375236	0.00435358
ENSG00000225878.1	SERBP1P2	processed_pseudogene	chrY	4.01657	1.30315	1.76826e-05	0.000535579
ENSG00000270723.1	RPL23AP92	processed_pseudogene	chr2	4.01563	-0.355137	0.0220101	0.0783871
ENSG00000126785.12	RHOJ	protein_coding	chr14	4.01514	3.11164	3.56866e-09	1.87936e-06
ENSG00000229595.1	AL109810.1	processed_pseudogene	chr1	4.01324	5.7828	5.33029e-08	1.13012e-05
ENSG00000232587.1	EEF1A1P3	processed_pseudogene	chr13	4.01322	6.03988	0.000118371	0.00193925
ENSG00000145526.11	CDH18	protein_coding	chr5	4.0109	1.47769	4.94356e-06	0.000234611
ENSG00000153923.10	CLCA3P	transcribed_unprocessed_pseudogene	chr1	4.01083	-0.158569	0.00238718	0.0160107
ENSG00000224282.3	AC010469.1	processed_pseudogene	chr5	4.0097	4.01966	0.000289637	0.00362613
ENSG00000243503.2	AC090453.1	processed_pseudogene	chr8	4.00917	-1.7039	0.00772465	0.0374232
ENSG00000236616.3	BAK1P2	processed_pseudogene	chr11	4.00886	2.22324	2.03591e-07	2.70221e-05
ENSG00000137251.15	TINAG	protein_coding	chr6	4.00863	-1.01978	0.000184767	0.00262754
ENSG00000254708.1	AL139174.1	processed_pseudogene	chr11	4.00625	-0.557409	0.000382175	0.00441088
ENSG00000250215.1	CIR1P2	processed_pseudogene	chr4	4.00593	-1.0129	8.40202e-06	0.000325078
ENSG00000230520.1	AC092098.1	processed_pseudogene	chr7	4.00508	-1.04206	0.00111107	0.00940317
ENSG00000176812.7	AC112778.1	processed_pseudogene	chrX	4.00492	-0.124132	9.39627e-05	0.0016539
ENSG00000230266.1	XXYLT1-AS2	antisense	chr3	4.00319	-1.70434	0.00277647	0.0178095
ENSG00000078589.12	P2RY10	protein_coding	chrX	4.00235	-1.08181	0.00463311	0.025979
ENSG00000170516.16	COX7B2	protein_coding	chr4	3.99879	-1.63555	0.0156485	0.0617896
ENSG00000255501.2	CARD18	protein_coding	chr11	3.99856	-1.72829	0.00126235	0.0102798
ENSG00000240386.3	LCE1F	protein_coding	chr1	3.99799	-1.66468	0.00881113	0.0411577
ENSG00000271072.1	PHBP20	processed_pseudogene	chr15	3.99779	1.76515	1.00591e-07	1.73942e-05
ENSG00000239516.1	FLYWCH1P1	processed_pseudogene	chr3	3.99471	-0.52923	7.22783e-05	0.0013896
ENSG00000227817.4	ARHGAP42P1	unprocessed_pseudogene	chr2	3.99176	-1.71622	0.00467648	0.0261414
ENSG00000243915.1	THAP12P2	processed_pseudogene	chr3	3.99118	2.14164	5.34455e-06	0.000244404
ENSG00000242100.2	RPL9P32	processed_pseudogene	chr19	3.99004	-1.71256	0.00463517	0.0259826
ENSG00000166013.11	TRIM53BP	unprocessed_pseudogene	chr11	3.98711	-1.76623	0.0197751	0.0727686
ENSG00000178596.10	GAPDHP29	processed_pseudogene	chr1	3.9866	-1.72124	0.00224395	0.0153439
ENSG00000234067.1	RPL5P10	processed_pseudogene	chr3	3.98418	-0.164936	4.63731e-06	0.000225344
ENSG00000119681.11	LTBP2	protein_coding	chr14	3.97744	7.89723	1.21564e-10	2.2051e-07
ENSG00000106819.11	ASPN	protein_coding	chr9	3.97724	2.91203	0.000934049	0.00829868
ENSG00000041982.15	TNC	protein_coding	chr9	3.97693	11.9937	3.55138e-09	1.87936e-06
ENSG00000217385.1	PSMC1P11	processed_pseudogene	chr6	3.97651	1.15068	4.59489e-06	0.000224593
ENSG00000137675.4	MMP27	protein_coding	chr11	3.97441	-0.530349	8.53817e-05	0.00153937
ENSG00000168497.4	CAVIN2	protein_coding	chr2	3.97237	3.07627	8.8064e-07	7.26707e-05
ENSG00000222014.5	RAB6C	protein_coding	chr2	3.97062	0.0246967	1.33309e-06	9.52445e-05
ENSG00000213406.3	ANXA2P1	processed_pseudogene	chr4	3.97058	7.05796	9.3404e-11	2.03316e-07
ENSG00000253760.1	AC009812.2	processed_pseudogene	chr8	3.9698	0.645855	1.14612e-05	0.000394745
ENSG00000135373.12	EHF	protein_coding	chr11	3.9691	-1.027	0.0162651	0.0635369
ENSG00000227437.1	RPS8P4	processed_pseudogene	chr10	3.96852	4.49729	9.43371e-05	0.0016578
ENSG00000223963.2	THAP12P8	processed_pseudogene	chr1	3.96788	0.685624	3.55689e-06	0.000187015
ENSG00000244019.1	RPS2P24	processed_pseudogene	chr5	3.965	3.12462	0.000893595	0.00803154
ENSG00000258759.1	AL049779.2	processed_pseudogene	chr14	3.96455	0.426543	5.55658e-05	0.0011578
ENSG00000222024.2	AC004945.1	processed_pseudogene	chr7	3.96436	0.446016	5.47661e-07	5.32846e-05
ENSG00000225869.4	AC008696.1	processed_pseudogene	chr5	3.96235	-1.72621	0.00289919	0.0184382
ENSG00000236158.1	RFC3P1	processed_pseudogene	chr3	3.96227	-0.555204	9.45857e-06	0.000349225
ENSG00000235993.1	AC007559.1	processed_pseudogene	chr2	3.96071	2.02766	7.55455e-06	0.000305655
ENSG00000227491.1	CCNJP1	processed_pseudogene	chr7	3.96051	-1.76894	0.00918071	0.0424588
ENSG00000251354.3	AC024451.1	unprocessed_pseudogene	chr8	3.95971	4.59222	1.06435e-05	0.000374887
ENSG00000216471.3	RPSAP43	processed_pseudogene	chr6	3.95952	-1.03651	7.75068e-05	0.00144356
ENSG00000213209.2	AC005229.1	processed_pseudogene	chr7	3.959	2.16631	1.12323e-05	0.000388501
ENSG00000259856.1	RAB43P1	processed_pseudogene	chr16	3.95469	0.530149	4.3022e-07	4.51676e-05
ENSG00000213145.9	CRIP1	protein_coding	chr14	3.95245	-1.67298	0.0111387	0.0486802
ENSG00000279220.3	GPR1-AS	processed_transcript	chr2	3.95245	-1.67298	0.0111387	0.0486802
ENSG00000244468.1	AC093001.1	antisense	chr3	3.95217	-1.72623	0.00417109	0.0239729
ENSG00000225509.1	AIFM1P1	processed_pseudogene	chr10	3.9516	1.02948	1.51953e-07	2.26549e-05
ENSG00000226327.3	RPSAP49	processed_pseudogene	chr9	3.95116	1.81408	5.37178e-05	0.00112794
ENSG00000154451.14	GBP5	protein_coding	chr1	3.9509	-0.378106	0.00012097	0.00196801
ENSG00000203989.4	RHOXF2B	protein_coding	chrX	3.95075	-1.69486	0.00885879	0.0413153
ENSG00000183347.14	GBP6	protein_coding	chr1	3.94998	2.85187	9.79937e-06	0.000355801
ENSG00000263232.2	ATP5F1AP3	processed_pseudogene	chr16	3.94959	4.11232	1.1171e-08	3.89492e-06
ENSG00000258771.1	BCAR1P2	processed_pseudogene	chr15	3.94704	-1.73487	0.00250416	0.0165785
ENSG00000224942.1	AL137014.1	processed_pseudogene	chrX	3.94523	-1.73588	0.00246652	0.0163991
ENSG00000248448.2	COX5BP1	processed_pseudogene	chr4	3.94439	4.57406	5.64778e-09	2.6549e-06
ENSG00000213787.3	RPL7AP38	processed_pseudogene	chr7	3.94338	3.56741	0.000267539	0.00341409
ENSG00000223987.1	RPL26P28	processed_pseudogene	chr10	3.94122	-1.00709	0.00848595	0.0400508
ENSG00000280809.3	LINC00836	lincRNA	chr10	3.94085	-1.72724	0.0040038	0.0232588
ENSG00000168148.3	HIST3H3	protein_coding	chr1	3.93931	-1.03283	0.000192896	0.00271126
ENSG00000223624.1	AL033528.1	processed_pseudogene	chr1	3.9385	0.734606	0.000651097	0.00640867
ENSG00000226421.1	SLC25A5P5	processed_pseudogene	chr7	3.93626	4.77133	3.30857e-07	3.79046e-05
ENSG00000219807.2	ARF1P1	processed_pseudogene	chr7	3.93493	2.56927	1.73346e-06	0.000114526
ENSG00000164458.9	TBXT	protein_coding	chr6	3.93475	4.45604	0.000564232	0.00576251
ENSG00000214111.3	AC002504.1	processed_pseudogene	chrX	3.93168	-0.23304	0.000138217	0.00216032
ENSG00000231907.2	GAPDHP37	processed_pseudogene	chr22	3.92651	4.52736	5.34764e-07	5.22772e-05
ENSG00000224348.2	AL592076.1	processed_pseudogene	chr1	3.92609	-1.70333	0.00833606	0.039589
ENSG00000254310.1	AC025755.1	processed_pseudogene	chr5	3.92609	-1.70333	0.00833606	0.039589
ENSG00000214484.3	RPSAP28	processed_pseudogene	chr2	3.92526	5.44056	5.5924e-05	0.00116304
ENSG00000259300.2	TUBBP8	processed_pseudogene	chr15	3.92506	3.49505	1.78692e-05	0.000539729
ENSG00000228981.3	AC097658.1	processed_pseudogene	chr4	3.92441	5.10679	4.93043e-06	0.000234328
ENSG00000249360.1	AC034232.1	processed_pseudogene	chr5	3.92385	2.66508	3.49953e-07	3.91312e-05
ENSG00000251544.1	MTND5P12	processed_pseudogene	chr5	3.92227	3.29472	0.000948907	0.00840552
ENSG00000248403.1	NACAP6	processed_pseudogene	chr5	3.92225	-0.11461	0.00271272	0.0175253
ENSG00000238025.1	ZDHHC4P1	processed_pseudogene	chr13	3.92031	-0.574918	3.69115e-05	0.000880993
ENSG00000055813.5	CCDC85A	protein_coding	chr2	3.91994	-0.953353	0.000844935	0.00773931
ENSG00000243669.2	RPL34P23	processed_pseudogene	chr11	3.91952	-0.953274	0.00614619	0.0317877
ENSG00000227205.4	PFN1P9	processed_pseudogene	chr1	3.9193	3.91623	2.85242e-08	7.35299e-06
ENSG00000165478.6	HEPACAM	protein_coding	chr11	3.91898	-1.73857	0.00361165	0.0215544
ENSG00000204429.4	AL451142.1	processed_pseudogene	chr9	3.91717	-0.310956	3.87272e-05	0.000904668
ENSG00000230071.2	RPL4P6	processed_pseudogene	chr22	3.91642	2.71897	5.36243e-05	0.0011267
ENSG00000177432.7	NAP1L5	protein_coding	chr4	3.91548	0.0739	9.24596e-05	0.00163626
ENSG00000236357.1	EI24P1	processed_pseudogene	chr3	3.91511	-0.179293	0.00026262	0.00337326
ENSG00000267490.1	AC008759.1	unprocessed_pseudogene	chr19	3.91417	-0.224951	2.39786e-05	0.000659583
ENSG00000268293.1	AC008751.1	processed_pseudogene	chr19	3.91357	1.23954	9.63024e-05	0.00167968
ENSG00000255855.2	KDM4F	protein_coding	chr11	3.91156	-0.459969	0.0276943	0.0915441
ENSG00000257885.1	PHBP18	processed_pseudogene	chr12	3.90953	-0.991356	0.00444937	0.0251561
ENSG00000163563.7	MNDA	protein_coding	chr1	3.90762	-1.74353	0.00336894	0.020507
ENSG00000175745.12	NR2F1	protein_coding	chr5	3.90621	3.55506	2.00476e-09	1.30915e-06
ENSG00000234981.1	AC244034.1	processed_pseudogene	chr1	3.90551	3.51497	2.66478e-05	0.00070598
ENSG00000135426.15	TESPA1	protein_coding	chr12	3.9034	-1.74514	0.00221746	0.015217
ENSG00000233724.1	AL513321.1	processed_pseudogene	chr10	3.90304	-1.10048	0.00224868	0.0153665
ENSG00000223718.3	AC093107.1	processed_pseudogene	chr7	3.90246	3.27605	0.000479741	0.00509399
ENSG00000214669.3	AL157702.1	processed_pseudogene	chr9	3.90166	-0.207167	0.000135468	0.00212755
ENSG00000264655.1	PPIAP54	processed_pseudogene	chr17	3.90114	-0.175724	5.46607e-06	0.000246804
ENSG00000047936.10	ROS1	protein_coding	chr6	3.90102	-1.75404	0.00600664	0.0312646
ENSG00000169903.6	TM4SF4	protein_coding	chr3	3.90031	-1.05343	0.000403103	0.00455422
ENSG00000230056.1	DDX6P1	processed_pseudogene	chr6	3.90029	-1.73837	0.00128851	0.0104499
ENSG00000133048.12	CHI3L1	protein_coding	chr1	3.89875	-0.519965	5.47987e-05	0.00114474
ENSG00000176566.4	DCAF4L2	protein_coding	chr8	3.8986	1.30695	1.78333e-05	0.000539144
ENSG00000219240.2	AL353692.2	processed_pseudogene	chr6	3.89611	1.52464	0.000231349	0.00308821
ENSG00000102468.10	HTR2A	protein_coding	chr13	3.89444	3.16909	4.30257e-05	0.000965716
ENSG00000135480.15	KRT7	protein_coding	chr12	3.89389	4.3522	0.00291377	0.0185036
ENSG00000172155.9	LCE1D	protein_coding	chr1	3.89323	-1.68129	0.0162516	0.0635105
ENSG00000214929.3	SPATA31D1	protein_coding	chr9	3.89323	-1.68129	0.0162516	0.0635105
ENSG00000226058.1	AC092570.1	processed_pseudogene	chr2	3.89319	-1.74548	0.0147317	0.059106
ENSG00000184260.5	HIST2H2AC	protein_coding	chr1	3.89223	3.13574	5.44971e-08	1.13701e-05
ENSG00000215869.4	AC092506.1	transcribed_processed_pseudogene	chr1	3.89218	-1.75318	0.00291893	0.0185111
ENSG00000225121.2	EEF1B2P5	unprocessed_pseudogene	chr6	3.89218	-1.75318	0.00291893	0.0185111
ENSG00000273760.1	AC245041.1	lincRNA	chr10	3.89218	-1.75318	0.00291893	0.0185111
ENSG00000276531.1	AC091769.1	unprocessed_pseudogene	chr10	3.89218	-1.75318	0.00291893	0.0185111
ENSG00000171402.14	XAGE3	protein_coding	chrX	3.89159	-1.71179	0.00904214	0.0419726
ENSG00000206260.3	PRR23A	protein_coding	chr3	3.89159	-1.71179	0.00904214	0.0419726
ENSG00000225664.3	YWHAZP8	processed_pseudogene	chrX	3.89159	-1.71179	0.00904214	0.0419726
ENSG00000186226.8	LCE1E	protein_coding	chr1	3.88987	-0.013821	0.00155928	0.011985
ENSG00000235500.2	SNX19P2	processed_pseudogene	chr13	3.88849	0.198253	3.18997e-06	0.000175027
ENSG00000230077.1	MTAPP2	processed_pseudogene	chr3	3.88768	1.29484	3.66666e-05	0.000877071
ENSG00000279208.1	CR381653.2	unprocessed_pseudogene	chr21	3.88722	-1.10419	0.00153717	0.0118597
ENSG00000180772.6	AGTR2	protein_coding	chrX	3.88623	6.18631	6.37349e-15	1.0405e-10
ENSG00000214853.5	PPIAP79	processed_pseudogene	chr5	3.88514	-1.75394	0.00203522	0.0143322
ENSG00000259156.7	CHEK2P2	transcribed_unprocessed_pseudogene	chr15	3.88514	-1.75394	0.00203522	0.0143322
ENSG00000234513.1	AC073072.2	processed_pseudogene	chr7	3.88124	-0.429096	0.00719709	0.0356159
ENSG00000214107.7	MAGEB1	protein_coding	chrX	3.88104	-0.0327551	0.000243707	0.00320599
ENSG00000234404.2	SPRYD7P1	processed_pseudogene	chrX	3.87859	-1.75713	0.00489781	0.0270224
ENSG00000274451.1	AL136228.1	unprocessed_pseudogene	chr6	3.87859	-1.7632	0.00470569	0.0262373
ENSG00000214391.3	TUBAP2	processed_pseudogene	chr11	3.87701	6.62519	1.99772e-07	2.69009e-05
ENSG00000232344.2	AC087163.2	processed_pseudogene	chr17	3.87354	2.72438	0.000157175	0.00235936
ENSG00000226183.1	RANP7	processed_pseudogene	chr3	3.87246	2.49507	6.83757e-06	0.000289444
ENSG00000216904.2	SOCS5P5	processed_pseudogene	chr6	3.87176	-0.449988	0.000362573	0.00425076
ENSG00000256847.1	CCND2P1	processed_pseudogene	chr11	3.86818	2.10819	7.49006e-06	0.000304555
ENSG00000204501.7	PRAMEF15	protein_coding	chr1	3.86716	-1.82124	0.0268274	0.0896012
ENSG00000229292.1	RFPL4AL1	protein_coding	chr19	3.86716	-1.82124	0.0268274	0.0896012
ENSG00000197956.9	S100A6	protein_coding	chr1	3.8665	10.3763	1.85101e-09	1.2859e-06
ENSG00000204113.6	BMP2KL	processed_pseudogene	chrX	3.86413	-1.09546	6.38489e-05	0.00126963
ENSG00000239780.1	RPLP0P11	processed_pseudogene	chr18	3.86363	1.0755	2.00045e-05	0.000581627
ENSG00000233012.2	HDAC1P2	transcribed_processed_pseudogene	chr1	3.86325	3.20026	6.85776e-09	2.6919e-06
ENSG00000229497.1	AC005189.1	processed_pseudogene	chr7	3.86141	0.49084	0.000122146	0.00198319
ENSG00000250268.3	ALG1L14P	unprocessed_pseudogene	chr4	3.85844	-0.552447	0.00093465	0.00830176
ENSG00000279557.1	AC010435.1	TEC	chr5	3.85798	-1.77265	0.00158744	0.0121215
ENSG00000224948.1	ATP5MC1P8	processed_pseudogene	chr10	3.85749	0.934932	4.21768e-05	0.000956886
ENSG00000261557.1	EEF1A1P38	processed_pseudogene	chr16	3.85696	5.62704	5.56343e-06	0.000249865
ENSG00000178772.6	CPN2	protein_coding	chr3	3.85552	-1.77767	0.00151032	0.011721
ENSG00000251212.1	MTND5P4	processed_pseudogene	chr4	3.85552	-1.77767	0.00151032	0.011721
ENSG00000213177.3	PRDX2P4	processed_pseudogene	chr6	3.85522	5.23271	8.93635e-08	1.58576e-05
ENSG00000233533.1	MKNK2P1	processed_pseudogene	chr10	3.85483	-1.14144	0.00131553	0.0106146
ENSG00000226745.2	AL512599.1	processed_pseudogene	chr1	3.85374	1.77733	0.000313611	0.00381937
ENSG00000262870.1	CYCSP40	processed_pseudogene	chr17	3.8518	-1.09456	0.000152331	0.00230801
ENSG00000216915.2	GPR89P	processed_pseudogene	chr6	3.85165	0.498434	7.32058e-06	0.000300659
ENSG00000047457.13	CP	protein_coding	chr3	3.8504	5.7593	6.89029e-08	1.32338e-05
ENSG00000256752.1	HPRT1P3	processed_pseudogene	chr11	3.85006	-1.76785	0.00296292	0.0187158
ENSG00000185078.3	AC093698.1	processed_pseudogene	chr2	3.8478	1.20023	0.00200078	0.0141801
ENSG00000233782.1	ZNF90P3	processed_pseudogene	chr7	3.84658	-1.08573	0.000417938	0.00467013
ENSG00000282100.1	HSP90AB4P	processed_pseudogene	chr15	3.84407	4.36846	9.38631e-08	1.6477e-05
ENSG00000164619.9	BMPER	protein_coding	chr7	3.84376	4.39769	3.80065e-08	8.86393e-06
ENSG00000250038.5	AC109588.1	lincRNA	chr4	3.84369	-1.72027	0.0114405	0.0496371
ENSG00000240405.6	SAMMSON	lincRNA	chr3	3.84366	-1.81603	0.0140726	0.0573138
ENSG00000038295.7	TLL1	protein_coding	chr4	3.84275	4.27967	8.63199e-09	3.20276e-06
ENSG00000233321.1	AL357833.1	lincRNA	chr10	3.84182	-1.73483	0.0137074	0.0563431
ENSG00000248660.1	SRIP1	processed_pseudogene	chr4	3.84104	-0.628333	5.77847e-06	0.000258102
ENSG00000230889.2	SHC1P1	processed_pseudogene	chrX	3.84095	4.15343	1.18866e-07	1.9309e-05
ENSG00000233676.2	FDPSP6	processed_pseudogene	chr21	3.84084	0.920902	0.00267537	0.0173596
ENSG00000242364.1	AC108725.1	processed_pseudogene	chr3	3.83899	1.55493	0.000827036	0.00760664
ENSG00000234853.2	NDUFA5P3	processed_pseudogene	chr9	3.83811	-0.663357	0.00032966	0.00395871
ENSG00000213867.4	AL049830.1	processed_pseudogene	chr14	3.8373	3.76126	0.000421782	0.0046938
ENSG00000180116.15	C12orf40	protein_coding	chr12	3.83729	-1.76896	0.00522937	0.028273
ENSG00000237099.1	GYG1P2	processed_pseudogene	chr13	3.83693	0.144568	1.55214e-05	0.000492985
ENSG00000026751.16	SLAMF7	protein_coding	chr1	3.83646	-0.857295	0.00906803	0.0420628
ENSG00000248415.1	GAPDHP61	processed_pseudogene	chr15	3.83574	6.49984	1.08255e-08	3.85799e-06
ENSG00000229143.1	AC009480.2	processed_pseudogene	chr2	3.83359	-1.77861	0.00256564	0.0168654
ENSG00000237663.2	DNAJC19P7	processed_pseudogene	chr1	3.83359	-1.77861	0.00256564	0.0168654
ENSG00000248569.1	CRSP8P	processed_pseudogene	chr5	3.83207	0.512332	5.9223e-06	0.00026187
ENSG00000168702.17	LRP1B	protein_coding	chr2	3.8302	1.11942	9.30608e-07	7.57057e-05
ENSG00000235416.1	AC233728.2	processed_pseudogene	chrX	3.82912	0.0276609	2.69422e-05	0.000710572
ENSG00000228717.1	AF013593.1	processed_pseudogene	chrX	3.82875	0.78613	0.000814071	0.0075217
ENSG00000261904.1	MTND5P33	unprocessed_pseudogene	chr16	3.82797	-1.76978	0.00508566	0.0277287
ENSG00000227583.1	RPS3AP37	processed_pseudogene	chr10	3.82734	2.97495	4.75891e-05	0.00103667
ENSG00000224082.1	UBTFL8	unprocessed_pseudogene	chr3	3.82648	-1.77154	0.00506271	0.0276465
ENSG00000250451.5	HOXC-AS1	antisense	chr12	3.82583	-1.74346	0.010694	0.0472747
ENSG00000261272.1	MUC22	protein_coding	chr6	3.82583	-1.74346	0.010694	0.0472747
ENSG00000232174.3	AC113340.1	processed_pseudogene	chr5	3.82577	4.55148	0.000107485	0.00181745
ENSG00000270196.1	AC007255.2	processed_pseudogene	chr7	3.82565	0.782106	1.57723e-05	0.000498529
ENSG00000253634.2	AC091096.1	lincRNA	chr8	3.82412	-1.78152	0.00249703	0.0165444
ENSG00000235892.1	PKMP2	processed_pseudogene	chrX	3.824	4.77987	1.43187e-06	9.98976e-05
ENSG00000258111.1	AC079316.1	processed_pseudogene	chr12	3.82364	0.863564	0.000849755	0.00776745
ENSG00000044524.10	EPHA3	protein_coding	chr3	3.81943	3.77971	1.45925e-11	4.76461e-08
ENSG00000260913.1	LINC01254	lincRNA	chr18	3.81758	-1.82934	0.0269891	0.0899668
ENSG00000215900.4	SELENOWP1	processed_pseudogene	chr1	3.81671	3.89121	3.98863e-05	0.000923635
ENSG00000128713.13	HOXD11	protein_coding	chr2	3.81592	0.165745	5.77892e-05	0.00118728
ENSG00000255533.1	AC136475.6	processed_pseudogene	chr11	3.81548	-0.616624	0.000299893	0.00371183
ENSG00000233719.4	GOT2P3	transcribed_processed_pseudogene	chr12	3.81483	2.27845	4.97929e-06	0.000234829
ENSG00000233594.2	BTF3P5	processed_pseudogene	chr2	3.81461	1.74347	6.64844e-05	0.00130849
ENSG00000251568.1	ALG3P1	processed_pseudogene	chr5	3.81344	-1.19751	0.00106882	0.00913472
ENSG00000215057.4	PKMP5	processed_pseudogene	chr6	3.81292	4.17417	1.02143e-05	0.000365556
ENSG00000220105.2	AL353151.1	processed_pseudogene	chr9	3.81143	2.31134	3.55062e-06	0.000187015
ENSG00000230936.1	AC073347.1	processed_pseudogene	chr7	3.81089	-1.77655	0.00480489	0.02664
ENSG00000214604.3	NPM1P36	processed_pseudogene	chr6	3.80992	1.69215	0.000426496	0.00472861
ENSG00000250767.1	AC139783.1	processed_pseudogene	chr5	3.80668	1.15133	8.46239e-06	0.00032581
ENSG00000267218.2	AC005336.2	processed_pseudogene	chr19	3.80655	-0.294746	0.000123386	0.0019934
ENSG00000171564.11	FGB	protein_coding	chr4	3.80595	-1.75211	0.00924913	0.0427148
ENSG00000241877.1	AC095041.1	processed_pseudogene	chr4	3.80595	-1.75211	0.00924913	0.0427148
ENSG00000262322.1	MTND4P34	unprocessed_pseudogene	chr16	3.80533	1.13514	0.0112297	0.0489206
ENSG00000254065.1	AC024451.3	processed_pseudogene	chr8	3.80475	0.514778	0.0017019	0.0127159
ENSG00000213704.3	EEF1A1P15	processed_pseudogene	chrX	3.80331	6.16087	0.000217835	0.00295862
ENSG00000244722.1	RPSAP29	processed_pseudogene	chr3	3.80233	-1.7854	0.00341843	0.0206886
ENSG00000261665.2	TUBAP4	transcribed_processed_pseudogene	chr15	3.80233	-1.7854	0.00341843	0.0206886
ENSG00000228477.1	AL663070.1	processed_pseudogene	chr1	3.80043	5.88825	5.96548e-06	0.000263116
ENSG00000198074.9	AKR1B10	protein_coding	chr7	3.7995	2.41061	1.66187e-05	0.000515199
ENSG00000236993.2	GAPDHP21	processed_pseudogene	chr10	3.79634	5.30415	2.3707e-08	6.32162e-06
ENSG00000256674.1	AC020549.1	processed_pseudogene	chr11	3.79375	0.462057	1.55205e-06	0.000105796
ENSG00000213486.3	AC108039.1	processed_pseudogene	chr2	3.79356	5.53395	0.000211961	0.0028957
ENSG00000225796.2	MTND4P23	unprocessed_pseudogene	chr2	3.79189	1.66862	0.00205467	0.0144367
ENSG00000255973.1	AC137627.1	processed_pseudogene	chr12	3.79168	-1.17033	0.00140984	0.0111486
ENSG00000109943.8	CRTAM	protein_coding	chr11	3.79128	-1.79516	0.00294195	0.0186124
ENSG00000184814.5	PRR23B	protein_coding	chr3	3.79128	-1.79516	0.00294195	0.0186124
ENSG00000213744.3	RPS10P14	processed_pseudogene	chr7	3.79128	-1.79516	0.00294195	0.0186124
ENSG00000224012.3	AC116917.1	processed_pseudogene	chr5	3.79081	3.55262	1.38598e-10	2.38177e-07
ENSG00000213488.4	AC008716.1	processed_pseudogene	chr5	3.78897	1.32162	1.11934e-05	0.000387979
ENSG00000250133.2	HOXC-AS2	processed_transcript	chr12	3.78709	-0.776523	0.000494392	0.00521226
ENSG00000223717.1	DNAJA1P1	processed_pseudogene	chr13	3.78408	1.0127	6.70194e-05	0.00131822
ENSG00000257199.2	AC025161.1	processed_pseudogene	chr12	3.78312	2.49966	3.17521e-08	7.9749e-06
ENSG00000235673.1	AL929472.4	processed_pseudogene	chr1	3.78303	3.52788	9.846e-06	0.000356492
ENSG00000259173.2	AC090515.3	processed_pseudogene	chr15	3.78269	0.673795	0.000367719	0.0042926
ENSG00000233888.2	MTCO2P17	unprocessed_pseudogene	chr2	3.78249	-0.547477	0.010084	0.0454456
ENSG00000242537.1	MRE11P1	processed_pseudogene	chr3	3.78032	-0.625136	3.91345e-05	0.000911398
ENSG00000264907.1	PRELID3BP3	processed_pseudogene	chr17	3.78019	-1.07135	0.00222704	0.0152609
ENSG00000233543.1	CHTF8P1	processed_pseudogene	chrX	3.77933	3.80782	3.34552e-07	3.81939e-05
ENSG00000233515.1	LINC01518	lincRNA	chr10	3.77906	-1.72874	0.0169968	0.0653742
ENSG00000223920.2	AC099791.1	processed_pseudogene	chr1	3.77869	-0.291361	0.000236779	0.00313421
ENSG00000229248.1	WBP2P1	processed_pseudogene	chr18	3.77604	0.599654	7.97731e-05	0.00146747
ENSG00000230665.3	THAP12P1	processed_pseudogene	chrX	3.77554	0.984963	1.1339e-06	8.55037e-05
ENSG00000204455.7	TRIM51BP	unprocessed_pseudogene	chr11	3.77547	-1.83144	0.0229642	0.0805203
ENSG00000213264.3	NIP7P2	processed_pseudogene	chr3	3.77535	1.10369	1.52752e-05	0.000486587
ENSG00000205628.2	LINC01446	lincRNA	chr7	3.7747	-1.76075	0.00946819	0.0434152
ENSG00000215296.10	TMCO5B	transcribed_unitary_pseudogene	chr15	3.7747	-1.76075	0.00946819	0.0434152
ENSG00000268942.2	CKS1BP3	processed_pseudogene	chr5	3.7747	-1.76075	0.00946819	0.0434152
ENSG00000269763.1	EXOSC3P2	processed_pseudogene	chr19	3.7747	-1.76075	0.00946819	0.0434152
ENSG00000270513.1	AC113368.1	processed_pseudogene	chr5	3.7747	-1.76075	0.00946819	0.0434152
ENSG00000240882.1	AC063952.2	processed_pseudogene	chr3	3.7736	2.2071	6.41535e-06	0.000275978
ENSG00000242952.1	RPSAP3	transcribed_processed_pseudogene	chr14	3.77153	5.25812	1.71849e-05	0.000525872
ENSG00000214883.4	AC024405.1	unprocessed_pseudogene	chr11	3.76958	1.77936	6.31121e-07	5.9045e-05
ENSG00000260347.1	MOCS1P1	processed_pseudogene	chr16	3.76953	1.07153	9.49448e-05	0.00166579
ENSG00000213673.3	SLC25A5P3	processed_pseudogene	chr7	3.76713	1.43854	0.00111462	0.00941864
ENSG00000236533.1	AC009413.1	processed_pseudogene	chr2	3.76637	4.30723	2.51839e-05	0.000681822
ENSG00000257539.2	HSPA8P14	processed_pseudogene	chr12	3.76611	5.4009	0.000468526	0.00502063
ENSG00000213478.2	CFL1P2	processed_pseudogene	chr1	3.76545	5.56801	1.18342e-07	1.9309e-05
ENSG00000162849.15	KIF26B	protein_coding	chr1	3.76519	5.27731	2.03928e-13	1.66461e-09
ENSG00000270706.1	PRMT1P1	processed_pseudogene	chr5	3.76503	2.17448	1.22514e-06	9.04149e-05
ENSG00000217372.2	TUBB4BP7	processed_pseudogene	chr6	3.76453	3.10397	0.000111507	0.00185651
ENSG00000183663.6	AC007992.1	processed_pseudogene	chr8	3.76364	-1.00249	0.0111631	0.0487218
ENSG00000243877.1	HMGB1P38	processed_pseudogene	chr3	3.76261	2.17655	5.8633e-06	0.000260551
ENSG00000261635.2	AC103988.1	processed_pseudogene	chr15	3.76197	3.52998	3.72436e-06	0.000193844
ENSG00000124491.15	F13A1	protein_coding	chr6	3.76114	2.03393	0.000583694	0.00591135
ENSG00000231991.4	ANXA2P2	processed_pseudogene	chr9	3.76074	7.37643	6.18039e-09	2.6549e-06
ENSG00000198336.9	MYL4	protein_coding	chr17	3.75869	4.14764	0.00426605	0.0244156
ENSG00000214584.3	PGGT1BP2	processed_pseudogene	chr10	3.75764	-0.648552	0.000420671	0.00468622
ENSG00000233057.1	EEF1A1P14	processed_pseudogene	chr1	3.7576	6.09765	1.97363e-06	0.000126355
ENSG00000234031.1	RPS3AP44	processed_pseudogene	chr13	3.75659	1.9986	0.000106444	0.00180734
ENSG00000226243.1	RPL37AP1	processed_pseudogene	chr20	3.75637	3.18633	0.00112287	0.00946627
ENSG00000069011.15	PITX1	protein_coding	chr5	3.7563	2.52145	1.19651e-07	1.93402e-05
ENSG00000205412.5	HNRNPA1P20	processed_pseudogene	chr3	3.75603	0.731982	2.21569e-05	0.00062527
ENSG00000250485.1	EXOC7P1	processed_pseudogene	chr4	3.75537	0.0685645	0.0020167	0.0142449
ENSG00000234118.1	RPL13AP6	processed_pseudogene	chr10	3.7548	4.1028	0.000377689	0.00436993
ENSG00000253525.1	AC104966.1	processed_pseudogene	chr8	3.75445	2.25773	0.000204249	0.00282582
ENSG00000135925.8	WNT10A	protein_coding	chr2	3.75423	1.47628	0.000801776	0.00744089
ENSG00000213148.3	AC073465.1	processed_pseudogene	chr2	3.7541	2.00428	0.00308178	0.0192691
ENSG00000258373.1	SLC25A3P2	processed_pseudogene	chr12	3.75392	1.95872	2.80133e-06	0.000162204
ENSG00000065618.19	COL17A1	protein_coding	chr10	3.75167	5.60914	4.77718e-05	0.00103667
ENSG00000148513.17	ANKRD30A	protein_coding	chr10	3.75117	-1.8024	0.00776739	0.0375668
ENSG00000230603.1	AC011753.1	processed_pseudogene	chr2	3.7501	-0.1476	0.00146767	0.0114698
ENSG00000237433.1	RPSAP11	processed_pseudogene	chr3	3.74825	5.37241	1.50213e-06	0.000103255
ENSG00000169509.5	CRCT1	protein_coding	chr1	3.74801	-1.05777	0.00822541	0.039207
ENSG00000231635.1	ATP5F1BP1	processed_pseudogene	chr2	3.74783	5.55009	1.91791e-08	5.79829e-06
ENSG00000170627.10	GTSF1	protein_coding	chr12	3.74621	0.314171	0.000170332	0.00248171
ENSG00000011465.16	DCN	protein_coding	chr12	3.74598	6.32021	7.10837e-07	6.39381e-05
ENSG00000152086.8	TUBA3E	protein_coding	chr2	3.74458	-1.23025	0.00140255	0.0111045
ENSG00000259417.2	CTXND1	protein_coding	chr15	3.7432	3.60875	5.06467e-06	0.000236915
ENSG00000233406.5	AL162430.1	processed_pseudogene	chr1	3.74169	6.22345	4.81839e-06	0.000230345
ENSG00000244089.1	HMGB1P30	processed_pseudogene	chr3	3.74024	-1.16303	0.000183268	0.00261467
ENSG00000229173.1	AC108059.1	processed_pseudogene	chr2	3.73872	1.124	8.34872e-05	0.00151441
ENSG00000237922.1	AL450309.1	processed_pseudogene	chr1	3.73847	1.52222	5.72235e-05	0.0011788
ENSG00000270714.1	MINOS1P2	processed_pseudogene	chr17	3.73796	2.42514	0.00042353	0.00470602
ENSG00000170367.4	CST5	protein_coding	chr20	3.73759	-1.02874	0.0202431	0.0739883
ENSG00000231699.1	AC020550.1	processed_pseudogene	chr2	3.73595	-1.80031	0.00483945	0.0267682
ENSG00000234080.3	AL596275.1	processed_pseudogene	chr1	3.73395	5.58212	2.08508e-05	0.000595851
ENSG00000184111.6	RPL11P4	processed_pseudogene	chr10	3.73352	0.147307	0.00488001	0.0269333
ENSG00000271681.1	AC136601.2	processed_pseudogene	chr5	3.7335	-0.739531	0.000349201	0.00413707
ENSG00000227735.1	CYCSP5	processed_pseudogene	chr1	3.73343	-0.230498	0.00159562	0.0121527
ENSG00000069122.18	ADGRF5	protein_coding	chr6	3.73149	-0.222043	0.00118347	0.00982991
ENSG00000213399.3	AC022210.1	processed_pseudogene	chr2	3.73108	6.03659	2.60511e-07	3.24655e-05
ENSG00000242598.1	MED28P8	processed_pseudogene	chr1	3.73107	-1.20057	0.00355735	0.0212848
ENSG00000178928.8	TPRX1	protein_coding	chr19	3.72925	-0.241385	0.0333355	0.103559
ENSG00000233197.1	TMEM256P1	processed_pseudogene	chr10	3.72924	0.259997	0.000182593	0.00260684
ENSG00000226662.2	CHMP1AP1	processed_pseudogene	chr1	3.72909	0.908054	0.00192489	0.013804
ENSG00000227942.1	FRMD8P1	processed_pseudogene	chrX	3.72704	3.23342	8.83864e-06	0.000335229
ENSG00000235901.2	AL442644.1	processed_pseudogene	chr9	3.72584	-1.79813	0.0071735	0.0355528
ENSG00000244503.1	AC108751.5	processed_pseudogene	chr3	3.72578	-1.17295	0.000159245	0.0023792
ENSG00000203878.11	CHIAP2	transcribed_unprocessed_pseudogene	chr1	3.72543	-1.7694	0.0118467	0.0507887
ENSG00000240747.7	KRBOX1	protein_coding	chr3	3.72543	-1.7694	0.0118467	0.0507887
ENSG00000243838.1	PSMC1P7	processed_pseudogene	chr3	3.72513	-1.7903	0.0030379	0.0190727
ENSG00000078098.13	FAP	protein_coding	chr2	3.72477	2.60585	0.000124735	0.00201045
ENSG00000236444.4	UBE2L5	protein_coding	chr13	3.72427	-0.149271	0.0154298	0.0612445
ENSG00000197757.7	HOXC6	protein_coding	chr12	3.7238	4.65718	6.32064e-09	2.6549e-06
ENSG00000259770.2	AC015871.1	processed_pseudogene	chr15	3.72339	1.42868	0.00067096	0.00654542
ENSG00000254871.1	AC024475.2	processed_pseudogene	chr11	3.72127	1.79179	4.72369e-07	4.77502e-05
ENSG00000162654.8	GBP4	protein_coding	chr1	3.7197	1.47362	3.02067e-05	0.000760641
ENSG00000237194.1	SNAI1P1	processed_pseudogene	chr2	3.71807	2.50259	8.48581e-09	3.18471e-06
ENSG00000223640.1	RPL30P3	processed_pseudogene	chr2	3.71804	-1.12	0.00748438	0.0365882
ENSG00000231586.2	RPS23P9	unprocessed_pseudogene	chr1	3.71769	2.4121	5.24401e-05	0.00111066
ENSG00000216657.1	GLRX3P2	processed_pseudogene	chr6	3.71683	5.3255	3.93824e-10	4.7625e-07
ENSG00000231169.4	EEF1B2P1	processed_pseudogene	chr15	3.7148	-1.80332	0.00378896	0.0222939
ENSG00000261156.6	LINC01989	lincRNA	chr17	3.7148	-1.80332	0.00378896	0.0222939
ENSG00000229336.1	AP000568.1	processed_pseudogene	chr21	3.71418	-1.8113	0.00738339	0.0362737
ENSG00000258563.2	PSMA3P	processed_pseudogene	chr14	3.71295	1.46691	1.954e-05	0.000572991
ENSG00000213370.3	RANP6	processed_pseudogene	chr4	3.71093	3.76788	1.39271e-05	0.000456103
ENSG00000166787.3	SAA3P	transcribed_unprocessed_pseudogene	chr11	3.70913	-1.81122	0.00729895	0.0359508
ENSG00000230929.5	AC099513.1	processed_pseudogene	chr5	3.70911	4.51098	0.000464297	0.00498841
ENSG00000167941.2	SOST	protein_coding	chr17	3.7074	1.46826	0.00298449	0.0188048
ENSG00000235817.2	AL158214.1	processed_pseudogene	chr1	3.70635	4.92531	2.83989e-07	3.41708e-05
ENSG00000188293.5	IGFL1	protein_coding	chr19	3.70634	-1.05109	0.0212745	0.0764305
ENSG00000240627.1	AC026798.1	processed_pseudogene	chr5	3.70624	-1.79822	0.00291833	0.0185111
ENSG00000236191.3	RPS15AP25	processed_pseudogene	chr8	3.70527	5.55278	2.46538e-05	0.000673053
ENSG00000257813.2	AC090525.2	processed_pseudogene	chr12	3.70395	-0.549445	5.81841e-05	0.00119257
ENSG00000229690.1	MTCO2P1	processed_pseudogene	chr20	3.70233	5.38118	0.00204168	0.0143639
ENSG00000002933.8	TMEM176A	protein_coding	chr7	3.70142	1.91925	0.00239639	0.0160633
ENSG00000236319.2	AC105021.1	transcribed_processed_pseudogene	chr17	3.70138	1.26116	0.00017607	0.00253588
ENSG00000234718.7	AC007161.1	transcribed_processed_pseudogene	chr7	3.70115	2.09165	0.000146218	0.0022435
ENSG00000270326.1	AL021997.1	processed_pseudogene	chr6	3.70076	1.18858	0.00018005	0.00258204
ENSG00000223904.2	HMGB1P12	processed_pseudogene	chrX	3.70069	1.60966	0.000734566	0.00698436
ENSG00000224439.2	RPSAP10	processed_pseudogene	chr10	3.69997	2.28982	3.63838e-05	0.000871584
ENSG00000214124.3	SNRPEP9	processed_pseudogene	chrX	3.69975	0.413131	5.88558e-05	0.00119916
ENSG00000231839.1	DPY19L4P2	processed_pseudogene	chr7	3.69971	-0.625728	0.00574362	0.0302871
ENSG00000234515.1	PPP1R2P1	transcribed_processed_pseudogene	chr6	3.69861	-0.703539	0.00156683	0.0120232
ENSG00000230849.2	GOT2P2	processed_pseudogene	chr1	3.69853	4.09429	5.77705e-06	0.000258102
ENSG00000285876.1	AC093912.1	lincRNA	chr2	3.69813	-1.84161	0.0227952	0.0801405
ENSG00000258996.2	PPIAP5	processed_pseudogene	chr14	3.69714	-1.18252	0.000603866	0.00607232
ENSG00000270218.1	AC013553.2	processed_pseudogene	chr15	3.69691	0.964058	7.81881e-06	0.000310197
ENSG00000260844.2	AC055876.4	processed_pseudogene	chr15	3.69525	-1.09882	0.00669436	0.0338985
ENSG00000219619.2	AL606845.1	processed_pseudogene	chr6	3.6937	-1.18642	0.00095054	0.00840679
ENSG00000221844.2	DPP3P2	processed_pseudogene	chr9	3.69335	2.14404	7.3717e-06	0.000301999
ENSG00000233955.1	AHCYP3	processed_pseudogene	chr2	3.69265	0.17947	3.85264e-05	0.000901808
ENSG00000259918.1	NDUFA5P11	processed_pseudogene	chr16	3.69258	-0.366022	0.00154448	0.0119025
ENSG00000253971.1	CDC42P3	processed_pseudogene	chr8	3.69125	1.87327	7.64257e-05	0.00143412
ENSG00000128918.14	ALDH1A2	protein_coding	chr15	3.69067	3.64179	1.02367e-05	0.000365687
ENSG00000255262.3	ELOBP2	processed_pseudogene	chr11	3.68974	4.05391	0.000282376	0.00355842
ENSG00000213041.4	AC093422.1	processed_pseudogene	chr1	3.68927	3.6445	0.00708191	0.0352342
ENSG00000213750.4	AP002982.1	processed_pseudogene	chr8	3.68792	6.3192	4.10438e-08	9.17892e-06
ENSG00000220875.1	HIST1H3PS1	processed_pseudogene	chr6	3.68711	-1.8073	0.00275473	0.0177091
ENSG00000153294.11	ADGRF4	protein_coding	chr6	3.68694	-1.22575	0.0019724	0.014043
ENSG00000237088.1	AL163193.1	processed_pseudogene	chr9	3.68656	-1.19986	0.000709303	0.00681532
ENSG00000166391.14	MOGAT2	protein_coding	chr11	3.68588	-1.08804	0.00553404	0.029443
ENSG00000256709.2	AL133271.1	processed_pseudogene	chrX	3.68586	-1.19352	0.000228685	0.00306268
ENSG00000214896.4	RPSAP55	processed_pseudogene	chr15	3.68556	2.39499	5.78084e-05	0.00118728
ENSG00000250496.2	ABT1P1	processed_pseudogene	chr4	3.68526	-1.81284	0.00634575	0.0325727
ENSG00000230406.2	AC079834.1	processed_pseudogene	chr2	3.68484	-1.83727	0.0120259	0.0513884
ENSG00000225124.1	RPL23AP36	processed_pseudogene	chr2	3.68404	0.284376	0.00200447	0.0142001
ENSG00000263405.1	PA2G4P3	processed_pseudogene	chr18	3.68383	2.07656	0.000372056	0.00432775
ENSG00000240881.1	AC068472.1	processed_pseudogene	chr11	3.68376	1.70972	0.000737908	0.00699984
ENSG00000147573.16	TRIM55	protein_coding	chr8	3.68281	1.54302	0.000332002	0.00398537
ENSG00000123496.7	IL13RA2	protein_coding	chrX	3.68223	-0.769878	0.000659237	0.00646388
ENSG00000229303.1	PPIAP25	processed_pseudogene	chr13	3.68013	-1.79403	0.014416	0.0582248
ENSG00000257119.1	EEF1B2P4	processed_pseudogene	chr12	3.6799	4.1067	0.000775019	0.00724265
ENSG00000249843.1	AC112198.4	processed_pseudogene	chr5	3.6792	0.359484	7.87225e-06	0.000311617
ENSG00000215840.3	AL592295.1	processed_pseudogene	chr1	3.67909	2.89836	0.000116293	0.00191386
ENSG00000204022.9	LIPJ	protein_coding	chr10	3.67865	-0.0549699	0.000859319	0.00782115
ENSG00000215864.5	NBPF7	unprocessed_pseudogene	chr1	3.67787	-1.84659	0.0271089	0.0902735
ENSG00000225568.1	AC093155.1	processed_pseudogene	chr1	3.6771	1.62503	2.81968e-06	0.00016266
ENSG00000178372.7	CALML5	protein_coding	chr10	3.6765	-0.40545	0.00846959	0.0399918
ENSG00000253293.4	HOXA10	protein_coding	chr7	3.67567	2.08003	5.85605e-07	5.57452e-05
ENSG00000203908.3	KHDC3L	protein_coding	chr6	3.6749	-0.881808	0.000982717	0.00860856
ENSG00000216352.1	AL590824.1	processed_pseudogene	chr6	3.67427	-0.383901	0.000166437	0.0024424
ENSG00000277914.1	DDX6P2	processed_pseudogene	chr13	3.67348	1.03125	0.000859274	0.00782115
ENSG00000227790.7	SPECC1P1	transcribed_unprocessed_pseudogene	chr17	3.67264	-0.389205	5.65183e-05	0.00117018
ENSG00000236680.1	AL356000.1	processed_pseudogene	chr9	3.67259	4.49191	1.08751e-10	2.2051e-07
ENSG00000244183.1	PPIAP71	processed_pseudogene	chr3	3.6719	5.33584	6.53696e-07	6.01234e-05
ENSG00000244199.1	EIF4EP3	processed_pseudogene	chr3	3.67164	0.0101808	0.020915	0.0755917
ENSG00000228887.3	EEF1DP1	processed_pseudogene	chr19	3.6713	3.98388	5.16215e-06	0.000239328
ENSG00000213964.3	CHCHD4P4	processed_pseudogene	chr3	3.67034	-0.0612436	0.000306977	0.00376667
ENSG00000232809.1	VDAC1P10	processed_pseudogene	chr1	3.66965	-0.607807	0.00977465	0.0444131
ENSG00000223498.1	AL929302.1	processed_pseudogene	chrX	3.66893	1.06991	0.00096617	0.00849621
ENSG00000240416.1	CYCSP20	processed_pseudogene	chr7	3.66805	-1.82516	0.00316923	0.0196354
ENSG00000260939.1	AC007346.2	processed_pseudogene	chr16	3.66804	-0.269873	0.000370087	0.00431099
ENSG00000175749.11	EIF3KP1	processed_pseudogene	chr5	3.66712	3.56218	4.97298e-06	0.000234829
ENSG00000231619.1	AC003685.2	processed_pseudogene	chrX	3.66636	-1.2591	0.00482502	0.0267201
ENSG00000213641.4	RPL7AP4	processed_pseudogene	chr14	3.6653	1.92087	4.55172e-05	0.00100654
ENSG00000237317.2	AL022400.1	processed_pseudogene	chr1	3.66518	-0.720297	0.000206024	0.00284195
ENSG00000215457.5	RPS8P3	processed_pseudogene	chr18	3.66426	3.38757	3.73411e-05	0.000886708
ENSG00000234152.1	ELOBP1	processed_pseudogene	chr13	3.66326	3.33437	1.08871e-05	0.000380408
ENSG00000005073.5	HOXA11	protein_coding	chr7	3.66181	1.67996	1.76789e-08	5.49746e-06
ENSG00000238181.2	AHCYP2	processed_pseudogene	chr9	3.66179	1.3378	3.62233e-06	0.000189844
ENSG00000232004.1	CAP1P2	processed_pseudogene	chr10	3.66104	5.61236	4.51156e-08	9.75544e-06
ENSG00000213055.3	EEF1B2P7	processed_pseudogene	chr2	3.65965	4.60105	1.59317e-06	0.000108147
ENSG00000273679.1	AC100757.1	processed_pseudogene	chr15	3.65826	0.391127	1.4036e-06	9.83454e-05
ENSG00000111701.6	APOBEC1	protein_coding	chr12	3.65802	-1.17718	0.00110829	0.00938939
ENSG00000249934.2	NCOA4P2	processed_pseudogene	chr4	3.6571	-0.0558186	4.24216e-05	0.000958774
ENSG00000197142.10	ACSL5	protein_coding	chr10	3.65704	3.05071	4.43887e-06	0.000219086
ENSG00000262408.1	AC015912.2	processed_pseudogene	chr17	3.65702	-1.15852	0.00265067	0.017278
ENSG00000271462.1	AC091805.2	processed_pseudogene	chr12	3.65464	-1.77805	0.0179315	0.0678923
ENSG00000213875.3	AC005019.1	processed_pseudogene	chr7	3.65462	4.6113	0.000751821	0.00709676
ENSG00000255749.1	GNAI2P1	processed_pseudogene	chr12	3.65455	2.98392	7.79311e-06	0.000309553
ENSG00000238225.1	CRIP1P2	processed_pseudogene	chr3	3.65415	-0.289	0.00986503	0.0447241
ENSG00000223719.1	AC069277.2	processed_pseudogene	chr3	3.65342	-0.389838	2.02964e-05	0.000586602
ENSG00000230026.2	AL357556.1	processed_pseudogene	chr1	3.65114	0.640744	0.000117577	0.00193236
ENSG00000258965.2	AC044913.1	processed_pseudogene	chr15	3.65114	-1.2045	0.000444294	0.00484847
ENSG00000235253.1	AC010240.2	processed_pseudogene	chr5	3.65112	-0.192102	0.00999519	0.0451637
ENSG00000233876.2	GAPDHP68	processed_pseudogene	chr7	3.65064	4.98784	0.000316133	0.00384005
ENSG00000213864.3	EEF1B2P2	processed_pseudogene	chr5	3.65041	5.40001	5.54593e-07	5.35894e-05
ENSG00000259010.1	AL049869.1	processed_pseudogene	chr14	3.65028	-0.406133	0.00039959	0.0045255
ENSG00000156414.18	TDRD9	protein_coding	chr14	3.64879	-0.185489	0.00201868	0.0142533
ENSG00000260255.1	AC093524.1	processed_pseudogene	chr16	3.64852	-1.80513	0.0138632	0.0567441
ENSG00000133115.11	STOML3	protein_coding	chr13	3.64834	-1.83423	0.00373569	0.0221113
ENSG00000259509.2	AC073941.2	processed_pseudogene	chr15	3.64834	-1.83423	0.00373569	0.0221113
ENSG00000181195.10	PENK	protein_coding	chr8	3.64674	5.8282	1.25706e-06	9.16533e-05
ENSG00000237774.3	AC126615.1	processed_pseudogene	chr12	3.64469	3.78676	9.49192e-05	0.00166579
ENSG00000225673.3	AC104164.1	processed_pseudogene	chr3	3.64436	0.725592	4.24608e-05	0.000958774
ENSG00000237033.2	CASP3P1	processed_pseudogene	chr1	3.64396	-1.17019	0.00324712	0.0199627
ENSG00000258627.1	AC103996.1	transcribed_processed_pseudogene	chr15	3.64387	-1.83926	0.00359977	0.0215071
ENSG00000165197.4	VEGFD	protein_coding	chrX	3.64327	4.24745	5.32271e-11	1.33686e-07
ENSG00000230252.1	MTND2P4	unprocessed_pseudogene	chr7	3.64272	-1.83106	0.00626584	0.0322487
ENSG00000068985.4	PAGE1	protein_coding	chrX	3.64268	-1.81169	0.0103787	0.0463261
ENSG00000233071.3	RPSAP59	processed_pseudogene	chrX	3.64268	-1.81169	0.0103787	0.0463261
ENSG00000273388.1	AC005291.2	antisense	chr17	3.64268	-1.81169	0.0103787	0.0463261
ENSG00000277228.1	AL138686.1	lincRNA	chr13	3.64268	-1.81169	0.0103787	0.0463261
ENSG00000279675.1	AC080100.1	TEC	chr11	3.64268	-1.81169	0.0103787	0.0463261
ENSG00000173810.9	PPIAP7	processed_pseudogene	chr1	3.64019	4.4792	1.28833e-06	9.27411e-05
ENSG00000219870.2	AC119618.1	processed_pseudogene	chrX	3.6401	-0.100433	0.000437706	0.00481324
ENSG00000227018.1	IL6STP1	processed_pseudogene	chr17	3.63961	2.41834	2.84202e-08	7.35299e-06
ENSG00000243829.1	AC011495.1	processed_pseudogene	chr19	3.63902	5.91979	3.19488e-06	0.000175027
ENSG00000214904.5	DUTP8	processed_pseudogene	chr4	3.6383	-1.18913	0.00110784	0.009388
ENSG00000104043.14	ATP8B4	protein_coding	chr15	3.63747	2.75699	5.9496e-09	2.6549e-06
ENSG00000226624.1	AC005099.1	processed_pseudogene	chr7	3.63664	5.83776	2.63316e-05	0.000702414
ENSG00000232380.1	ZDHHC20P4	processed_pseudogene	chr13	3.6352	1.77712	2.91812e-07	3.43969e-05
ENSG00000250563.1	KNOP1P5	processed_pseudogene	chr8	3.63511	0.0643775	0.000988664	0.00864497
ENSG00000225402.1	AC010878.1	processed_pseudogene	chr2	3.63455	1.76916	0.000130894	0.00207367
ENSG00000183668.17	PSG9	protein_coding	chr19	3.63444	0.253617	0.00511109	0.0278325
ENSG00000231744.1	AL669818.1	processed_pseudogene	chr9	3.63341	0.575044	0.000108666	0.00182984
ENSG00000215168.2	AL139276.1	processed_pseudogene	chrX	3.6334	1.20293	1.36323e-06	9.69736e-05
ENSG00000262366.1	NDUFA3P6	processed_pseudogene	chr16	3.63317	1.0568	0.00168525	0.012632
ENSG00000240809.1	AC026877.1	processed_pseudogene	chr3	3.63301	4.7045	7.51667e-08	1.40244e-05
ENSG00000249958.1	CCT7P2	processed_pseudogene	chr5	3.63273	3.03528	8.40298e-06	0.000325078
ENSG00000173114.12	LRRN3	protein_coding	chr7	3.63268	2.24466	1.54328e-07	2.28263e-05
ENSG00000250609.1	AC110753.1	processed_pseudogene	chr4	3.63215	0.00670672	8.66476e-05	0.00155532
ENSG00000189002.10	PROS2P	unprocessed_pseudogene	chr3	3.6313	2.68764	2.0299e-06	0.000129198
ENSG00000228054.2	RANP5	processed_pseudogene	chr1	3.63057	3.8771	8.18487e-05	0.00149339
ENSG00000196289.7	BECN2	protein_coding	chr1	3.62937	-1.84883	0.013767	0.0565344
ENSG00000180828.2	BHLHE22	protein_coding	chr8	3.62786	2.48839	1.4234e-07	2.16164e-05
ENSG00000170950.5	PGK2	protein_coding	chr6	3.62525	0.230241	0.00175503	0.0129881
ENSG00000237381.2	AL023280.1	processed_pseudogene	chrX	3.62506	-1.83807	0.00582447	0.030608
ENSG00000258732.1	AC025884.1	unprocessed_pseudogene	chr15	3.62506	-1.83807	0.00582447	0.030608
ENSG00000228169.3	PPIAP19	processed_pseudogene	chr10	3.62472	5.76621	1.6598e-08	5.34742e-06
ENSG00000154611.14	PSMA8	protein_coding	chr18	3.62446	-1.15679	0.00121606	0.0100317
ENSG00000215520.3	RPS4XP4	processed_pseudogene	chr1	3.62419	2.19166	0.000246524	0.00322874
ENSG00000236762.1	RPL19P16	processed_pseudogene	chr10	3.62381	3.08989	8.90066e-06	0.00033636
ENSG00000244176.1	AP003733.1	processed_pseudogene	chr11	3.62378	4.54264	0.000222617	0.00300856
ENSG00000235574.1	AC073150.1	processed_pseudogene	chr7	3.62369	-0.294135	0.000691169	0.00669853
ENSG00000182965.6	NPM1P14	processed_pseudogene	chr7	3.62198	2.2454	3.19171e-05	0.000790687
ENSG00000224908.1	TIMM8BP2	processed_pseudogene	chrX	3.62183	1.59578	0.00112588	0.00948431
ENSG00000219273.1	AL035555.1	processed_pseudogene	chr6	3.6199	-1.20235	0.00468674	0.0261808
ENSG00000223694.1	ADH5P3	processed_pseudogene	chr1	3.61949	1.02196	0.000320656	0.00387768
ENSG00000235485.1	AL021877.1	processed_pseudogene	chr22	3.61949	4.19896	2.78437e-07	3.39225e-05
ENSG00000237632.3	S100A11P1	processed_pseudogene	chr7	3.61873	4.34319	0.000404725	0.00456736
ENSG00000271137.1	AC006254.3	processed_pseudogene	chr3	3.61833	0.779853	2.71588e-05	0.000711562
ENSG00000228219.1	NPM1P30	processed_pseudogene	chr10	3.61668	1.44434	1.5262e-06	0.000104593
ENSG00000248696.1	AC011406.1	processed_pseudogene	chr5	3.61632	-0.469738	0.000144064	0.00222193
ENSG00000223429.1	AL139156.1	processed_pseudogene	chr1	3.61607	1.03964	0.000191786	0.00270031
ENSG00000244476.2	ERVFRD-1	protein_coding	chr6	3.61553	-1.8421	0.00551439	0.0293624
ENSG00000225536.2	STIP1P3	processed_pseudogene	chrX	3.61538	2.7787	3.84189e-07	4.22253e-05
ENSG00000254755.1	AP001189.2	processed_pseudogene	chr11	3.61494	0.380667	0.00782044	0.0377562
ENSG00000169851.15	PCDH7	protein_coding	chr4	3.61397	8.26764	9.00085e-10	7.73386e-07
ENSG00000223828.1	BANF1P4	processed_pseudogene	chr1	3.6139	1.80479	7.76372e-05	0.00144356
ENSG00000168481.8	LGI3	protein_coding	chr8	3.61336	0.93767	1.22828e-05	0.000413448
ENSG00000231251.1	AL021921.1	processed_pseudogene	chr1	3.61289	0.301388	0.000169844	0.00247791
ENSG00000224887.1	AL513318.1	processed_pseudogene	chr9	3.61191	0.446181	1.82978e-05	0.000546606
ENSG00000270555.1	AC211469.1	processed_pseudogene	chr7	3.61051	-1.27875	0.000630635	0.0062777
ENSG00000197153.4	HIST1H3J	protein_coding	chr6	3.61019	2.19978	1.82237e-05	0.0005454
ENSG00000265190.6	ANXA8	protein_coding	chr10	3.60948	0.987822	1.73219e-05	0.000527534
ENSG00000225308.2	ASS1P11	processed_pseudogene	chr7	3.60939	2.83763	2.53566e-07	3.1966e-05
ENSG00000231741.2	AL353743.3	processed_pseudogene	chr9	3.60925	-0.313841	0.000267587	0.00341409
ENSG00000254158.1	AC104117.4	processed_pseudogene	chr5	3.60871	-1.15101	0.0104057	0.0464147
ENSG00000232665.2	PHBP10	processed_pseudogene	chrX	3.60853	2.36234	2.96307e-06	0.000167283
ENSG00000225478.2	AL031737.1	processed_pseudogene	chr1	3.60833	-1.84794	0.0052845	0.0284773
ENSG00000263219.1	RYKP1	processed_pseudogene	chr17	3.60832	4.09331	2.50386e-07	3.1935e-05
ENSG00000219257.2	NPM1P38	processed_pseudogene	chr6	3.60806	-1.84712	0.00524709	0.0283527
ENSG00000236674.1	AL049636.1	processed_pseudogene	chr1	3.60735	2.65762	1.93263e-07	2.65003e-05
ENSG00000236069.2	AL136987.1	lincRNA	chr1	3.60605	-1.84914	0.00517439	0.02806
ENSG00000180189.10	HMGB1P14	processed_pseudogene	chr14	3.60414	2.63077	2.7191e-05	0.000711562
ENSG00000225055.1	AL606490.1	processed_pseudogene	chrX	3.60323	-1.14846	0.00934355	0.0430291
ENSG00000268629.6	TEX13A	protein_coding	chrX	3.60302	-1.81197	0.0202496	0.0739883
ENSG00000250182.3	EEF1A1P13	processed_pseudogene	chr5	3.6021	5.54213	1.99646e-05	0.000580986
ENSG00000213604.4	AC022882.1	processed_pseudogene	chr11	3.60168	-0.8267	0.000883401	0.00798536
ENSG00000235207.1	TUBBP6	processed_pseudogene	chr7	3.60162	4.45668	3.85268e-06	0.000198413
ENSG00000259413.2	AC011270.1	processed_pseudogene	chr15	3.60147	0.104661	0.0135129	0.055821
ENSG00000235838.1	HSP90AB7P	processed_pseudogene	chr10	3.60076	0.914971	1.79314e-05	0.000540609
ENSG00000214025.2	ATP5PBP4	processed_pseudogene	chr2	3.59986	2.81552	5.26553e-05	0.0011135
ENSG00000226960.1	MTCO1P21	unprocessed_pseudogene	chr1	3.59928	6.45758	0.00781696	0.037745
ENSG00000235544.1	RPS11P1	processed_pseudogene	chr20	3.59861	0.0464922	0.0072228	0.0357062
ENSG00000215085.4	AL365400.1	processed_pseudogene	chrX	3.59826	-1.85697	0.00472836	0.0263232
ENSG00000243023.2	UBA52P3	processed_pseudogene	chr14	3.59826	-1.85697	0.00472836	0.0263232
ENSG00000275302.1	CCL4	protein_coding	chr17	3.59826	-1.85697	0.00472836	0.0263232
ENSG00000071991.8	CDH19	protein_coding	chr18	3.59826	-1.85697	0.00472836	0.0263232
ENSG00000228002.2	DHX9P1	processed_pseudogene	chr13	3.59746	4.87088	2.00849e-08	5.8877e-06
ENSG00000225193.5	RPS12P26	transcribed_processed_pseudogene	chr15	3.59746	2.45795	0.00016564	0.00243783
ENSG00000250980.1	AC113155.1	processed_pseudogene	chr4	3.59746	-1.19605	0.00454627	0.025602
ENSG00000231700.3	AL356276.2	processed_pseudogene	chr1	3.59735	0.29791	1.19378e-05	0.000405598
ENSG00000250636.1	AC019193.1	processed_pseudogene	chr4	3.59658	-1.23828	0.000318554	0.00386106
ENSG00000149571.11	KIRREL3	protein_coding	chr11	3.59656	-0.1282	0.000441403	0.00483795
ENSG00000166741.7	NNMT	protein_coding	chr11	3.59496	3.12771	0.000217771	0.00295862
ENSG00000164113.10	ADAD1	protein_coding	chr4	3.59476	-1.82053	0.0125016	0.0528195
ENSG00000243071.1	AC107032.1	processed_pseudogene	chr12	3.59476	-1.82053	0.0125016	0.0528195
ENSG00000257703.5	AC068643.1	lincRNA	chr12	3.59476	-1.82053	0.0125016	0.0528195
ENSG00000214814.7	FER1L6	protein_coding	chr8	3.59468	-1.24849	0.00254118	0.0167654
ENSG00000214254.3	AC136896.1	processed_pseudogene	chr15	3.59395	-0.447674	4.18345e-05	0.000953228
ENSG00000224826.1	AC019109.1	processed_pseudogene	chr2	3.59238	0.197295	4.67149e-06	0.000225496
ENSG00000269516.6	CYP4F23P	transcribed_unprocessed_pseudogene	chr19	3.59154	0.460004	0.000211486	0.00289164
ENSG00000233648.1	AC010095.1	processed_pseudogene	chr2	3.59148	-0.303752	0.0164446	0.0639814
ENSG00000270906.1	MTND4P35	processed_pseudogene	chr5	3.59132	2.91186	0.00255143	0.0168094
ENSG00000154262.12	ABCA6	protein_coding	chr17	3.59061	-1.8433	0.00889391	0.0414613
ENSG00000258021.1	AC025259.2	processed_pseudogene	chr12	3.58789	3.1892	0.000477344	0.00507832
ENSG00000225528.3	Z82206.1	protein_coding	chr22	3.5877	0.322127	2.31481e-06	0.00014369
ENSG00000249921.2	AC034207.1	processed_pseudogene	chr5	3.58719	5.9031	3.75851e-06	0.000194792
ENSG00000205695.3	AL390205.1	processed_pseudogene	chr6	3.58622	-0.150191	0.00163367	0.0123598
ENSG00000259099.2	AC025574.1	processed_pseudogene	chr12	3.58612	-0.8508	0.0010137	0.00878643
ENSG00000260870.1	NDUFB10P1	processed_pseudogene	chr15	3.58503	-1.82988	0.0231743	0.0809591
ENSG00000270264.1	NDUFB8P2	processed_pseudogene	chr17	3.58407	1.02855	3.61502e-05	0.000869175
ENSG00000257246.1	PHBP19	processed_pseudogene	chr12	3.58322	1.9081	9.3231e-05	0.00164456
ENSG00000235581.1	AC005011.1	processed_pseudogene	chr7	3.58286	-1.8569	0.0135835	0.0559903
ENSG00000236973.2	GAPDHP51	processed_pseudogene	chr1	3.58011	4.15737	4.97442e-06	0.000234829
ENSG00000219951.4	AL391416.1	processed_pseudogene	chr6	3.57848	6.21968	1.17472e-09	9.35504e-07
ENSG00000249987.1	RPS4XP20	processed_pseudogene	chr19	3.57731	2.7975	0.000235286	0.00312082
ENSG00000253208.1	AC015743.1	processed_pseudogene	chr8	3.5768	1.61728	3.15165e-05	0.000784332
ENSG00000215221.2	UBA52P6	processed_pseudogene	chr9	3.57518	2.89857	0.00108143	0.00920968
ENSG00000108342.12	CSF3	protein_coding	chr17	3.57511	-0.468475	0.00818869	0.039089
ENSG00000229091.3	HSPA8P8	processed_pseudogene	chr7	3.57468	4.8701	0.000104962	0.00178879
ENSG00000271494.1	AC034205.3	processed_pseudogene	chr5	3.57446	-1.84832	0.00858956	0.0403652
ENSG00000214318.3	ATP5MC1P6	processed_pseudogene	chr18	3.57276	2.50085	1.6071e-05	0.00050394
ENSG00000229593.1	SUCLA2P3	processed_pseudogene	chr2	3.57133	2.04222	1.67984e-05	0.000518906
ENSG00000218089.1	DNAJA1P4	processed_pseudogene	chr6	3.57076	0.805301	0.00016235	0.00240486
ENSG00000186526.12	CYP4F8	protein_coding	chr19	3.57019	0.990846	1.26756e-06	9.18512e-05
ENSG00000229785.1	SLC25A38P1	processed_pseudogene	chr1	3.57005	-1.23346	0.00224961	0.0153665
ENSG00000205644.5	AC025186.1	processed_pseudogene	chr5	3.56968	3.95736	1.62721e-05	0.000506112
ENSG00000228928.1	KPNA2P2	processed_pseudogene	chr7	3.5695	2.20804	4.76189e-06	0.000228648
ENSG00000225711.1	AL512326.1	processed_pseudogene	chr1	3.56864	-0.556809	0.00215309	0.014917
ENSG00000224529.1	AC093698.2	processed_pseudogene	chr2	3.56771	0.324138	0.000162036	0.00240287
ENSG00000238173.1	RPL39P6	processed_pseudogene	chr1	3.56685	-1.85117	0.00842002	0.0398337
ENSG00000270490.1	AC110048.1	processed_pseudogene	chr15	3.566	0.743843	7.98165e-05	0.00146747
ENSG00000237859.2	EEF1A1P31	unprocessed_pseudogene	chrX	3.56476	-1.23557	0.00166035	0.012478
ENSG00000229324.1	NUTF2P7	processed_pseudogene	chrX	3.56006	1.20078	0.000188618	0.00266905
ENSG00000249026.2	CTNNA1P1	processed_pseudogene	chr5	3.55797	4.41465	1.48804e-06	0.000102936
ENSG00000136689.18	IL1RN	protein_coding	chr2	3.55785	-0.671076	0.00151289	0.0117306
ENSG00000225616.2	AL138785.1	processed_pseudogene	chr1	3.55743	4.143	0.000722537	0.00690822
ENSG00000213197.3	AC012066.1	processed_pseudogene	chr2	3.55696	3.68524	1.21225e-07	1.94982e-05
ENSG00000234534.1	CSNK1G2P1	processed_pseudogene	chr9	3.55689	1.88651	0.000284487	0.00357398
ENSG00000240774.1	AC126182.1	processed_pseudogene	chr3	3.55661	0.508634	0.000995218	0.0086821
ENSG00000219930.4	GAPDHP67	processed_pseudogene	chrX	3.55626	4.09241	8.74738e-05	0.00156631
ENSG00000251596.1	HADHAP1	processed_pseudogene	chr4	3.55583	3.71548	4.24521e-07	4.50455e-05
ENSG00000218976.2	AL138725.1	unprocessed_pseudogene	chr6	3.55438	0.456062	0.00330937	0.0202349
ENSG00000214280.3	AC046134.1	processed_pseudogene	chr3	3.55396	-1.85617	0.00810723	0.0388194
ENSG00000249975.1	OR5H3P	unprocessed_pseudogene	chr3	3.55396	-1.85617	0.00810723	0.0388194
ENSG00000251107.1	PDCD5P2	processed_pseudogene	chr5	3.55396	-1.85617	0.00810723	0.0388194
ENSG00000219027.2	RPS3AP2	processed_pseudogene	chr16	3.55323	2.45027	0.000775607	0.00724381
ENSG00000148948.7	LRRC4C	protein_coding	chr11	3.55195	2.14725	0.00014497	0.00222749
ENSG00000231905.2	SETP10	processed_pseudogene	chr1	3.5515	-1.24269	0.00158059	0.0120947
ENSG00000233859.2	ADH5P4	processed_pseudogene	chr6	3.55099	4.19419	1.34434e-07	2.0902e-05
ENSG00000213026.4	CFL1P4	processed_pseudogene	chr1	3.54979	5.12596	2.28256e-08	6.32162e-06
ENSG00000267369.1	AC015911.7	processed_pseudogene	chr17	3.5486	-1.24385	0.00623264	0.0321332
ENSG00000003137.8	CYP26B1	protein_coding	chr2	3.5481	5.21077	5.125e-05	0.00109442
ENSG00000217289.3	AC079776.1	processed_pseudogene	chr2	3.54766	0.37196	1.22503e-05	0.000412782
ENSG00000262902.1	MTCO1P40	processed_pseudogene	chr17	3.5467	2.84197	0.0034081	0.0206568
ENSG00000224025.2	AL353616.1	processed_pseudogene	chr9	3.54479	3.26299	3.01427e-06	0.000168687
ENSG00000213695.3	RPS7P14	processed_pseudogene	chrX	3.54328	4.11396	8.8829e-05	0.00158489
ENSG00000163064.6	EN1	protein_coding	chr2	3.54189	3.3527	2.87649e-07	3.41803e-05
ENSG00000169946.13	ZFPM2	protein_coding	chr8	3.54096	4.71101	6.02117e-09	2.6549e-06
ENSG00000229880.1	IMMTP1	processed_pseudogene	chr21	3.54093	3.75072	5.54753e-07	5.35894e-05
ENSG00000256913.1	AC005840.3	processed_pseudogene	chr12	3.54057	-1.18994	0.010894	0.0478865
ENSG00000226273.2	AC079305.2	processed_pseudogene	chr2	3.53991	2.82918	0.000150181	0.00228284
ENSG00000248429.5	FAM198B-AS1	antisense	chr4	3.53799	-0.104212	0.00180755	0.0132289
ENSG00000168542.14	COL3A1	protein_coding	chr2	3.53722	10.5399	2.48941e-16	8.12819e-12
ENSG00000232950.1	ZNF519P1	processed_pseudogene	chr10	3.53606	-1.21476	0.0067532	0.0340987
ENSG00000231562.1	AL512593.1	processed_pseudogene	chr9	3.53591	1.53558	0.000160308	0.00238521
ENSG00000177143.4	CETN1	protein_coding	chr18	3.5347	-1.866	0.00748099	0.0365826
ENSG00000231056.1	LINC02522	lincRNA	chr6	3.5347	-1.866	0.00748099	0.0365826
ENSG00000236819.1	LINC01563	lincRNA	chr17	3.5347	-1.866	0.00748099	0.0365826
ENSG00000254502.1	AP003097.1	processed_pseudogene	chr11	3.53428	2.682	2.88927e-07	3.41803e-05
ENSG00000233370.1	AC140479.3	processed_pseudogene	chr2	3.53408	4.02827	6.13271e-07	5.78616e-05
ENSG00000228305.2	AC016734.1	processed_pseudogene	chr2	3.534	3.21713	4.26498e-07	4.50455e-05
ENSG00000251463.2	FKBP4P1	processed_pseudogene	chr4	3.53341	1.38742	2.84586e-06	0.000163159
ENSG00000225036.1	CDK4P1	processed_pseudogene	chr1	3.53319	0.934986	0.000646447	0.00638033
ENSG00000271113.1	AC079089.3	processed_pseudogene	chr8	3.53294	-0.765145	0.00376411	0.0222206
ENSG00000218265.1	RPS4XP7	processed_pseudogene	chr6	3.53273	3.49574	4.14297e-06	0.000207473
ENSG00000230219.3	FAM92A1P2	transcribed_processed_pseudogene	chr4	3.53154	1.09603	0.000210769	0.00288546
ENSG00000070193.4	FGF10	protein_coding	chr5	3.5312	3.23378	2.75686e-06	0.000160453
ENSG00000231397.1	AC004941.2	processed_pseudogene	chr7	3.53062	3.01272	1.2377e-06	9.10184e-05
ENSG00000203387.2	AC074019.1	processed_pseudogene	chr2	3.52869	2.50935	0.000153586	0.00231735
ENSG00000230485.1	AC000077.1	processed_pseudogene	chr22	3.52833	0.614641	3.11609e-05	0.000777856
ENSG00000233380.1	RPS2P48	processed_pseudogene	chr17	3.52787	2.15352	0.00146169	0.011445
ENSG00000092607.14	TBX15	protein_coding	chr1	3.52674	5.49721	2.33031e-09	1.3834e-06
ENSG00000158258.16	CLSTN2	protein_coding	chr3	3.52653	3.68277	3.83871e-06	0.000198006
ENSG00000183644.13	C11orf88	protein_coding	chr11	3.52568	-0.85293	0.00174245	0.0129067
ENSG00000235282.3	DYNLL1P3	processed_pseudogene	chr1	3.52525	1.55706	0.000144946	0.00222749
ENSG00000249307.5	LINC01088	antisense	chr4	3.52516	-0.353773	0.0216143	0.0773572
ENSG00000000971.15	CFH	protein_coding	chr1	3.52474	-0.199737	0.00607485	0.0315141
ENSG00000240471.1	PHBP8	processed_pseudogene	chr3	3.52474	-1.08258	0.0129154	0.0540454
ENSG00000163453.11	IGFBP7	protein_coding	chr4	3.5243	7.89919	3.41962e-07	3.87687e-05
ENSG00000189056.13	RELN	protein_coding	chr7	3.52358	1.45546	0.000100402	0.00173176
ENSG00000165966.15	PDZRN4	protein_coding	chr12	3.52344	0.0162564	1.27625e-05	0.000426082
ENSG00000256896.1	PSMC1P8	processed_pseudogene	chr12	3.52344	-0.243059	0.0015768	0.0120713
ENSG00000256987.1	AC023050.4	processed_pseudogene	chr12	3.52298	-0.214677	0.00770979	0.0373728
ENSG00000231351.2	AC111200.2	processed_pseudogene	chr2	3.52236	1.41442	1.47247e-05	0.000474608
ENSG00000229515.1	FLT1P1	processed_pseudogene	chr3	3.519	0.113856	6.80305e-05	0.001328
ENSG00000259844.2	GNPATP	processed_pseudogene	chr16	3.51864	-0.171411	0.00033757	0.00403736
ENSG00000271131.1	PPIAP75	processed_pseudogene	chr3	3.51848	-1.28036	0.000298826	0.00370424
ENSG00000250516.1	AC021678.1	processed_pseudogene	chr8	3.51769	-1.86606	0.0109914	0.0482235
ENSG00000217004.1	Z97832.1	unprocessed_pseudogene	chr6	3.51769	-1.82936	0.0191477	0.0711984
ENSG00000223940.1	KRT8P8	processed_pseudogene	chrX	3.51769	-1.82936	0.0191477	0.0711984
ENSG00000249176.1	AC027801.2	processed_pseudogene	chr17	3.51739	1.79631	1.09051e-05	0.000380408
ENSG00000236887.1	AL357055.2	processed_pseudogene	chr1	3.51618	2.42538	0.00277287	0.0177977
ENSG00000225462.1	FDPSP1	processed_pseudogene	chr1	3.51596	3.50677	1.62585e-05	0.000506112
ENSG00000265296.1	FEM1AP2	processed_pseudogene	chr18	3.51546	-0.373711	0.000580044	0.00588004
ENSG00000214204.4	HNRNPA1P43	processed_pseudogene	chr1	3.51419	1.75747	9.27901e-07	7.57057e-05
ENSG00000231357.1	AC006028.1	processed_pseudogene	chr7	3.51346	1.54579	0.0014132	0.0111644
ENSG00000205669.3	ACOT6	protein_coding	chr14	3.51336	-0.223562	0.000245187	0.00322027
ENSG00000213424.8	KRT222	protein_coding	chr17	3.51287	-1.86904	0.0131164	0.0546601
ENSG00000237749.4	AL034379.1	processed_pseudogene	chr1	3.51226	3.82688	0.00866288	0.0406312
ENSG00000219470.1	AL355802.1	processed_pseudogene	chr6	3.51099	6.4231	3.82658e-06	0.000197692
ENSG00000220418.1	TUBB3P1	processed_pseudogene	chr6	3.51033	0.98251	0.000173496	0.00251322
ENSG00000213252.3	AP001282.1	processed_pseudogene	chr11	3.50934	-0.613861	5.29641e-05	0.00111858
ENSG00000236105.1	PRELID3BP10	processed_pseudogene	chr7	3.50901	1.66204	0.000119472	0.00195239
ENSG00000253504.1	MTCYBP19	unprocessed_pseudogene	chr8	3.50881	3.50423	0.00050549	0.00528904
ENSG00000239455.1	AC074043.1	processed_pseudogene	chr3	3.50776	2.81191	7.21021e-07	6.4455e-05
ENSG00000241250.1	RPL17P20	processed_pseudogene	chr4	3.50776	0.734107	0.00250488	0.0165795
ENSG00000230807.1	AC099535.1	processed_pseudogene	chr3	3.5076	4.63381	0.000128457	0.00204997
ENSG00000249056.1	AC099343.1	processed_pseudogene	chr4	3.50671	-0.798679	0.00119257	0.00989038
ENSG00000187773.8	FAM69C	protein_coding	chr18	3.50584	-1.84674	0.0227243	0.0799624
ENSG00000236211.1	MTCO1P7	unprocessed_pseudogene	chr2	3.50584	-1.84674	0.0227243	0.0799624
ENSG00000243154.1	SYPL1P1	processed_pseudogene	chr3	3.50515	0.732436	0.000427841	0.00473285
ENSG00000213487.3	ASS1P4	processed_pseudogene	chrX	3.50464	-1.28306	0.00240457	0.0160819
ENSG00000235587.2	GAPDHP65	processed_pseudogene	chrX	3.50463	6.77535	1.7383e-08	5.45742e-06
ENSG00000253558.1	AC024568.1	transcribed_processed_pseudogene	chr5	3.50426	4.63092	4.49084e-06	0.000220829
ENSG00000229359.2	PIN1P1	transcribed_processed_pseudogene	chr1	3.50408	1.50959	0.000667251	0.00652121
ENSG00000220267.1	ACTBP8	processed_pseudogene	chr6	3.50362	3.90276	0.000249499	0.00325335
ENSG00000254272.1	AC087854.1	processed_pseudogene	chr8	3.50356	1.17894	0.00201167	0.0142325
ENSG00000250346.1	EEF1GP2	processed_pseudogene	chr5	3.50326	4.77063	1.1892e-05	0.000404464
ENSG00000231802.1	AC009502.2	processed_pseudogene	chr2	3.50265	1.54446	0.000395587	0.00449733
ENSG00000249520.1	AC093824.1	processed_pseudogene	chr4	3.5005	-0.840184	0.00125004	0.0102089
ENSG00000250428.1	AC100858.1	processed_pseudogene	chr8	3.50023	-1.30843	0.0036572	0.0217427
ENSG00000106541.11	AGR2	protein_coding	chr7	3.49894	-1.85577	0.0155302	0.0614787
ENSG00000220557.1	HMGB1P13	processed_pseudogene	chr6	3.49894	-1.85577	0.0155302	0.0614787
ENSG00000251647.2	AC114781.4	processed_pseudogene	chr4	3.49894	-1.85577	0.0155302	0.0614787
ENSG00000259286.3	AC087639.1	processed_pseudogene	chr15	3.49852	0.806336	0.000133495	0.00210567
ENSG00000229338.1	AL136084.1	processed_pseudogene	chr9	3.49671	4.98244	0.00115482	0.00964841
ENSG00000254702.1	AP002353.1	processed_pseudogene	chr11	3.49647	1.67751	1.99094e-05	0.000580413
ENSG00000224953.1	SRIP3	processed_pseudogene	chrY	3.49627	0.711156	7.7048e-05	0.00143902
ENSG00000212724.3	KRTAP2-3	protein_coding	chr17	3.49583	-1.85818	0.0154632	0.0613176
ENSG00000213110.2	AC019178.1	processed_pseudogene	chr2	3.49583	0.878347	0.00146671	0.0114651
ENSG00000124097.7	HMGB1P1	processed_pseudogene	chr20	3.49538	-0.898257	0.000143604	0.00221694
ENSG00000236813.1	BTF3P8	processed_pseudogene	chrX	3.49401	2.33179	0.000392278	0.00447955
ENSG00000263716.1	SLC25A51P2	processed_pseudogene	chr18	3.4926	0.696959	0.00165466	0.0124572
ENSG00000229268.1	PES1P2	processed_pseudogene	chr9	3.49174	2.13357	1.48165e-05	0.000475687
ENSG00000234476.1	AC092811.1	sense_intronic	chr1	3.49118	-0.431387	0.00098244	0.00860856
ENSG00000248583.1	AC119751.3	unprocessed_pseudogene	chr4	3.49109	-1.28663	0.0322114	0.101138
ENSG00000189348.6	FAM90A27P	transcribed_unprocessed_pseudogene	chr19	3.49071	-0.428844	0.0263762	0.0886515
ENSG00000224162.1	UQCRHP3	processed_pseudogene	chr10	3.49023	0.464664	0.00160059	0.0121706
ENSG00000243521.2	RPL5P33	processed_pseudogene	chr17	3.49	-1.2776	0.0017297	0.0128472
ENSG00000220660.2	AL023284.3	transcribed_processed_pseudogene	chr6	3.48953	2.2336	0.000729026	0.00694382
ENSG00000224059.1	HSPA8P16	processed_pseudogene	chr7	3.4893	5.84625	4.01692e-06	0.000203822
ENSG00000228938.3	SNRPD2P1	processed_pseudogene	chr10	3.48852	4.71332	8.146e-07	7.0027e-05
ENSG00000241656.1	UBA52P7	processed_pseudogene	chr12	3.48776	3.01344	0.000165959	0.00243867
ENSG00000232337.1	AC009313.2	processed_pseudogene	chr2	3.48634	-1.86479	0.0125351	0.0528789
ENSG00000232793.2	DNAJC19P8	processed_pseudogene	chr1	3.48634	-1.86479	0.0125351	0.0528789
ENSG00000257925.1	AC008083.1	antisense	chr12	3.48634	-1.86479	0.0125351	0.0528789
ENSG00000224236.3	MRRFP1	processed_pseudogene	chrX	3.48615	1.00597	5.24527e-05	0.00111066
ENSG00000231866.2	AC099677.2	processed_pseudogene	chr1	3.48568	2.59836	4.03883e-05	0.000930641
ENSG00000140937.13	CDH11	protein_coding	chr16	3.48516	8.60118	8.66973e-13	5.66151e-09
ENSG00000231952.3	DPY19L1P2	unprocessed_pseudogene	chr7	3.48469	1.95474	2.38121e-05	0.000655821
ENSG00000240167.1	RPS7P7	processed_pseudogene	chr4	3.48434	4.10702	3.31308e-06	0.000179098
ENSG00000224569.3	AC095052.1	processed_pseudogene	chr4	3.48339	-0.827814	0.0116837	0.050328
ENSG00000241346.1	SNRPCP11	processed_pseudogene	chr3	3.48288	1.27104	0.000395523	0.00449733
ENSG00000237432.2	RPS7P12	processed_pseudogene	chrX	3.48288	-1.88343	0.0219247	0.0781768
ENSG00000244002.1	RPSAP39	processed_pseudogene	chr4	3.48288	-1.88343	0.0219247	0.0781768
ENSG00000271002.1	AC129492.5	processed_pseudogene	chr17	3.4824	2.82159	5.19004e-05	0.00110397
ENSG00000225254.2	ARMC8P1	processed_pseudogene	chr9	3.48176	-0.919151	5.35254e-05	0.001126
ENSG00000215009.5	ACSM4	protein_coding	chr12	3.48084	-1.38008	0.00337798	0.0205298
ENSG00000263343.1	AC009088.4	processed_pseudogene	chr16	3.47957	1.95814	1.9957e-05	0.000580986
ENSG00000187416.11	LHFPL3	protein_coding	chr7	3.47954	-1.87412	0.0105564	0.0468184
ENSG00000274551.1	AC007450.2	unprocessed_pseudogene	chr12	3.47954	-1.87412	0.0105564	0.0468184
ENSG00000240298.3	RPL36AP40	processed_pseudogene	chr11	3.47918	2.97325	4.24628e-06	0.000211672
ENSG00000222030.1	LINC01793	lincRNA	chr2	3.47823	-1.87874	0.0271049	0.0902695
ENSG00000243396.1	AC084198.1	processed_pseudogene	chr3	3.47819	-1.87504	0.0105233	0.0467543
ENSG00000271350.1	AC103792.1	processed_pseudogene	chr11	3.4781	0.916797	6.90034e-06	0.000289965
ENSG00000235683.1	AC018442.1	processed_pseudogene	chr8	3.47801	-0.0740993	9.68348e-05	0.00168807
ENSG00000235847.2	LDHAP7	processed_pseudogene	chr2	3.47768	2.15302	7.2843e-08	1.38279e-05
ENSG00000226930.1	GTF2IP2	unprocessed_pseudogene	chr21	3.47738	-0.467568	0.000477148	0.00507832
ENSG00000171408.13	PDE7B	protein_coding	chr6	3.47648	3.25087	1.55068e-07	2.28263e-05
ENSG00000215467.2	RPL27AP	processed_pseudogene	chr20	3.4758	0.984348	0.0106433	0.0470886
ENSG00000229145.1	ACTBP1	processed_pseudogene	chrX	3.47504	4.1364	0.000759889	0.00716051
ENSG00000020181.17	ADGRA2	protein_coding	chr8	3.47416	6.50484	6.6509e-09	2.6919e-06
ENSG00000225486.1	AL663058.1	processed_pseudogene	chr1	3.47361	1.32717	5.57614e-05	0.00116114
ENSG00000236259.1	PPIAP64	processed_pseudogene	chr2	3.47254	-1.86993	0.00754898	0.0367938
ENSG00000239490.1	RPS4XP18	processed_pseudogene	chr18	3.47254	-1.86993	0.00754898	0.0367938
ENSG00000241899.1	TPT1P3	processed_pseudogene	chr3	3.47254	-1.86993	0.00754898	0.0367938
ENSG00000215456.6	BCRP4	unprocessed_pseudogene	chr22	3.47171	1.14997	0.000124317	0.00200646
ENSG00000234017.1	AC022018.1	processed_pseudogene	chr10	3.47137	6.27239	3.18972e-05	0.000790687
ENSG00000224834.1	BTF3P9	processed_pseudogene	chr1	3.47053	0.830834	0.000320289	0.00387508
ENSG00000270863.1	DDX55P1	processed_pseudogene	chr12	3.46889	-0.874865	0.000446423	0.00486358
ENSG00000223437.1	TMSB4XP3	processed_pseudogene	chr7	3.46788	-1.18616	0.0277983	0.091746
ENSG00000112837.16	TBX18	protein_coding	chr6	3.46786	3.53444	4.67424e-07	4.73971e-05
ENSG00000240950.1	AC021074.1	processed_pseudogene	chr3	3.46709	3.22845	0.000108381	0.00182693
ENSG00000152977.9	ZIC1	protein_coding	chr3	3.46676	3.56206	3.45881e-07	3.88484e-05
ENSG00000183242.11	WT1-AS	bidirectional_promoter_lncRNA	chr11	3.46418	-1.32085	0.0224308	0.0792878
ENSG00000183598.3	HIST2H3D	protein_coding	chr1	3.46384	1.76514	5.12926e-07	5.04444e-05
ENSG00000213384.2	EIF4E2P1	processed_pseudogene	chr20	3.46187	0.887928	1.05751e-05	0.000374056
ENSG00000230221.2	AL157384.1	processed_pseudogene	chr9	3.4613	0.134225	0.000252137	0.00327467
ENSG00000165194.15	PCDH19	protein_coding	chrX	3.46113	6.56163	5.30294e-09	2.62343e-06
ENSG00000198555.7	AC133561.1	unprocessed_pseudogene	chr16	3.46087	1.26025	0.000495157	0.00521472
ENSG00000271180.1	AL158801.4	processed_pseudogene	chr14	3.46076	1.49758	0.000709481	0.00681532
ENSG00000268234.1	FKBP4P6	processed_pseudogene	chr9	3.46055	1.58967	1.20701e-05	0.000408194
ENSG00000240083.2	RPS3AP22	processed_pseudogene	chr5	3.45956	2.62409	6.08812e-05	0.00122554
ENSG00000183691.4	NOG	protein_coding	chr17	3.45946	2.24912	0.00265173	0.0172783
ENSG00000213495.3	AC012498.1	processed_pseudogene	chr2	3.45926	2.08879	0.000495955	0.00521656
ENSG00000186115.12	CYP4F2	protein_coding	chr19	3.45923	0.872144	1.29037e-06	9.27411e-05
ENSG00000250444.1	CCT5P1	processed_pseudogene	chr5	3.45908	3.68334	6.3833e-06	0.000274962
ENSG00000230053.2	AC093578.1	processed_pseudogene	chr1	3.45889	0.191393	0.00260426	0.0170579
ENSG00000240583.11	AQP1	protein_coding	chr7	3.45868	0.15271	0.00339522	0.0206054
ENSG00000219932.6	RPL12P8	processed_pseudogene	chr10	3.45817	3.33936	0.000217425	0.00295674
ENSG00000155011.8	DKK2	protein_coding	chr4	3.45714	5.76931	0.000329398	0.00395702
ENSG00000139797.7	RNF113B	protein_coding	chr13	3.45712	-0.123508	3.88564e-05	0.000906862
ENSG00000235137.2	HSP90AB6P	processed_pseudogene	chr13	3.45708	4.93776	8.47179e-06	0.00032581
ENSG00000283390.1	AC068631.3	processed_pseudogene	chr3	3.45686	-0.883033	0.00204927	0.014408
ENSG00000162840.4	MT2P1	processed_pseudogene	chr4	3.45671	3.41546	0.00201262	0.014233
ENSG00000232083.3	RPL31P7	processed_pseudogene	chr17	3.45663	1.1378	0.000312567	0.00381152
ENSG00000138755.5	CXCL9	protein_coding	chr4	3.45636	-1.89019	0.0159483	0.0626325
ENSG00000263846.1	CIAPIN1P	processed_pseudogene	chr18	3.45521	0.41776	6.32716e-06	0.000273265
ENSG00000236189.2	RPL18AP15	processed_pseudogene	chrX	3.45495	4.6226	3.92986e-05	0.000913266
ENSG00000178458.5	H3F3AP6	processed_pseudogene	chr4	3.45472	0.871163	0.00019639	0.00274853
ENSG00000236278.2	PEBP1P3	processed_pseudogene	chr1	3.45447	2.59787	0.000319573	0.00386888
ENSG00000218857.1	AL137222.1	processed_pseudogene	chr6	3.45311	-0.0649075	0.000118581	0.00194074
ENSG00000224842.2	AL161908.1	antisense	chr9	3.45293	-1.29247	0.00173282	0.0128587
ENSG00000214035.3	AC073310.1	processed_pseudogene	chr7	3.45223	2.06583	0.000568408	0.00579609
ENSG00000234785.1	EEF1GP5	processed_pseudogene	chrX	3.45223	4.59205	1.05075e-06	8.18807e-05
ENSG00000232864.1	NUCKS1P1	processed_pseudogene	chr1	3.45179	1.05238	3.91087e-06	0.000200147
ENSG00000235071.1	AC073909.1	processed_pseudogene	chrX	3.45136	6.45467	4.1553e-07	4.43381e-05
ENSG00000249945.1	AC131094.1	lincRNA	chr4	3.45057	1.74672	0.000532448	0.00551379
ENSG00000237064.1	EIF3IP1	processed_pseudogene	chr7	3.45045	2.50612	0.000420276	0.00468502
ENSG00000213854.3	CNN2P6	processed_pseudogene	chr3	3.44834	1.69879	4.69375e-05	0.00102567
ENSG00000254112.1	AP003467.2	processed_pseudogene	chr8	3.44783	3.22115	4.61558e-06	0.000225267
ENSG00000108511.9	HOXB6	protein_coding	chr17	3.44769	2.0295	3.71492e-06	0.000193763
ENSG00000235547.3	NDUFB11P1	processed_pseudogene	chr11	3.44769	1.17283	4.20099e-05	0.000954533
ENSG00000264179.1	AP000894.1	processed_pseudogene	chr18	3.44712	2.67593	0.00066748	0.00652121
ENSG00000124490.13	CRISP2	protein_coding	chr6	3.44603	-1.87382	0.0137858	0.056576
ENSG00000152766.5	ANKRD22	protein_coding	chr10	3.44603	-1.87382	0.0137858	0.056576
ENSG00000236312.3	RPL34P34	processed_pseudogene	chr19	3.44603	-1.87382	0.0137858	0.056576
ENSG00000259389.2	H3F3AP1	processed_pseudogene	chr15	3.44603	-1.87382	0.0137858	0.056576
ENSG00000282501.1	AC073488.9	processed_pseudogene	chrX	3.44603	-1.87382	0.0137858	0.056576
ENSG00000265646.2	TUFMP1	processed_pseudogene	chr17	3.44598	2.55905	8.77077e-06	0.000333381
ENSG00000230399.1	RBBP8P1	processed_pseudogene	chrX	3.44576	-1.86523	0.0222883	0.0789471
ENSG00000213791.4	AC104212.1	processed_pseudogene	chr8	3.44473	3.46691	0.000718978	0.00688531
ENSG00000005243.9	COPZ2	protein_coding	chr17	3.44468	5.05914	3.68768e-06	0.000192959
ENSG00000224678.3	GAPDHP46	processed_pseudogene	chr1	3.44437	1.08724	6.3094e-05	0.00125922
ENSG00000232267.1	ACTR3P2	processed_pseudogene	chrX	3.44369	2.00053	1.62757e-05	0.000506112
ENSG00000184371.13	CSF1	protein_coding	chr1	3.4427	7.40049	2.61124e-10	3.66832e-07
ENSG00000226301.3	PDCL3P1	processed_pseudogene	chr8	3.44192	-0.240011	0.00174032	0.0128997
ENSG00000254381.3	TUBB8P5	unprocessed_pseudogene	chr12	3.44109	-1.88507	0.00715337	0.0354746
ENSG00000269138.1	ZNF209P	unprocessed_pseudogene	chr19	3.44109	-1.88507	0.00715337	0.0354746
ENSG00000284668.1	AL805961.1	lincRNA	chr1	3.44109	-1.88507	0.00715337	0.0354746
ENSG00000231244.1	PSMC1P3	processed_pseudogene	chr7	3.44094	1.71707	0.00163751	0.0123822
ENSG00000271480.1	MTND3P19	processed_pseudogene	chr5	3.44075	5.29394	0.00277654	0.0178095
ENSG00000250325.1	IGBP1P4	processed_pseudogene	chr4	3.44072	0.0413703	9.90356e-05	0.00171727
ENSG00000166961.14	MS4A15	protein_coding	chr11	3.44005	-0.581419	0.0326335	0.101944
ENSG00000173391.8	OLR1	protein_coding	chr12	3.43945	0.684272	0.0131599	0.0547928
ENSG00000214973.3	CHCHD3P3	processed_pseudogene	chr1	3.43933	2.79964	2.58133e-06	0.000153641
ENSG00000213650.3	AC092447.2	processed_pseudogene	chr7	3.43874	1.45703	4.27883e-06	0.00021297
ENSG00000230170.1	HNRNPA1P28	processed_pseudogene	chrX	3.43818	1.88248	4.41961e-06	0.000218644
ENSG00000255991.2	AC121334.1	processed_pseudogene	chr12	3.43774	-0.734156	0.0124413	0.0526602
ENSG00000227173.1	MYL6P3	processed_pseudogene	chr10	3.43729	4.03396	0.000515303	0.00537202
ENSG00000217644.5	AL355864.1	processed_pseudogene	chr1	3.43692	5.43687	0.000283751	0.00357023
ENSG00000220412.1	AL356234.1	processed_pseudogene	chr6	3.4367	1.36951	0.000224738	0.0030272
ENSG00000223676.1	RPL34P26	processed_pseudogene	chr13	3.43618	-0.863206	0.000275986	0.00349254
ENSG00000230478.1	Z96811.1	processed_pseudogene	chrX	3.43528	-1.88709	0.0123601	0.0524048
ENSG00000213539.4	YBX1P6	processed_pseudogene	chr9	3.4343	1.04587	0.00262362	0.0171533
ENSG00000232391.1	RANP2	processed_pseudogene	chr7	3.4339	2.61386	1.73296e-06	0.000114526
ENSG00000235674.2	LDHAP2	processed_pseudogene	chr1	3.43246	5.19979	4.44197e-06	0.000219086
ENSG00000240721.2	RPS4XP15	processed_pseudogene	chr12	3.43195	-1.88801	0.0123287	0.0523259
ENSG00000227300.12	KRT16P2	transcribed_unprocessed_pseudogene	chr17	3.43119	-0.62203	0.0177257	0.0673525
ENSG00000244712.1	AC084754.1	processed_pseudogene	chr12	3.43096	-0.910787	0.00012541	0.00201613
ENSG00000141096.4	DPEP3	protein_coding	chr16	3.43081	-0.143906	0.0017852	0.0131369
ENSG00000266826.2	AC011195.2	protein_coding	chr17	3.43005	1.30943	0.000219713	0.00297757
ENSG00000258288.1	NENFP2	processed_pseudogene	chr12	3.42956	-1.88852	0.0123188	0.0523043
ENSG00000178809.11	TRIM73	protein_coding	chr7	3.42954	-1.88927	0.00693286	0.0347239
ENSG00000233107.1	SUCLA2P2	processed_pseudogene	chr2	3.42954	-1.88927	0.00693286	0.0347239
ENSG00000235449.2	AC098934.3	processed_pseudogene	chr1	3.42929	1.33137	0.0026669	0.0173266
ENSG00000247570.2	SDCBPP2	processed_pseudogene	chr8	3.42906	2.73436	4.79796e-05	0.00103954
ENSG00000236480.1	PKMP1	processed_pseudogene	chr1	3.42905	6.88011	3.40075e-09	1.86344e-06
ENSG00000232482.2	AL357134.1	processed_pseudogene	chr1	3.42753	-0.5095	0.000722337	0.00690822
ENSG00000271676.1	AC104771.1	processed_pseudogene	chr4	3.42742	0.968765	0.000218323	0.00296156
ENSG00000163114.5	PDHA2	protein_coding	chr4	3.42722	1.26404	0.00030763	0.00377079
ENSG00000113722.16	CDX1	protein_coding	chr5	3.42612	2.49673	0.000536094	0.00554275
ENSG00000123009.4	NME2P1	processed_pseudogene	chr12	3.42577	3.3822	1.31826e-05	0.000436537
ENSG00000261559.1	FSCN1P1	processed_pseudogene	chr15	3.42528	3.92426	6.83226e-08	1.32e-05
ENSG00000244691.1	RPL10AP1	processed_pseudogene	chr14	3.42498	-1.32103	0.00151734	0.0117617
ENSG00000236459.1	HNRNPA1P22	processed_pseudogene	chr3	3.42473	2.99487	2.34185e-05	0.000650754
ENSG00000231668.2	PPP2R2DP1	processed_pseudogene	chr3	3.42428	0.147193	0.000186797	0.00264948
ENSG00000232400.1	RAD17P1	processed_pseudogene	chr7	3.42406	-0.0835011	0.00012717	0.0020354
ENSG00000264570.1	SNX19P3	processed_pseudogene	chr18	3.42396	-1.31265	0.000414821	0.00464802
ENSG00000140092.14	FBLN5	protein_coding	chr14	3.42362	5.90349	6.73973e-09	2.6919e-06
ENSG00000227666.1	CYCSP24	processed_pseudogene	chr9	3.42333	3.15956	1.94934e-07	2.65003e-05
ENSG00000226642.1	ACTG1P12	processed_pseudogene	chr3	3.42262	2.21504	0.00138067	0.0109685
ENSG00000258452.1	AC022404.1	processed_pseudogene	chr14	3.42187	0.64964	0.000450272	0.00488924
ENSG00000267679.1	EIF5AP2	processed_pseudogene	chr17	3.42001	4.01192	0.000385376	0.00443333
ENSG00000234800.2	PCMTD1P3	processed_pseudogene	chr7	3.41983	-1.89834	0.0169295	0.0651768
ENSG00000139567.12	ACVRL1	protein_coding	chr12	3.41887	4.1493	2.35349e-08	6.32162e-06
ENSG00000133110.14	POSTN	protein_coding	chr13	3.41787	5.62449	7.8901e-07	6.88822e-05
ENSG00000230626.4	AC011005.1	protein_coding	chr7	3.41786	4.42758	3.62202e-07	4.03627e-05
ENSG00000226948.1	RPS4XP2	processed_pseudogene	chr20	3.41695	6.26861	4.65167e-06	0.000225344
ENSG00000156269.4	NAA11	protein_coding	chr4	3.4169	4.16412	2.29424e-05	0.000639273
ENSG00000228976.1	SUMO2P8	processed_pseudogene	chr6	3.41688	-0.286997	0.000851834	0.00777992
ENSG00000232223.1	CNN2P10	processed_pseudogene	chr1	3.4166	0.955357	0.000253179	0.00328298
ENSG00000229753.1	RPS27AP15	processed_pseudogene	chr9	3.41647	4.40124	0.000130387	0.00206879
ENSG00000267691.1	SHC1P2	processed_pseudogene	chr17	3.41529	2.21368	4.47676e-05	0.000995037
ENSG00000185390.2	FGF7P2	unprocessed_pseudogene	chr21	3.41413	-1.89307	0.0120625	0.0514639
ENSG00000233562.1	AL356981.1	processed_pseudogene	chr1	3.41413	-1.89307	0.0120625	0.0514639
ENSG00000263433.1	AC069061.1	processed_pseudogene	chr17	3.41413	-1.89307	0.0120625	0.0514639
ENSG00000176971.3	FIBIN	protein_coding	chr11	3.41394	3.45422	2.91363e-06	0.000165161
ENSG00000255266.1	AP003484.1	processed_pseudogene	chr11	3.41383	2.13543	0.00132029	0.0106307
ENSG00000214144.3	AL390728.1	processed_pseudogene	chr1	3.41298	6.28004	8.5002e-06	0.000326377
ENSG00000260027.4	HOXB7	protein_coding	chr17	3.41242	2.91891	1.63199e-06	0.000109642
ENSG00000236264.5	RPL26P30	transcribed_processed_pseudogene	chr11	3.41224	3.01968	0.000108915	0.00183127
ENSG00000248320.1	THAP12P9	processed_pseudogene	chr4	3.41031	-0.676623	0.00026352	0.0033795
ENSG00000237828.1	PA2G4P1	processed_pseudogene	chrX	3.41022	3.85044	6.66478e-07	6.07854e-05
ENSG00000242858.1	AC020899.1	processed_pseudogene	chr5	3.40966	5.45856	2.26353e-05	0.000633846
ENSG00000233662.1	CALM2P4	processed_pseudogene	chr13	3.40939	3.45868	2.08447e-05	0.000595851
ENSG00000236090.2	LDHAP3	processed_pseudogene	chr2	3.40926	4.25938	1.7919e-07	2.53279e-05
ENSG00000271615.1	ACTG1P22	transcribed_processed_pseudogene	chr2	3.40875	0.154213	0.00211847	0.0147579
ENSG00000267301.1	RPL23AP77	processed_pseudogene	chr18	3.40868	3.26883	7.96793e-07	6.91464e-05
ENSG00000254856.1	NDUFA3P2	processed_pseudogene	chr11	3.40861	-0.483318	0.0103354	0.0462147
ENSG00000228411.1	CDY4P	processed_pseudogene	chrY	3.40734	-1.89728	0.00918967	0.0424942
ENSG00000259338.1	AC051619.2	processed_pseudogene	chr15	3.40727	-1.90051	0.0170889	0.0655765
ENSG00000102359.6	SRPX2	protein_coding	chrX	3.40716	4.46015	1.99024e-06	0.000127169
ENSG00000259632.2	AC090971.4	processed_pseudogene	chr15	3.4068	1.74714	0.000398366	0.00451633
ENSG00000233383.1	AC073089.1	processed_pseudogene	chr7	3.40551	-0.55896	0.00129116	0.0104636
ENSG00000213493.3	ACTN4P1	processed_pseudogene	chr4	3.40407	5.32496	8.98139e-09	3.29496e-06
ENSG00000231766.1	MTCO2P5	processed_pseudogene	chr2	3.40252	-0.846591	0.00212835	0.0148014
ENSG00000259378.1	DCAF13P3	processed_pseudogene	chr15	3.40164	2.41608	3.37324e-06	0.000180387
ENSG00000253556.1	MTCO1P4	processed_pseudogene	chr8	3.40058	7.31946	0.0029058	0.018473
ENSG00000213414.3	AC008677.1	processed_pseudogene	chr5	3.40005	3.99885	3.70425e-08	8.70125e-06
ENSG00000226405.1	AL133325.1	processed_pseudogene	chr20	3.40003	2.54078	4.29632e-05	0.000965444
ENSG00000148848.14	ADAM12	protein_coding	chr10	3.39923	2.59949	0.00047181	0.00503598
ENSG00000233263.1	AC009518.2	processed_pseudogene	chr7	3.3992	-0.826245	0.0155949	0.0616528
ENSG00000166147.13	FBN1	protein_coding	chr15	3.39907	9.68401	8.64011e-11	2.01506e-07
ENSG00000215357.2	HSPD1P8	processed_pseudogene	chr13	3.39907	2.83686	0.00273365	0.0176092
ENSG00000242159.1	ABCF2P1	processed_pseudogene	chr3	3.39885	2.66761	1.07936e-06	8.24713e-05
ENSG00000255516.1	AP005436.3	lincRNA	chr11	3.39872	-1.90233	0.00893817	0.041602
ENSG00000213261.3	EEF1B2P6	processed_pseudogene	chr7	3.39867	4.72819	1.26182e-05	0.000421694
ENSG00000230480.1	AC093142.1	processed_pseudogene	chr3	3.3985	1.09032	0.00104299	0.00896053
ENSG00000232496.2	RPL3P12	processed_pseudogene	chrX	3.39846	2.76149	0.00244873	0.0163071
ENSG00000205609.12	EIF3CL	protein_coding	chr16	3.39838	-0.213311	0.0033909	0.0205831
ENSG00000226038.5	PPIAP21	processed_pseudogene	chr20	3.39822	3.69254	0.000370676	0.00431632
ENSG00000228797.2	FAM207BP	processed_pseudogene	chr13	3.39767	0.515111	0.000962723	0.00847731
ENSG00000173769.4	TOPAZ1	protein_coding	chr3	3.39556	-1.87504	0.0215131	0.0771216
ENSG00000228767.1	KRT8P18	processed_pseudogene	chr3	3.3947	-1.89855	0.0117134	0.0504115
ENSG00000215049.3	PRDX2P1	processed_pseudogene	chr13	3.39467	0.769835	1.05856e-05	0.000374056
ENSG00000225530.1	SP3P	processed_pseudogene	chr13	3.39452	1.86126	0.000115534	0.00190328
ENSG00000225665.4	SAR1AP3	processed_pseudogene	chr4	3.3944	-1.90355	0.0175014	0.0667035
ENSG00000144452.14	ABCA12	protein_coding	chr2	3.39414	0.358908	0.0159303	0.0625771
ENSG00000266524.2	GDF10	protein_coding	chr10	3.39349	0.935918	9.29688e-06	0.000345979
ENSG00000182492.15	BGN	protein_coding	chrX	3.39292	10.1777	9.89394e-09	3.58941e-06
ENSG00000234706.1	PRUNEP1	processed_pseudogene	chr13	3.38962	-0.881764	0.00173393	0.012864
ENSG00000234592.1	AL359845.1	processed_pseudogene	chrX	3.38947	-0.881004	0.000253863	0.00329055
ENSG00000225294.1	OSTCP2	processed_pseudogene	chr1	3.38869	2.23496	0.000230918	0.00308498
ENSG00000232994.1	RPL7P14	processed_pseudogene	chr2	3.38842	1.50204	6.35383e-06	0.000274054
ENSG00000166923.10	GREM1	protein_coding	chr15	3.38801	6.95472	2.01961e-08	5.8877e-06
ENSG00000263648.1	AC005244.1	processed_pseudogene	chr17	3.38777	3.18082	0.000893865	0.00803154
ENSG00000217027.1	TPT1P4	processed_pseudogene	chr6	3.38767	6.60203	4.61979e-05	0.00101576
ENSG00000167165.18	UGT1A6	protein_coding	chr2	3.38697	0.100833	6.06733e-06	0.000265912
ENSG00000251478.1	AC008817.1	processed_pseudogene	chr5	3.38676	3.30887	4.19626e-05	0.000954123
ENSG00000234187.1	AIMP1P1	processed_pseudogene	chr20	3.3866	-0.500317	0.00023166	0.0030911
ENSG00000271159.1	HINT1P2	processed_pseudogene	chr7	3.38572	0.304563	0.012662	0.0532973
ENSG00000232493.2	RPL12P11	processed_pseudogene	chr20	3.38565	-1.91229	0.00841657	0.0398282
ENSG00000240990.10	HOXA11-AS	antisense	chr7	3.38565	-1.91229	0.00841657	0.0398282
ENSG00000124249.6	KCNK15	protein_coding	chr20	3.38407	-1.3354	0.086154	0.19447
ENSG00000214045.3	AC091807.1	processed_pseudogene	chrX	3.38329	2.24473	0.000159702	0.00237997
ENSG00000134343.12	ANO3	protein_coding	chr11	3.38306	4.35459	3.85648e-08	8.93034e-06
ENSG00000266575.1	BOLA2P1	processed_pseudogene	chr18	3.38274	-1.01959	0.000164802	0.00242713
ENSG00000125813.13	PAX1	protein_coding	chr20	3.38256	-0.895001	0.0013904	0.011035
ENSG00000253725.1	AC126915.1	processed_pseudogene	chr5	3.38252	-0.868461	0.00270199	0.0174878
ENSG00000282852.1	AL137790.1	processed_pseudogene	chr1	3.38237	0.358144	0.000930452	0.00827122
ENSG00000128250.5	RFPL1	protein_coding	chr22	3.38217	-1.9057	0.0176597	0.0671724
ENSG00000141946.1	ZIM3	protein_coding	chr19	3.38217	-1.9057	0.0176597	0.0671724
ENSG00000234564.1	HSPA8P20	processed_pseudogene	chrX	3.38056	-1.31554	0.00216319	0.0149768
ENSG00000270532.1	PEBP1P2	processed_pseudogene	chr2	3.37956	4.83382	8.78718e-07	7.26707e-05
ENSG00000229875.1	EIF1P1	processed_pseudogene	chr9	3.37825	1.73733	6.54789e-05	0.00129416
ENSG00000227709.4	AC091607.1	processed_pseudogene	chr3	3.37791	0.405853	3.46564e-05	0.000843066
ENSG00000256817.1	TPT1P12	processed_pseudogene	chr12	3.37774	3.59443	0.0088972	0.0414707
ENSG00000153714.5	LURAP1L	protein_coding	chr9	3.37695	1.98374	0.000593785	0.00599495
ENSG00000223460.1	GAPDHP69	processed_pseudogene	chr13	3.37693	0.387239	0.000362563	0.00425076
ENSG00000257951.2	AC126177.6	unprocessed_pseudogene	chr12	3.37577	1.41633	0.00946593	0.0434152
ENSG00000256756.1	TIMM17BP1	processed_pseudogene	chr12	3.37433	1.07938	0.000515855	0.00537263
ENSG00000213942.3	AC005840.1	processed_pseudogene	chr12	3.37415	3.12393	0.00011773	0.00193263
ENSG00000228247.1	UBBP2	processed_pseudogene	chr1	3.37391	4.43125	0.000111732	0.00185751
ENSG00000232654.1	FAM136BP	processed_pseudogene	chr6	3.37324	-0.472063	0.000292857	0.00365178
ENSG00000256737.1	RBBP4P5	processed_pseudogene	chr14	3.37309	-1.06669	0.00939417	0.0431527
ENSG00000230457.3	PA2G4P4	processed_pseudogene	chr3	3.37285	2.57468	1.00698e-07	1.73942e-05
ENSG00000213921.7	LEUTX	protein_coding	chr19	3.37281	-1.32357	0.0277314	0.0915621
ENSG00000243806.1	RPL7P18	processed_pseudogene	chr5	3.37246	0.292936	0.00310201	0.0193659
ENSG00000230593.3	PPIAP40	processed_pseudogene	chr11	3.37128	5.53278	3.37436e-08	8.34668e-06
ENSG00000255210.1	AP001889.1	processed_pseudogene	chr11	3.37064	1.76935	0.000505084	0.00528904
ENSG00000271134.1	AC012498.2	processed_pseudogene	chr2	3.36889	5.79321	3.27867e-06	0.000177593
ENSG00000235251.2	AC093155.2	processed_pseudogene	chr1	3.36865	3.48457	1.03435e-06	8.09891e-05
ENSG00000226955.1	AC104306.2	processed_pseudogene	chr3	3.36834	0.965136	9.48157e-06	0.000349225
ENSG00000180644.7	PRF1	protein_coding	chr10	3.36806	-1.24057	0.0120111	0.0513385
ENSG00000217239.3	AL136968.2	processed_pseudogene	chr6	3.36748	3.26605	0.000187392	0.00265676
ENSG00000262406.2	MMP12	protein_coding	chr11	3.36715	-0.630932	0.00247694	0.0164513
ENSG00000177803.7	AC112247.1	processed_pseudogene	chr4	3.36674	2.49226	8.60821e-05	0.00154858
ENSG00000243323.7	PTPRVP	transcribed_unitary_pseudogene	chr1	3.36669	4.67854	2.69638e-10	3.66832e-07
ENSG00000253502.1	ATP6V1G1P2	processed_pseudogene	chr8	3.36659	-0.304167	0.00215908	0.0149546
ENSG00000183298.5	RPSAP19	processed_pseudogene	chr1	3.36636	4.49316	0.000448082	0.00487515
ENSG00000234176.1	HSPA8P1	processed_pseudogene	chrX	3.36555	7.41334	4.37568e-06	0.000217128
ENSG00000188064.9	WNT7B	protein_coding	chr22	3.36549	0.549597	8.7522e-05	0.00156631
ENSG00000235145.2	RPSAP16	processed_pseudogene	chr1	3.36513	-0.136413	0.0099993	0.0451698
ENSG00000012504.14	NR1H4	protein_coding	chr12	3.36433	-1.88285	0.0209144	0.0755917
ENSG00000113249.12	HAVCR1	protein_coding	chr5	3.36433	-1.88285	0.0209144	0.0755917
ENSG00000232375.1	AC092042.2	unprocessed_pseudogene	chr3	3.36433	-1.88285	0.0209144	0.0755917
ENSG00000234948.1	LINC01524	lincRNA	chr20	3.36433	-1.88285	0.0209144	0.0755917
ENSG00000239589.5	LINC00879	lincRNA	chr3	3.36433	-1.88285	0.0209144	0.0755917
ENSG00000249311.4	TERF1P3	processed_pseudogene	chr4	3.36433	-1.88285	0.0209144	0.0755917
ENSG00000264189.1	AP005262.1	processed_pseudogene	chr18	3.36433	-1.88285	0.0209144	0.0755917
ENSG00000266184.1	AC018371.2	processed_pseudogene	chr18	3.3642	1.72595	0.000306412	0.00376378
ENSG00000227541.1	SFR1P1	processed_pseudogene	chrX	3.36336	-1.33716	0.00429216	0.0245177
ENSG00000267669.1	AC098847.1	transcribed_processed_pseudogene	chr18	3.36308	6.88797	9.90424e-07	7.86821e-05
ENSG00000215572.2	ESRRAP1	processed_pseudogene	chr13	3.36258	-1.91159	0.0108483	0.0477693
ENSG00000260187.2	PPIAP48	transcribed_processed_pseudogene	chr16	3.36258	-1.91159	0.0108483	0.0477693
ENSG00000273540.3	AGBL1	protein_coding	chr15	3.36258	-1.91159	0.0108483	0.0477693
ENSG00000106034.17	CPED1	protein_coding	chr7	3.36131	3.87431	9.48282e-08	1.65574e-05
ENSG00000042832.11	TG	protein_coding	chr8	3.36126	-1.21803	0.00735796	0.036176
ENSG00000216412.4	RPL12P2	processed_pseudogene	chr6	3.35996	4.73941	1.83856e-05	0.000548728
ENSG00000187690.3	CXorf67	protein_coding	chrX	3.35965	0.863409	0.0018183	0.0132622
ENSG00000213655.4	AC010493.1	processed_pseudogene	chr5	3.35954	-0.292148	1.60978e-05	0.00050394
ENSG00000111348.8	ARHGDIB	protein_coding	chr12	3.35901	6.18951	2.88502e-07	3.41803e-05
ENSG00000133800.8	LYVE1	protein_coding	chr11	3.35886	-0.972885	0.000385477	0.00443333
ENSG00000232702.3	AL158050.1	processed_pseudogene	chr6	3.35876	1.79953	1.55898e-05	0.000494196
ENSG00000115602.16	IL1RL1	protein_coding	chr2	3.35844	0.652827	0.00045442	0.00491321
ENSG00000230507.5	RPL7AP8	processed_pseudogene	chr10	3.35742	4.62092	7.95864e-06	0.000313736
ENSG00000277435.1	AC138649.2	processed_pseudogene	chr15	3.35693	-1.37235	0.00780693	0.0377077
ENSG00000255967.1	HADHAP2	processed_pseudogene	chr12	3.3569	4.63669	2.5412e-08	6.69134e-06
ENSG00000249098.1	AC055733.1	processed_pseudogene	chr3	3.35674	-0.149725	0.008473	0.0400017
ENSG00000226986.4	AC092017.1	processed_pseudogene	chr1	3.35609	4.5699	7.46299e-06	0.000304262
ENSG00000100097.11	LGALS1	protein_coding	chr22	3.35552	9.65185	6.26419e-09	2.6549e-06
ENSG00000244378.1	RPS2P45	transcribed_processed_pseudogene	chr16	3.35501	2.80311	7.1677e-05	0.00138207
ENSG00000240138.1	EEF1GP4	processed_pseudogene	chr3	3.35491	1.9128	0.000328512	0.00394782
ENSG00000226188.2	HNRNPA1P3	processed_pseudogene	chr20	3.35466	0.991443	0.000445576	0.00485823
ENSG00000228191.1	AL512326.2	processed_pseudogene	chr1	3.35424	2.78703	0.000153082	0.00231498
ENSG00000248611.1	AC107385.1	processed_pseudogene	chr4	3.35408	-0.929649	0.0224831	0.0794298
ENSG00000250031.1	AC009927.1	processed_pseudogene	chr8	3.35374	1.1959	8.86044e-06	0.000335229
ENSG00000231929.2	HMGB3P31	processed_pseudogene	chrX	3.35363	-1.27757	0.0329133	0.102602
ENSG00000225770.1	RPS29P3	processed_pseudogene	chr3	3.35307	3.66451	0.00348168	0.0209703
ENSG00000115896.15	PLCL1	protein_coding	chr2	3.35282	2.12159	1.38861e-06	9.78269e-05
ENSG00000196604.12	POTEF	protein_coding	chr2	3.35235	5.84182	3.38893e-05	0.000827615
ENSG00000226086.5	EIF3LP3	processed_pseudogene	chr10	3.35228	3.98026	1.64605e-07	2.37782e-05
ENSG00000213130.3	EEF1DP5	processed_pseudogene	chr6	3.35214	3.52187	3.90653e-06	0.000200147
ENSG00000238193.1	AC112656.1	processed_pseudogene	chrX	3.35196	3.59123	2.61195e-05	0.000699041
ENSG00000223738.3	AC016930.1	processed_pseudogene	chr3	3.3519	3.34464	0.00122168	0.0100552
ENSG00000204390.9	HSPA1L	protein_coding	chr6	3.3517	6.77519	6.58047e-06	0.000281229
ENSG00000267332.1	BOLA3P2	processed_pseudogene	chr19	3.35166	-0.725709	0.0163538	0.0637421
ENSG00000229696.1	KARSP1	processed_pseudogene	chr13	3.35159	2.22304	7.5356e-05	0.00142463
ENSG00000224936.1	SUCLA2P1	processed_pseudogene	chr6	3.35142	2.88275	7.57295e-06	0.000305903
ENSG00000218175.2	AC016739.1	processed_pseudogene	chr2	3.35133	6.49866	2.03358e-05	0.000587078
ENSG00000254793.1	FDPSP4	processed_pseudogene	chr15	3.3505	1.68123	0.00176035	0.0130215
ENSG00000230609.1	AL513185.2	processed_pseudogene	chr10	3.35003	1.12488	0.000612945	0.00613904
ENSG00000227395.1	EIF2AP4	processed_pseudogene	chr10	3.35003	-0.616445	0.000315054	0.00383122
ENSG00000256081.2	AC243972.2	processed_pseudogene	chr14	3.34863	0.751588	0.00097315	0.00854378
ENSG00000242352.2	FAM91A3P	transcribed_processed_pseudogene	chr1	3.34783	-0.669449	0.00108269	0.00921557
ENSG00000182752.9	PAPPA	protein_coding	chr9	3.34741	4.36302	1.58248e-06	0.000107645
ENSG00000092009.10	CMA1	protein_coding	chr14	3.34716	-1.92153	0.0102199	0.0458554
ENSG00000183153.6	GJD3	protein_coding	chr17	3.34716	-1.92153	0.0102199	0.0458554
ENSG00000205293.4	LINC01602	lincRNA	chr8	3.34716	-1.92153	0.0102199	0.0458554
ENSG00000233873.1	RPL7P44	processed_pseudogene	chr13	3.34716	-1.92153	0.0102199	0.0458554
ENSG00000236596.1	AC092568.1	processed_pseudogene	chr2	3.34716	-1.92153	0.0102199	0.0458554
ENSG00000215448.3	SRMP1	processed_pseudogene	chr20	3.34664	0.725625	0.00988389	0.0447883
ENSG00000236636.2	AL627308.2	processed_pseudogene	chr1	3.34604	-0.276661	0.00177351	0.0130863
ENSG00000240184.6	PCDHGC3	protein_coding	chr5	3.34603	8.01812	5.60921e-10	5.52275e-07
ENSG00000242209.1	AC006445.1	processed_pseudogene	chr4	3.34584	3.81462	0.00193734	0.0138659
ENSG00000232766.1	AC098614.3	processed_pseudogene	chr3	3.34559	-0.316583	0.000335218	0.00401659
ENSG00000223668.1	EEF1A1P24	processed_pseudogene	chr3	3.34518	3.7668	5.60695e-05	0.00116533
ENSG00000249488.1	NACAP5	processed_pseudogene	chr4	3.34489	3.29169	0.00200002	0.0141778
ENSG00000223899.1	SEC13P1	processed_pseudogene	chr3	3.34368	2.62723	7.60687e-06	0.000306632
ENSG00000261072.2	AC084783.1	processed_pseudogene	chr15	3.34237	-0.524164	0.000469658	0.00502655
ENSG00000095110.8	NXPE1	protein_coding	chr11	3.34169	-1.3614	0.00149058	0.0116205
ENSG00000236792.1	AL513175.2	processed_pseudogene	chr1	3.34148	0.869626	0.000305281	0.00375661
ENSG00000233111.1	RAB1C	processed_pseudogene	chr9	3.34114	3.83758	6.08438e-09	2.6549e-06
ENSG00000251223.1	MTCO1P9	unprocessed_pseudogene	chr4	3.34051	0.377795	0.00632125	0.0324725
ENSG00000223976.1	EXTL2P1	processed_pseudogene	chr2	3.34037	-0.590558	9.13405e-05	0.00162372
ENSG00000115252.18	PDE1A	protein_coding	chr2	3.33967	1.55978	2.2863e-05	0.00063858
ENSG00000248610.1	HSPA8P4	processed_pseudogene	chr5	3.33945	6.30295	1.76025e-05	0.000534235
ENSG00000243024.6	AC012158.1	transcribed_processed_pseudogene	chr12	3.33864	4.43263	7.30044e-06	0.00030021
ENSG00000237936.1	AL353093.1	processed_pseudogene	chr10	3.33802	0.674705	0.00101514	0.00879554
ENSG00000139329.4	LUM	protein_coding	chr12	3.33755	5.69147	7.06127e-10	6.58736e-07
ENSG00000243864.1	RPS3AP50	processed_pseudogene	chr19	3.33753	-1.3626	0.00336122	0.0204753
ENSG00000235907.2	AC115285.1	processed_pseudogene	chr1	3.33636	4.0889	1.03284e-05	0.000367757
ENSG00000229349.2	ACTG1P9	processed_pseudogene	chr6	3.33452	1.12698	0.000207261	0.0028554
ENSG00000223638.3	RFPL4A	protein_coding	chr19	3.33406	-1.91595	0.018864	0.0704563
ENSG00000249215.1	NCOA4P4	processed_pseudogene	chr5	3.33374	1.24719	6.10843e-05	0.00122736
ENSG00000237730.1	AC078991.1	processed_pseudogene	chrX	3.33361	2.85481	2.7146e-05	0.000711562
ENSG00000129038.15	LOXL1	protein_coding	chr15	3.33336	7.81922	2.32322e-11	6.89596e-08
ENSG00000223595.1	LYPLA1P1	processed_pseudogene	chr7	3.33284	0.308017	0.000540244	0.00557474
ENSG00000255951.1	AC022364.2	processed_pseudogene	chr12	3.33276	-0.377439	0.000450669	0.00488935
ENSG00000215414.4	PSMA6P1	processed_pseudogene	chrY	3.33266	4.3376	4.62643e-06	0.000225344
ENSG00000267404.1	AC023043.2	processed_pseudogene	chr18	3.33207	-0.281687	0.000235787	0.00312574
ENSG00000255532.1	AC118942.1	transcribed_unprocessed_pseudogene	chr11	3.33104	-1.41267	0.000353875	0.00417276
ENSG00000230809.1	RPS6P15	processed_pseudogene	chr10	3.3308	1.87454	3.22369e-05	0.000797399
ENSG00000242058.2	RPS4XP19	processed_pseudogene	chr18	3.33077	4.65227	1.80568e-07	2.54126e-05
ENSG00000217686.2	NUS1P4	processed_pseudogene	chr13	3.33049	2.46798	0.000190334	0.00268449
ENSG00000256464.1	YWHABP2	processed_pseudogene	chr11	3.33042	2.1833	5.84517e-06	0.000260369
ENSG00000254677.1	OSBPL9P2	processed_pseudogene	chr11	3.32955	1.36163	0.000589484	0.00596126
ENSG00000233343.1	ATP6V1G1P4	processed_pseudogene	chr10	3.32939	-0.610635	0.00137703	0.0109422
ENSG00000251348.1	HSPD1P11	processed_pseudogene	chr5	3.32904	0.117712	0.00106628	0.00912652
ENSG00000218512.2	SPTLC1P2	processed_pseudogene	chr6	3.32899	-0.911279	0.00101795	0.00880958
ENSG00000259299.1	AC061965.1	processed_pseudogene	chr15	3.32879	0.891636	0.000205732	0.00284019
ENSG00000242405.2	AC007537.2	processed_pseudogene	chr12	3.3285	2.34432	0.000589562	0.00596126
ENSG00000226148.1	SLC25A39P1	processed_pseudogene	chr1	3.32782	3.77407	1.66763e-06	0.000111349
ENSG00000019549.11	SNAI2	protein_coding	chr8	3.32775	4.26527	1.73345e-07	2.47156e-05
ENSG00000185070.10	FLRT2	protein_coding	chr14	3.3255	7.20882	3.65567e-12	1.70516e-08
ENSG00000213187.3	COPS5P1	processed_pseudogene	chr6	3.32456	0.608581	2.07406e-05	0.000595408
ENSG00000006016.10	CRLF1	protein_coding	chr19	3.32422	5.97457	4.57432e-07	4.66738e-05
ENSG00000228941.1	UBE3AP2	processed_pseudogene	chr21	3.32416	-1.07793	0.00129242	0.0104686
ENSG00000132386.10	SERPINF1	protein_coding	chr17	3.32352	7.72202	5.63174e-09	2.6549e-06
ENSG00000223970.1	AC074397.1	processed_pseudogene	chr7	3.32296	4.05019	2.51197e-05	0.000681215
ENSG00000259105.1	RPS3AP4	processed_pseudogene	chr14	3.32273	4.00645	1.24345e-05	0.00041641
ENSG00000251571.1	DDX3P3	processed_pseudogene	chr4	3.32192	0.103492	0.000206651	0.00284939
ENSG00000158488.15	CD1E	protein_coding	chr1	3.32181	-1.46984	0.0446643	0.126088
ENSG00000241018.1	RCC2P5	processed_pseudogene	chr3	3.32098	-1.91899	0.0193074	0.0715525
ENSG00000214541.3	RPS4XP3	processed_pseudogene	chr20	3.31912	2.98741	2.0752e-05	0.000595408
ENSG00000183908.5	LRRC55	protein_coding	chr11	3.31889	1.91951	0.000150628	0.00228751
ENSG00000225814.1	GRPEL2P2	processed_pseudogene	chrX	3.31818	-0.633539	0.0023505	0.0158587
ENSG00000226845.1	EEF1GP3	processed_pseudogene	chr3	3.3177	4.16999	0.000133467	0.00210567
ENSG00000214003.2	ATP5PBP3	processed_pseudogene	chr7	3.3172	3.12362	4.06092e-06	0.000205253
ENSG00000270665.1	HNRNPA1P67	processed_pseudogene	chr4	3.31684	1.07953	0.000571907	0.00582449
ENSG00000249306.5	LINC01411	lincRNA	chr5	3.3163	0.100762	0.022179	0.0786938
ENSG00000241815.1	AC107015.1	processed_pseudogene	chr3	3.31629	-0.946213	0.00237265	0.015946
ENSG00000234683.1	AL138799.3	processed_pseudogene	chr1	3.31561	3.39978	0.000209141	0.00286909
ENSG00000278487.1	AC106800.4	processed_pseudogene	chr5	3.31544	-0.587558	0.000858236	0.00782089
ENSG00000176043.5	AC007160.1	processed_pseudogene	chr14	3.31457	4.19207	4.22712e-05	0.000957806
ENSG00000260174.1	AC111152.3	processed_pseudogene	chr15	3.31387	1.07998	0.0003063	0.00376378
ENSG00000223788.4	DIS3L2P1	unprocessed_pseudogene	chr2	3.31356	-1.30795	0.0145709	0.0586484
ENSG00000177173.5	NAP1L4P1	processed_pseudogene	chr1	3.31327	2.37667	5.30101e-06	0.000243094
ENSG00000228741.2	SPATA13	lincRNA	chr13	3.31323	-1.91356	0.018724	0.070057
ENSG00000163497.2	FEV	protein_coding	chr2	3.31232	1.38729	0.000445784	0.00485824
ENSG00000234371.6	RPSAP31	transcribed_processed_pseudogene	chr3	3.31221	6.9325	2.63396e-07	3.25763e-05
ENSG00000219940.2	SPTLC1P3	processed_pseudogene	chr6	3.31159	-1.42585	0.00236618	0.0159278
ENSG00000229241.1	PNPT1P1	processed_pseudogene	chr3	3.3115	3.144	3.23448e-08	8.06175e-06
ENSG00000258590.5	NBEAP1	transcribed_unprocessed_pseudogene	chr15	3.31113	-0.522738	0.00279574	0.0179023
ENSG00000227434.2	RNF19BPX	processed_pseudogene	chrX	3.31081	-1.92101	0.0195021	0.0720972
ENSG00000280037.1	AC092653.2	TEC	chr2	3.31081	-1.92101	0.0195021	0.0720972
ENSG00000237294.1	EIF4BP9	processed_pseudogene	chrX	3.30885	2.24004	0.0011174	0.00943233
ENSG00000213569.4	AL390039.1	processed_pseudogene	chrX	3.30844	2.13006	4.10791e-06	0.000206839
ENSG00000237252.1	AC233981.1	processed_pseudogene	chrX	3.30844	1.29936	0.000163432	0.00241481
ENSG00000230682.1	GRPEL2P3	processed_pseudogene	chr7	3.30797	-1.04495	0.0102563	0.0459808
ENSG00000253483.1	AC104561.2	processed_pseudogene	chr8	3.30714	1.5271	0.000341192	0.00406431
ENSG00000214560.4	RPL21P41	processed_pseudogene	chr3	3.30554	6.20532	1.18485e-06	8.89347e-05
ENSG00000189166.6	TNRC18P3	unprocessed_pseudogene	chr7	3.30525	-0.105239	0.000693988	0.00672186
ENSG00000203397.2	AL139400.1	processed_pseudogene	chrX	3.30311	1.96093	1.39863e-05	0.000457123
ENSG00000176243.9	CDV3P1	processed_pseudogene	chr3	3.30308	2.27208	0.000673076	0.00655889
ENSG00000264990.1	AC005549.1	lincRNA	chr17	3.30238	-1.92336	0.0200026	0.0733826
ENSG00000213078.3	AL390955.1	processed_pseudogene	chr6	3.30223	2.54187	1.89661e-05	0.000562965
ENSG00000226521.7	AC087499.2	transcribed_unprocessed_pseudogene	chr17	3.3019	0.19776	0.000117789	0.00193263
ENSG00000283566.2	AC243725.1	unprocessed_pseudogene	chr17	3.30142	2.37954	7.29915e-05	0.00139698
ENSG00000244142.1	ATP6V0CP2	processed_pseudogene	chr3	3.3012	-1.13437	0.0414782	0.119967
ENSG00000119922.9	IFIT2	protein_coding	chr10	3.30064	2.1703	3.41094e-06	0.000181092
ENSG00000197575.6	RPS17P2	processed_pseudogene	chr5	3.29941	4.41111	6.58902e-05	0.00129997
ENSG00000255664.1	ARL6IP1P1	processed_pseudogene	chr14	3.29755	-0.139495	0.000377335	0.00436738
ENSG00000233532.6	LINC00460	lincRNA	chr13	3.2975	-0.742161	0.0159947	0.0627622
ENSG00000241478.1	HSPA8P9	processed_pseudogene	chr3	3.29744	5.49267	2.53868e-06	0.000152613
ENSG00000203414.2	BTBD7P1	processed_pseudogene	chr10	3.29739	-0.312233	0.00105318	0.00903744
ENSG00000227621.1	PHBP11	processed_pseudogene	chr1	3.29733	2.67226	2.89217e-05	0.000740197
ENSG00000239827.8	SUGT1P3	transcribed_unprocessed_pseudogene	chr13	3.29703	1.58937	0.000104121	0.00177835
ENSG00000101197.12	BIRC7	protein_coding	chr20	3.29673	1.07314	0.0480876	0.132097
ENSG00000198883.11	PNMA5	protein_coding	chrX	3.29264	1.24858	0.000276965	0.00349869
ENSG00000228844.1	AL358176.3	processed_pseudogene	chr1	3.29254	1.81613	0.000127671	0.00203998
ENSG00000219329.1	AL357515.1	processed_pseudogene	chr6	3.29216	-0.845167	0.00420208	0.0241298
ENSG00000215070.4	XRCC6P5	processed_pseudogene	chrX	3.29151	-1.91101	0.0258225	0.0873075
ENSG00000229554.2	RPL21P24	processed_pseudogene	chr1	3.29151	-1.91101	0.0258225	0.0873075
ENSG00000232296.1	AL691482.1	processed_pseudogene	chr1	3.29151	-1.91101	0.0258225	0.0873075
ENSG00000268473.1	AC092327.1	processed_pseudogene	chr16	3.29151	-1.91101	0.0258225	0.0873075
ENSG00000277358.1	AL138693.1	unprocessed_pseudogene	chr13	3.29151	-1.91101	0.0258225	0.0873075
ENSG00000242162.1	AC018639.1	processed_pseudogene	chr7	3.2914	-1.91582	0.0260012	0.0877303
ENSG00000229920.2	RPS4XP5	transcribed_processed_pseudogene	chr2	3.29102	-0.244999	5.71777e-05	0.0011788
ENSG00000234123.1	RHBDF1P1	processed_pseudogene	chr3	3.29097	3.35249	5.57979e-07	5.37421e-05
ENSG00000229946.2	B3GNT2P1	processed_pseudogene	chrX	3.29094	-0.0201649	0.00470924	0.0262526
ENSG00000257643.1	AC084824.2	processed_pseudogene	chr12	3.29032	-1.37093	0.0010337	0.00891545
ENSG00000133055.8	MYBPH	protein_coding	chr1	3.29016	-1.92024	0.0179334	0.0678923
ENSG00000230237.1	AC010975.2	processed_pseudogene	chr2	3.29016	-1.92024	0.0179334	0.0678923
ENSG00000237089.2	PCNPP4	processed_pseudogene	chrX	3.29016	-1.92024	0.0179334	0.0678923
ENSG00000237653.2	AC026320.2	processed_pseudogene	chr3	3.29016	-1.92024	0.0179334	0.0678923
ENSG00000241961.1	AC011037.1	processed_pseudogene	chr8	3.29016	-1.92024	0.0179334	0.0678923
ENSG00000250102.5	LINC02377	lincRNA	chr4	3.29016	-1.92024	0.0179334	0.0678923
ENSG00000255745.1	AC023796.1	lincRNA	chr12	3.29016	-1.92024	0.0179334	0.0678923
ENSG00000264956.1	AC138761.3	lincRNA	chr17	3.29016	-1.92024	0.0179334	0.0678923
ENSG00000239880.1	AC068760.1	processed_pseudogene	chr3	3.29	-0.114658	0.000117622	0.00193236
ENSG00000103888.16	CEMIP	protein_coding	chr15	3.28974	5.0163	2.5349e-05	0.000683374
ENSG00000268379.1	AC025588.1	processed_pseudogene	chr19	3.28947	1.93515	1.4946e-06	0.000102978
ENSG00000225803.1	MRPS11P1	processed_pseudogene	chr20	3.28797	-0.37376	4.76072e-05	0.00103667
ENSG00000230391.1	RPSAP23	processed_pseudogene	chr2	3.28774	3.00911	0.00058069	0.00588458
ENSG00000254013.1	MAP2K1P1	processed_pseudogene	chr8	3.28709	3.67907	4.27402e-05	0.000962486
ENSG00000236343.1	EI24P4	processed_pseudogene	chr7	3.28677	1.23733	0.00076696	0.00720218
ENSG00000085563.14	ABCB1	protein_coding	chr7	3.28588	4.0095	2.77038e-07	3.38786e-05
ENSG00000270772.1	PDHA1P1	processed_pseudogene	chr3	3.28586	-0.349886	0.00105191	0.00902889
ENSG00000188906.15	LRRK2	protein_coding	chr12	3.28549	4.95268	1.1307e-07	1.8836e-05
ENSG00000258090.1	AC093014.1	processed_pseudogene	chr12	3.28526	2.4037	3.84721e-05	0.000901808
ENSG00000226535.1	AL445487.1	processed_pseudogene	chr9	3.28502	2.96485	1.0678e-06	8.22281e-05
ENSG00000253159.2	PCDHGA12	protein_coding	chr5	3.28486	1.69573	3.24957e-07	3.74918e-05
ENSG00000186008.7	RPS4XP21	processed_pseudogene	chr19	3.28383	1.80162	9.34599e-05	0.00164771
ENSG00000259045.1	MTCO1P2	unprocessed_pseudogene	chr14	3.2833	-1.92718	0.0203778	0.0742463
ENSG00000265279.1	CLUHP6	processed_pseudogene	chr18	3.28228	1.14937	0.000222977	0.00301217
ENSG00000225271.1	AC074281.1	processed_pseudogene	chrX	3.28199	-0.955381	0.00160515	0.0121883
ENSG00000235920.1	AC073109.1	processed_pseudogene	chr7	3.28067	1.37826	0.000682807	0.00663423
ENSG00000268062.1	SRP14P4	processed_pseudogene	chr1	3.27977	3.61714	8.85589e-06	0.000335229
ENSG00000259721.1	AC090877.2	lincRNA	chr15	3.27929	-1.21926	0.0153472	0.0610277
ENSG00000244097.1	RPS4XP17	processed_pseudogene	chr17	3.27881	4.31312	7.61959e-06	0.000306766
ENSG00000220522.2	AL590002.1	processed_pseudogene	chr6	3.27806	1.84096	6.33693e-05	0.00126207
ENSG00000168779.19	SHOX2	protein_coding	chr3	3.27779	2.65398	3.22918e-07	3.74918e-05
ENSG00000270381.1	AL138963.2	processed_pseudogene	chr13	3.27724	-1.08731	0.0142481	0.057762
ENSG00000253330.1	AC024451.2	processed_pseudogene	chr8	3.27634	1.3011	6.04275e-05	0.00122017
ENSG00000237557.1	YWHABP1	processed_pseudogene	chr9	3.27611	3.33538	1.14911e-05	0.000394944
ENSG00000248817.1	PMPCAP1	processed_pseudogene	chr4	3.27524	3.25837	4.98066e-07	4.92798e-05
ENSG00000233837.1	EIF3LP2	processed_pseudogene	chr10	3.27336	1.60328	0.000680655	0.00662022
ENSG00000234889.2	AL391666.1	processed_pseudogene	chrX	3.27335	-1.9292	0.0205753	0.0747643
ENSG00000230897.1	RPS18P12	processed_pseudogene	chr17	3.27113	3.9747	1.30731e-05	0.000433832
ENSG00000171992.12	SYNPO	protein_coding	chr5	3.27064	6.15756	1.05145e-11	3.81455e-08
ENSG00000253993.1	AC104027.1	processed_pseudogene	chr8	3.27045	0.891502	0.00125774	0.0102591
ENSG00000223890.1	AC008171.1	processed_pseudogene	chr2	3.27004	1.70795	4.63538e-05	0.00101714
ENSG00000227073.1	SDHDP2	processed_pseudogene	chr7	3.26973	-0.115192	0.00804856	0.0386234
ENSG00000227759.2	VTI1BP4	processed_pseudogene	chr9	3.2694	-0.126412	0.000312679	0.00381152
ENSG00000243822.1	AC073522.1	processed_pseudogene	chr3	3.26883	2.03743	0.00603592	0.031382
ENSG00000254719.1	AC080023.2	processed_pseudogene	chr11	3.26857	-1.42445	0.0298604	0.096432
ENSG00000164122.8	ASB5	protein_coding	chr4	3.26812	0.616163	0.00053954	0.00557132
ENSG00000180818.4	HOXC10	protein_coding	chr12	3.26777	2.56646	6.2157e-05	0.00124356
ENSG00000253651.1	SOD1P3	processed_pseudogene	chr8	3.26772	2.53532	1.31755e-05	0.000436537
ENSG00000276576.1	MRPL30P1	processed_pseudogene	chr6	3.26729	2.33077	8.71803e-06	0.000332515
ENSG00000275126.1	HIST1H4L	protein_coding	chr6	3.26689	1.01598	3.23192e-05	0.00079883
ENSG00000142224.15	IL19	protein_coding	chr1	3.26685	-1.92947	0.0168153	0.0648672
ENSG00000203492.4	AL645937.1	transcribed_unprocessed_pseudogene	chr6	3.26685	-1.92947	0.0168153	0.0648672
ENSG00000227582.2	ADGRF5P1	transcribed_processed_pseudogene	chr9	3.26685	-1.92947	0.0168153	0.0648672
ENSG00000239473.1	RPL7P38	processed_pseudogene	chr12	3.26685	-1.92947	0.0168153	0.0648672
ENSG00000242431.2	AC107398.1	processed_pseudogene	chr4	3.26685	-1.92947	0.0168153	0.0648672
ENSG00000249259.3	AC027613.1	transcribed_processed_pseudogene	chr4	3.26685	-1.92947	0.0168153	0.0648672
ENSG00000250363.1	KRT18P21	processed_pseudogene	chr4	3.26685	-1.92947	0.0168153	0.0648672
ENSG00000255425.5	OR8G3P	transcribed_unprocessed_pseudogene	chr11	3.26685	-1.92947	0.0168153	0.0648672
ENSG00000256377.5	AC009509.1	antisense	chr12	3.26685	-1.92947	0.0168153	0.0648672
ENSG00000240764.3	PCDHGC5	protein_coding	chr5	3.26632	4.87931	4.62468e-10	5.03334e-07
ENSG00000165059.7	PRKACG	protein_coding	chr9	3.26542	3.22327	5.89898e-05	0.00119945
ENSG00000233259.4	FABP3P2	processed_pseudogene	chr13	3.26536	-1.34509	0.0148719	0.0595658
ENSG00000204866.8	IGFL2	protein_coding	chr19	3.26535	-1.07927	0.0361684	0.10963
ENSG00000253840.1	AC044836.1	processed_pseudogene	chr8	3.26516	-1.36922	0.0100552	0.045347
ENSG00000254853.1	AP004247.1	processed_pseudogene	chr11	3.26439	-1.93156	0.0211047	0.0760415
ENSG00000255413.1	AC022880.1	processed_pseudogene	chr8	3.26439	-1.93156	0.0211047	0.0760415
ENSG00000237793.3	RPL18AP16	processed_pseudogene	chrX	3.2641	2.16703	0.00501835	0.0274831
ENSG00000267590.1	NDUFA3P1	processed_pseudogene	chr19	3.26397	2.78472	1.04948e-06	8.18807e-05
ENSG00000232202.1	AC098824.1	processed_pseudogene	chr2	3.26372	1.66161	5.73055e-05	0.00117975
ENSG00000231514.1	CCNQP2	processed_pseudogene	chrY	3.26364	0.132932	4.3455e-05	0.000969159
ENSG00000255387.1	AC015689.2	processed_pseudogene	chr11	3.2631	0.077899	1.6724e-05	0.000517099
ENSG00000214047.4	RPS11P7	processed_pseudogene	chrX	3.263	2.85409	0.000477799	0.00507832
ENSG00000261461.1	UBE2MP1	processed_pseudogene	chr16	3.26262	3.94456	1.15189e-06	8.66597e-05
ENSG00000226967.1	HAUS4P1	processed_pseudogene	chr1	3.26195	-1.92085	0.0255409	0.0866518
ENSG00000244048.1	RPS18P6	processed_pseudogene	chr3	3.26195	-1.92085	0.0255409	0.0866518
ENSG00000237676.1	RPL30P4	processed_pseudogene	chr3	3.26088	4.30984	0.000310403	0.00379495
ENSG00000271412.1	PRR13P3	processed_pseudogene	chr11	3.26073	-0.514519	0.0201922	0.0739287
ENSG00000233189.1	RPL12P29	processed_pseudogene	chr10	3.26043	2.96689	0.00136881	0.0108928
ENSG00000230425.1	RSU1P1	unprocessed_pseudogene	chr10	3.26042	-0.497844	0.000118147	0.00193715
ENSG00000215093.3	EEF1A1P29	processed_pseudogene	chrX	3.26026	7.72643	0.000268723	0.00342202
ENSG00000258469.1	CHMP4BP1	processed_pseudogene	chr14	3.25924	3.99222	8.19446e-06	0.000319957
ENSG00000213312.3	RPL7AP34	processed_pseudogene	chr6	3.25911	-1.93232	0.0210033	0.0758247
ENSG00000229586.2	TNPO1P3	processed_pseudogene	chr17	3.25784	-1.42964	0.0008523	0.00778066
ENSG00000217733.2	CCT7P1	processed_pseudogene	chr6	3.25645	4.40894	4.83197e-06	0.000230656
ENSG00000226981.2	ABHD17AP6	unprocessed_pseudogene	chr17	3.25593	1.11664	3.90557e-05	0.000910213
ENSG00000237406.1	NDUFA9P1	processed_pseudogene	chr22	3.25548	0.704733	0.000447753	0.0048732
ENSG00000218991.1	CCNG1P1	processed_pseudogene	chr6	3.2554	4.8589	0.000181372	0.00259053
ENSG00000213785.3	AKR1B1P3	processed_pseudogene	chr11	3.25475	0.53928	0.0001534	0.00231633
ENSG00000267478.1	AP002414.3	processed_pseudogene	chr18	3.25464	2.45185	9.24367e-06	0.000344538
ENSG00000236420.1	CHCHD3P1	processed_pseudogene	chr10	3.25449	0.134331	0.000135953	0.00213312
ENSG00000262962.1	KARSP3	unprocessed_pseudogene	chr16	3.25423	-0.196976	0.000738681	0.00700513
ENSG00000257976.1	AL079352.1	processed_pseudogene	chr14	3.25386	-1.00244	0.000311824	0.00380754
ENSG00000185610.6	DBX2	protein_coding	chr12	3.25356	-1.93365	0.0212584	0.0764016
ENSG00000283755.1	CPHXL	protein_coding	chr16	3.25356	-1.93365	0.0212584	0.0764016
ENSG00000265883.1	AC060771.1	processed_pseudogene	chr17	3.25121	0.649851	0.0125231	0.0528789
ENSG00000152785.6	BMP3	protein_coding	chr4	3.25054	-1.41612	0.0308748	0.0987682
ENSG00000228466.1	TUBB4AP1	processed_pseudogene	chrX	3.25053	1.08233	0.00186139	0.0134864
ENSG00000229917.2	RPL7P46	processed_pseudogene	chr16	3.25022	-0.652464	0.0458523	0.128157
ENSG00000213394.3	RPSAP46	processed_pseudogene	chr7	3.24952	5.54609	3.23293e-07	3.74918e-05
ENSG00000217404.2	RPS4XP9	processed_pseudogene	chr6	3.24952	0.24798	0.000695973	0.00673063
ENSG00000234805.1	AC090505.1	processed_pseudogene	chr3	3.24935	-1.93432	0.0212016	0.0762478
ENSG00000150687.11	PRSS23	protein_coding	chr11	3.24829	7.43505	1.08479e-05	0.000380408
ENSG00000224415.1	AC007683.1	processed_pseudogene	chr7	3.24795	6.31837	6.69276e-06	0.000284538
ENSG00000227525.4	RPL7P6	processed_pseudogene	chr12	3.24783	2.70093	0.000281459	0.00354823
ENSG00000255074.1	AC018523.1	processed_pseudogene	chr11	3.24773	2.21343	0.00681358	0.0343106
ENSG00000260747.1	AC022968.1	processed_pseudogene	chr18	3.24664	2.24047	8.27713e-05	0.00150477
ENSG00000265182.1	SRP72P1	processed_pseudogene	chr18	3.24658	3.08284	0.000100148	0.00173007
ENSG00000226554.1	MTCL1P1	processed_pseudogene	chr13	3.24589	-1.0063	0.000563906	0.00576251
ENSG00000186564.5	FOXD2	protein_coding	chr1	3.24586	-0.559726	0.000929568	0.00826636
ENSG00000235546.2	AC087499.4	processed_pseudogene	chr17	3.24546	1.7848	4.64836e-05	0.00101861
ENSG00000280012.2	RPL23AP61	processed_pseudogene	chr10	3.24522	-1.3773	0.00413743	0.0238153
ENSG00000248565.2	TECRP2	processed_pseudogene	chr4	3.24481	3.68298	8.77817e-05	0.00156964
ENSG00000230359.5	TPI1P2	transcribed_processed_pseudogene	chr7	3.24308	3.77036	9.30354e-06	0.000345979
ENSG00000238082.1	AC009948.2	processed_pseudogene	chr2	3.24269	2.0538	3.86174e-05	0.000903221
ENSG00000243914.1	RPL5P14	processed_pseudogene	chr5	3.24223	3.80562	0.00467513	0.0261414
ENSG00000231978.2	AL590103.1	processed_pseudogene	chr1	3.24139	2.31508	7.75989e-05	0.00144356
ENSG00000255964.1	HSPD1P12	processed_pseudogene	chr12	3.24118	3.56899	0.000259864	0.00334971
ENSG00000228367.3	AC108120.1	processed_pseudogene	chr5	3.24109	1.70308	0.000147821	0.0022596
ENSG00000260438.1	AC018552.1	processed_pseudogene	chr16	3.24108	3.6566	0.000153217	0.00231498
ENSG00000232888.4	RPS11P5	processed_pseudogene	chr12	3.24059	4.93688	2.14055e-05	0.00060987
ENSG00000243916.1	AC092183.1	processed_pseudogene	chr12	3.24039	-1.44322	0.000736461	0.00699221
ENSG00000241251.2	AC090525.1	processed_pseudogene	chr12	3.2401	-1.9367	0.021746	0.0777348
ENSG00000254412.1	AC118273.1	processed_pseudogene	chr11	3.2401	-1.9367	0.021746	0.0777348
ENSG00000256356.1	HSPA8P5	processed_pseudogene	chr12	3.24005	6.66242	5.49694e-06	0.000247559
ENSG00000231821.1	NPM1P48	processed_pseudogene	chr2	3.23928	2.86645	0.000247084	0.00323348
ENSG00000162692.11	VCAM1	protein_coding	chr1	3.23821	5.5679	3.31413e-05	0.000816491
ENSG00000136872.18	ALDOB	protein_coding	chr9	3.23806	4.11277	0.000369321	0.00430668
ENSG00000218565.2	AL592429.1	processed_pseudogene	chr6	3.23801	2.45255	5.40331e-06	0.000246058
ENSG00000241286.2	RPL29P25	processed_pseudogene	chr12	3.23786	3.74281	0.00231503	0.0156819
ENSG00000218965.1	NACAP7	processed_pseudogene	chr6	3.23767	-0.860205	0.0488138	0.133263
ENSG00000223893.1	GNL2P1	processed_pseudogene	chr7	3.23743	-0.691344	0.000381146	0.00440056
ENSG00000228721.1	AC016909.1	processed_pseudogene	chr2	3.23643	-0.67285	0.000138573	0.00216305
ENSG00000259079.1	AC005476.1	processed_pseudogene	chr14	3.23589	1.72432	5.6436e-05	0.00117007
ENSG00000271198.1	VDAC3P1	processed_pseudogene	chr14	3.23458	3.91262	8.06764e-07	6.96869e-05
ENSG00000231404.2	RAC1P3	processed_pseudogene	chr13	3.23444	2.72999	0.000928777	0.0082652
ENSG00000165496.4	RPL10L	protein_coding	chr14	3.23409	6.29164	1.95562e-05	0.000572991
ENSG00000227505.1	AC016925.1	processed_pseudogene	chrX	3.23391	-0.131944	0.00577836	0.0304158
ENSG00000271045.1	NDUFB9P1	processed_pseudogene	chr5	3.23285	0.608028	0.00701765	0.035025
ENSG00000236530.2	KPNA2P1	processed_pseudogene	chr4	3.23213	2.77067	8.4035e-05	0.00152181
ENSG00000168487.18	BMP1	protein_coding	chr8	3.23149	8.3993	3.4243e-09	1.86344e-06
ENSG00000234115.2	AL138878.2	processed_pseudogene	chr6	3.23145	2.67505	9.95437e-05	0.00172059
ENSG00000238109.1	AC004893.1	processed_pseudogene	chr7	3.23114	1.80678	7.29088e-05	0.00139621
ENSG00000229165.1	GDI2P1	processed_pseudogene	chr7	3.22985	5.51293	2.19322e-06	0.000137459
ENSG00000233829.1	AC017078.1	processed_pseudogene	chr2	3.22972	4.87692	0.00284644	0.0181415
ENSG00000239835.1	AC092910.1	processed_pseudogene	chr3	3.22966	0.239757	7.69156e-05	0.00143753
ENSG00000232883.1	AL451081.2	processed_pseudogene	chr1	3.22941	5.55167	0.000292916	0.00365178
ENSG00000257790.1	EIF4A1P4	processed_pseudogene	chr12	3.22895	1.83167	3.79672e-05	0.000897009
ENSG00000230037.1	UBBP1	processed_pseudogene	chr2	3.22876	6.66045	7.83476e-05	0.00145019
ENSG00000243495.1	GMFBP1	processed_pseudogene	chr3	3.22872	1.7469	0.00130716	0.0105696
ENSG00000167244.19	IGF2	protein_coding	chr11	3.2276	3.04381	4.72202e-05	0.00103061
ENSG00000205940.8	HSP90AB2P	transcribed_processed_pseudogene	chr4	3.22747	6.47778	4.4047e-07	4.58019e-05
ENSG00000223500.1	AC083862.1	processed_pseudogene	chr7	3.22609	2.43373	7.23024e-06	0.000298693
ENSG00000114251.14	WNT5A	protein_coding	chr3	3.22597	7.1663	6.13358e-12	2.50334e-08
ENSG00000262400.1	AL590084.3	processed_pseudogene	chr6	3.22529	-0.688856	0.000951109	0.00840679
ENSG00000271543.1	AC021443.1	processed_pseudogene	chr11	3.22475	1.84295	0.0013442	0.0107493
ENSG00000253564.1	AC100823.2	processed_pseudogene	chr8	3.22465	5.81276	4.53371e-07	4.65504e-05
ENSG00000236285.1	NPM1P8	processed_pseudogene	chrX	3.22458	4.20511	7.64686e-06	0.000307485
ENSG00000213293.4	AC012618.1	processed_pseudogene	chr19	3.22444	6.13356	3.62714e-05	0.00087035
ENSG00000174807.3	CD248	protein_coding	chr11	3.22356	5.63556	4.97796e-07	4.92798e-05
ENSG00000243974.1	VTI1BP1	processed_pseudogene	chr3	3.22234	3.44005	3.41097e-06	0.000181092
ENSG00000259078.2	PTBP1P	processed_pseudogene	chr14	3.22227	3.52313	0.000127706	0.00203998
ENSG00000237425.1	RPSAP2	processed_pseudogene	chr6	3.22175	0.549653	0.0069378	0.0347433
ENSG00000214297.3	ALDOAP2	processed_pseudogene	chr10	3.22148	4.77807	3.49831e-05	0.000849243
ENSG00000235297.3	FAUP1	processed_pseudogene	chr18	3.22139	6.3518	2.41072e-06	0.000148234
ENSG00000233307.1	AC011753.3	processed_pseudogene	chr2	3.22138	1.73764	0.000962152	0.00847624
ENSG00000205955.4	HSP90AA5P	transcribed_processed_pseudogene	chr3	3.22119	4.5631	2.80423e-05	0.000727828
ENSG00000257480.1	MRPL2P1	processed_pseudogene	chr12	3.22118	2.83578	0.000179412	0.00257721
ENSG00000260483.2	AC015720.1	processed_pseudogene	chr15	3.22111	3.63446	0.00312399	0.0194733
ENSG00000227765.4	MYL12BP2	processed_pseudogene	chr4	3.22077	-1.9411	0.0225147	0.0794989
ENSG00000214263.2	RPSAP53	processed_pseudogene	chr13	3.22075	5.59226	7.07521e-06	0.000293909
ENSG00000233608.3	TWIST2	protein_coding	chr2	3.21999	6.89147	1.06149e-05	0.000374284
ENSG00000228236.2	TXNP5	processed_pseudogene	chr2	3.21955	0.405814	0.00171529	0.0127867
ENSG00000244073.1	RPS4XP6	processed_pseudogene	chr5	3.21871	5.04341	1.38489e-05	0.000453996
ENSG00000256849.1	TCP1P3	processed_pseudogene	chr12	3.21792	4.48828	1.0233e-07	1.7493e-05
ENSG00000234093.3	RPS15AP11	processed_pseudogene	chr1	3.21751	3.24589	0.00135514	0.010805
ENSG00000216624.3	GAPDHP72	transcribed_processed_pseudogene	chr6	3.21743	3.05597	0.000165678	0.00243783
ENSG00000240854.1	AC117409.1	processed_pseudogene	chr3	3.21695	5.24504	3.96453e-06	0.000201944
ENSG00000230584.1	CCT5P2	processed_pseudogene	chr13	3.21659	3.68306	5.13842e-06	0.000238995
ENSG00000228328.2	AL158201.1	processed_pseudogene	chrX	3.21653	4.09919	8.48614e-07	7.1229e-05
ENSG00000224689.9	ZNF812P	transcribed_unprocessed_pseudogene	chr19	3.21612	-0.492149	0.0115995	0.0500907
ENSG00000104237.9	RP1	protein_coding	chr8	3.2161	-1.94182	0.022395	0.0791963
ENSG00000109061.9	MYH1	protein_coding	chr17	3.2161	-1.94182	0.022395	0.0791963
ENSG00000253801.2	AC010376.1	processed_pseudogene	chr5	3.2161	-1.94182	0.022395	0.0791963
ENSG00000227128.4	LBX1-AS1	processed_transcript	chr10	3.21601	-1.93077	0.0246506	0.0845981
ENSG00000248820.2	DYNLL1P6	processed_pseudogene	chr4	3.21601	-1.93077	0.0246506	0.0845981
ENSG00000276790.1	AC068234.2	antisense	chr17	3.21601	-1.93077	0.0246506	0.0845981
ENSG00000235232.1	MRPS18BP2	processed_pseudogene	chr2	3.21569	2.17139	1.94589e-05	0.000572766
ENSG00000241007.1	SEPT7P6	processed_pseudogene	chr7	3.21544	4.26936	6.39462e-07	5.96545e-05
ENSG00000231313.2	CLIC1P1	processed_pseudogene	chr12	3.21364	4.65217	6.49495e-07	5.99058e-05
ENSG00000240366.1	RPL36AP45	processed_pseudogene	chr15	3.21326	0.0414626	0.000146327	0.00224411
ENSG00000230318.2	XRCC6P3	processed_pseudogene	chr1	3.21162	-0.28511	0.00115321	0.00964166
ENSG00000260379.1	AC074052.1	processed_pseudogene	chr16	3.2115	4.16147	8.45194e-05	0.00152791
ENSG00000219797.2	PPIAP9	processed_pseudogene	chr6	3.2112	6.60014	2.6185e-10	3.66832e-07
ENSG00000233943.1	AC114973.1	processed_pseudogene	chr5	3.21103	0.210963	0.00017731	0.00255037
ENSG00000187569.2	DPPA3	protein_coding	chr12	3.21042	1.18725	0.0271612	0.0903682
ENSG00000075223.13	SEMA3C	protein_coding	chr7	3.21019	5.87339	1.86529e-07	2.59165e-05
ENSG00000258778.2	AL161670.2	processed_pseudogene	chr14	3.20998	2.1519	2.02463e-05	0.000586567
ENSG00000223984.1	HNRNPRP1	processed_pseudogene	chr10	3.20937	0.180198	0.000200927	0.00279644
ENSG00000261424.1	ATP5PBP7	processed_pseudogene	chr16	3.20921	3.62825	8.62734e-07	7.186e-05
ENSG00000234645.3	YWHAEP5	processed_pseudogene	chr2	3.20901	4.18411	6.62164e-07	6.07313e-05
ENSG00000234130.2	AL359263.1	processed_pseudogene	chrX	3.20872	4.12454	4.67386e-07	4.73971e-05
ENSG00000259229.2	AC026826.2	processed_pseudogene	chr15	3.20866	-1.02594	0.00267723	0.0173648
ENSG00000163288.13	GABRB1	protein_coding	chr4	3.20864	-0.20564	0.00630284	0.0324143
ENSG00000238223.1	AL121878.1	processed_pseudogene	chrX	3.20842	-0.382368	0.00567899	0.0300234
ENSG00000184270.4	HIST2H2AB	protein_coding	chr1	3.20769	-0.0539502	0.00239801	0.0160676
ENSG00000282855.1	AC093591.3	processed_pseudogene	chr4	3.20704	0.0269864	0.000560253	0.00573772
ENSG00000271290.1	AL390058.1	processed_pseudogene	chrX	3.2069	-1.05491	0.00435985	0.0247959
ENSG00000213774.3	AC010904.1	processed_pseudogene	chr2	3.20637	-1.31503	0.0368364	0.111078
ENSG00000105988.6	NHP2P1	processed_pseudogene	chr10	3.20588	3.02447	9.40654e-07	7.58353e-05
ENSG00000234315.1	OSTCP5	processed_pseudogene	chr1	3.20569	-0.657844	0.0052823	0.0284727
ENSG00000180673.9	EXOC5P1	processed_pseudogene	chr4	3.20567	2.90458	2.25368e-06	0.000140967
ENSG00000234523.1	NDUFB1P2	processed_pseudogene	chr1	3.20362	2.31153	0.000226367	0.00304035
ENSG00000243423.1	AC004223.1	processed_pseudogene	chr17	3.20316	3.12565	0.00115815	0.00967129
ENSG00000282870.1	FRG1DP	unprocessed_pseudogene	chr20	3.20298	-1.41325	0.00172878	0.0128472
ENSG00000213331.4	AC108073.1	processed_pseudogene	chr4	3.20296	4.16216	0.000338506	0.00404411
ENSG00000248282.1	MTCYBP44	processed_pseudogene	chr4	3.20283	-1.94446	0.0225284	0.0795218
ENSG00000251557.2	HNRNPKP3	transcribed_processed_pseudogene	chr11	3.20199	1.47053	3.74172e-05	0.00088787
ENSG00000213183.3	RPS7P8	processed_pseudogene	chr6	3.20186	3.81965	0.000233802	0.00311079
ENSG00000235013.1	COX20P2	processed_pseudogene	chr2	3.20177	0.905818	3.24624e-06	0.000176558
ENSG00000231747.1	AC079922.1	processed_pseudogene	chr2	3.20156	3.69619	0.000275388	0.00348651
[truncated: 30,652 more rows]

## Sheet: DE_ATF7IP_hpESCs
Ensembl ID	gene_name	gene_type	chr	logFC	logCPM	Pvalue (EdgeR)	FDR
ENSG00000099399.5	MAGEB2	protein_coding	chrX	9.67584	2.73392	4.53892e-13	2.3386e-09
ENSG00000080007.7	DDX43	protein_coding	chr6	8.75655	3.65316	6.41479e-24	6.61023e-20
ENSG00000185686.17	PRAME	protein_coding	chr22	8.51148	5.76246	1.72923e-43	5.34574e-39
ENSG00000124092.12	CTCFL	protein_coding	chr20	8.00661	5.92589	3.00085e-37	4.63841e-33
ENSG00000100867.14	DHRS2	protein_coding	chr14	7.71229	8.37579	1.13154e-15	6.99609e-12
ENSG00000270619.1	AL391358.1	processed_pseudogene	chrX	7.57857	0.811505	2.75895e-05	0.0160925
ENSG00000255395.1	AP001972.4	antisense	chr11	7.25902	0.529424	4.84255e-08	0.000115156
ENSG00000230392.1	AC004835.1	lincRNA	chrX	6.99783	0.317458	3.41225e-07	0.000703243
ENSG00000267614.1	AC245748.3	lincRNA	chr19	6.95684	0.291757	7.23673e-06	0.00734249
ENSG00000257654.1	AC125603.1	lincRNA	chr12	6.86445	0.219106	1.96051e-05	0.0134632
ENSG00000278965.1	AC122713.2	TEC	chr5	6.83493	2.55743	3.15579e-12	1.21948e-08
ENSG00000230666.5	CEACAM22P	transcribed_unprocessed_pseudogene	chr19	6.612	3.33187	1.14003e-09	3.52429e-06
ENSG00000231056.1	LINC02522	lincRNA	chr6	6.53609	-0.0404217	3.77554e-06	0.00466868
ENSG00000171101.13	SIGLEC17P	transcribed_unprocessed_pseudogene	chr19	6.34639	-0.177764	1.31754e-05	0.0107968
ENSG00000255363.2	AP001189.5	lincRNA	chr11	6.14326	-0.316338	0.00108552	0.294365
ENSG00000270030.1	AC136475.7	lincRNA	chr11	6.11153	-0.348313	7.27761e-06	0.00734249
ENSG00000244468.1	AC093001.1	antisense	chr3	6.06806	-0.378267	1.95674e-05	0.0134632
ENSG00000250420.8	AACSP1	transcribed_unprocessed_pseudogene	chr5	6.03163	2.6031	1.10657e-10	3.80095e-07
ENSG00000285987.1	AL157886.1	antisense	chr9	5.89024	-0.496975	0.000131692	0.0573784
ENSG00000282265.1	AL450990.1	lincRNA	chr1	5.89014	-0.524859	0.00251857	0.512231
ENSG00000224294.1	PINCR	lincRNA	chrX	5.84131	0.893344	3.76395e-07	0.000727243
ENSG00000249464.5	LINC01091	lincRNA	chr4	5.77387	-0.576698	2.2034e-06	0.00324361
ENSG00000239440.5	LINC02008	lincRNA	chr3	5.76157	-0.585792	4.65685e-06	0.00533192
ENSG00000285939.1	AC034268.2	antisense	chr17	5.68884	-0.631943	6.77981e-06	0.00734249
ENSG00000198178.10	CLEC4C	protein_coding	chr12	5.63453	-0.662543	1.13642e-05	0.00979631
ENSG00000196593.9	ANKRD20A19P	transcribed_unprocessed_pseudogene	chr13	5.59372	0.766776	8.41197e-07	0.00144471
ENSG00000214897.4	PNMA6E	protein_coding	chrX	5.50363	-0.739583	0.000129157	0.0573784
ENSG00000225684.3	FAM225B	lincRNA	chr9	5.45201	-0.775107	2.33637e-05	0.0144453
ENSG00000152086.8	TUBA3E	protein_coding	chr2	5.43466	-0.783932	6.69441e-05	0.0323361
ENSG00000263567.1	AC007923.1	lincRNA	chr17	5.42462	-0.781106	0.00401448	0.693317
ENSG00000204849.7	SPATA31A1	protein_coding	chr9	5.3588	-0.830914	2.65503e-05	0.0157841
ENSG00000147381.11	MAGEA4	protein_coding	chrX	5.33439	0.444809	0.00014123	0.059808
ENSG00000256615.1	AC010197.1	antisense	chr12	5.28387	-0.867296	6.33814e-05	0.0311011
ENSG00000257883.1	AC125603.2	lincRNA	chr12	5.27745	1.24626	3.99697e-06	0.0047524
ENSG00000223732.2	AL359706.1	lincRNA	chr13	5.27283	-0.87553	1.58436e-05	0.0119461
ENSG00000177504.10	VCX2	protein_coding	chrX	5.14917	0.302976	0.000147342	0.0615529
ENSG00000226919.2	AL365184.1	antisense	chr1	5.14652	-0.947038	0.000159204	0.065621
ENSG00000173610.12	UGT2A1	protein_coding	chr4	5.11234	-0.952302	0.00377071	0.673887
ENSG00000285875.1	AL035446.2	lincRNA	chr6	5.0566	-0.991503	5.88961e-05	0.0293663
ENSG00000198443.6	KRTAP4-1	protein_coding	chr17	5.05619	-0.995793	4.41709e-05	0.0231441
ENSG00000203907.9	OOEP	protein_coding	chr6	5.02909	1.407	1.72066e-07	0.000379947
ENSG00000271287.1	BCRP9	processed_pseudogene	chr13	5.02493	-1.00759	0.000543829	0.17885
ENSG00000183813.6	CCR4	protein_coding	chr3	5.02136	1.31126	2.04688e-05	0.0134632
ENSG00000284837.1	AC007846.1	lincRNA	chr17	5.01766	1.35294	3.07221e-05	0.0169597
ENSG00000249849.1	AC138819.1	antisense	chr5	4.9977	-1.01188	0.00423931	0.720077
ENSG00000231412.2	AC005392.2	lincRNA	chr19	4.98959	-1.01724	0.00219856	0.480545
ENSG00000269072.1	AC063977.6	antisense	chr19	4.94904	0.198876	5.20219e-05	0.026364
ENSG00000179136.6	LINC00670	lincRNA	chr17	4.93645	-1.05099	0.000131781	0.0573784
ENSG00000142025.15	DMRTC2	protein_coding	chr19	4.93227	-1.05537	0.000393931	0.141738
ENSG00000228941.1	UBE3AP2	processed_pseudogene	chr21	4.84568	-1.09968	0.00151138	0.365021
ENSG00000267711.1	AC060766.6	lincRNA	chr17	4.82002	-1.10642	0.000592101	0.192676
ENSG00000266357.5	LINC02074	lincRNA	chr17	4.75714	-1.13217	0.00615686	0.863267
ENSG00000180066.9	C10orf91	lincRNA	chr10	4.74802	-1.13554	0.00552686	0.8175
ENSG00000279587.1	AC006963.1	TEC	chrX	4.73742	-1.13892	0.00585927	0.841596
ENSG00000175518.6	UBQLNL	protein_coding	chr11	4.72467	-1.14229	0.00727317	0.960867
ENSG00000250829.2	AC108865.1	lincRNA	chr4	4.65536	-1.1908	0.00040189	0.141738
ENSG00000223831.1	AC005006.1	sense_intronic	chr22	4.64842	-0.0317929	1.57599e-05	0.0119461
ENSG00000253897.2	AC034205.2	transcribed_unprocessed_pseudogene	chr5	4.64815	-1.18847	0.00294118	0.575466
ENSG00000232197.1	AL596442.1	antisense	chr6	4.63324	-1.19883	0.00128757	0.33472
ENSG00000274749.1	KRTAP7-1	protein_coding	chr21	4.61868	-1.1965	0.0082593	0.999974
ENSG00000279844.1	AC096656.1	TEC	chr2	4.61868	-1.1965	0.0082593	0.999974
ENSG00000239620.2	PRR20G	protein_coding	chr3	4.58797	2.74484	5.22858e-09	1.46942e-05
ENSG00000120498.13	TEX11	protein_coding	chrX	4.56365	1.56873	2.35362e-08	6.0633e-05
ENSG00000164379.6	FOXQ1	protein_coding	chr6	4.5456	-1.23702	0.00401406	0.693317
ENSG00000236496.2	GPS2P1	processed_pseudogene	chr9	4.5456	-1.23702	0.00401406	0.693317
ENSG00000104818.14	CGB2	protein_coding	chr19	4.53726	-1.24411	0.0102914	0.999974
ENSG00000204528.3	PSORS1C3	sense_intronic	chr6	4.52888	-0.0854134	1.08792e-05	0.00979631
ENSG00000248796.1	MED15P8	unprocessed_pseudogene	chr2	4.51347	-1.24639	0.00241151	0.493826
ENSG00000251026.1	LINC02163	lincRNA	chr5	4.49529	0.498567	3.72146e-06	0.00466868
ENSG00000259704.1	AC124248.1	sense_overlapping	chr15	4.49507	-1.25461	0.00131012	0.33472
ENSG00000179097.5	HTR1F	protein_coding	chr3	4.48981	-1.2617	0.00108502	0.294365
ENSG00000247372.2	AC008897.2	antisense	chr5	4.48981	-1.2617	0.00108502	0.294365
ENSG00000147206.16	NXF3	protein_coding	chrX	4.48423	-1.26284	0.00171688	0.399064
ENSG00000229870.1	RPL21P89	processed_pseudogene	chr10	4.48423	-1.26284	0.00171688	0.399064
ENSG00000243276.5	AC068633.1	lincRNA	chr3	4.48078	-1.26638	0.00156838	0.375853
ENSG00000010438.16	PRSS3	protein_coding	chr9	4.47982	-0.172314	0.00012217	0.0555405
ENSG00000189401.2	OTUD6A	protein_coding	chrX	4.45059	1.21739	5.56992e-07	0.00101287
ENSG00000217646.1	HIST1H2BPS2	processed_pseudogene	chr6	4.41664	-1.27814	0.0116812	0.999974
ENSG00000226709.1	FGF12-AS3	antisense	chr3	4.37286	-1.3146	0.0149728	0.999974
ENSG00000099812.8	MISP	protein_coding	chr19	4.35789	3.36991	1.29624e-12	5.72457e-09
ENSG00000141096.4	DPEP3	protein_coding	chr16	4.35702	0.318202	0.000654836	0.206567
ENSG00000131686.14	CA6	protein_coding	chr1	4.32729	-1.32055	0.00337831	0.635075
ENSG00000240893.1	LINC02042	lincRNA	chr3	4.32121	-1.32535	0.00416684	0.711678
ENSG00000213025.2	COX20P1	processed_pseudogene	chr10	4.31395	-1.32419	0.00217595	0.480545
ENSG00000224559.2	LINC01087	lincRNA	chr2	4.30045	-1.33626	0.00353304	0.657955
ENSG00000248810.1	LINC02432	lincRNA	chr4	4.29103	-1.33492	0.0214332	0.999974
ENSG00000182591.5	KRTAP11-1	protein_coding	chr21	4.28072	-1.33856	0.0136025	0.999974
ENSG00000228793.1	AL138881.1	lincRNA	chr6	4.27088	-0.289392	0.0018828	0.431147
ENSG00000172000.7	ZNF556	protein_coding	chr19	4.26385	0.672306	2.10333e-05	0.0135463
ENSG00000225460.1	AL590233.1	processed_pseudogene	chr9	4.26178	-1.34583	0.00961582	0.999974
ENSG00000258977.1	LINC01467	lincRNA	chr14	4.2061	-1.38519	0.0251534	0.999974
ENSG00000267475.1	AC008736.1	lincRNA	chr19	4.14684	1.94152	0.000395666	0.141738
ENSG00000283126.1	MIR1297	miRNA	chr13	4.14548	-1.39384	0.010051	0.999974
ENSG00000223553.6	SMPD4P1	transcribed_unprocessed_pseudogene	chr22	4.13263	0.896711	1.5546e-05	0.0119461
ENSG00000138028.15	CGREF1	protein_coding	chr2	4.12122	4.42059	2.7892e-17	2.15563e-13
ENSG00000259252.1	AC026583.1	lincRNA	chr15	4.11742	-1.40483	0.0246184	0.999974
ENSG00000270882.2	HIST2H4A	protein_coding	chr1	4.11742	-1.40483	0.0246184	0.999974
ENSG00000169245.5	CXCL10	protein_coding	chr4	4.11066	-1.40622	0.0139722	0.999974
ENSG00000109991.8	P2RX3	protein_coding	chr11	4.10948	-1.40249	0.00574592	0.832974
ENSG00000110934.10	BIN2	protein_coding	chr12	4.10155	-1.40856	0.00915983	0.999974
ENSG00000147571.4	CRH	protein_coding	chr8	4.09983	-1.40739	0.00399061	0.693317
ENSG00000254798.1	TFAMP2	processed_pseudogene	chr11	4.09983	-1.40739	0.00399061	0.693317
ENSG00000257151.1	PWAR6	lincRNA	chr15	4.09721	-1.41113	0.00515973	0.785429
ENSG00000235096.2	AC118555.1	antisense	chr1	4.09636	-1.4123	0.00508954	0.782777
ENSG00000260209.1	AP000842.3	lincRNA	chr11	4.09636	-1.4123	0.00508954	0.782777
ENSG00000280319.1	AC073578.4	TEC	chr12	4.09636	-1.4123	0.00508954	0.782777
ENSG00000236670.1	KRT18P5	processed_pseudogene	chr22	4.0936	-1.41603	0.00480487	0.771975
ENSG00000249023.1	AC010486.2	lincRNA	chr5	4.0936	-1.41603	0.00480487	0.771975
ENSG00000234828.8	IQCM	protein_coding	chr4	4.07533	-1.41976	0.0083783	0.999974
ENSG00000029559.6	IBSP	protein_coding	chr4	4.07128	-1.4172	0.0154126	0.999974
ENSG00000141977.9	CIB3	protein_coding	chr19	4.07128	-1.4172	0.0154126	0.999974
ENSG00000196534.5	OR9K1P	transcribed_unitary_pseudogene	chr12	4.06364	-1.42093	0.0122169	0.999974
ENSG00000198670.11	LPA	protein_coding	chr6	4.06364	-1.42093	0.0122169	0.999974
ENSG00000213424.8	KRT222	protein_coding	chr17	4.06364	-1.42093	0.0122169	0.999974
ENSG00000239419.3	RN7SL535P	misc_RNA	chr7	4.06364	-1.42093	0.0122169	0.999974
ENSG00000285473.1	AL691520.1	lincRNA	chr1	4.06364	-1.42093	0.0122169	0.999974
ENSG00000178772.6	CPN2	protein_coding	chr3	4.04761	-1.42466	0.0146224	0.999974
ENSG00000236117.1	LINC01639	lincRNA	chr22	4.02117	-1.42839	0.023537	0.999974
ENSG00000171291.8	ZNF439	protein_coding	chr19	4.0027	0.455765	2.81539e-05	0.0161176
ENSG00000173421.16	CCDC36	protein_coding	chr3	3.96949	0.429597	3.73321e-05	0.0202471
ENSG00000188511.12	C22orf34	lincRNA	chr22	3.95054	-0.523261	0.000284229	0.109833
ENSG00000262294.1	AC129507.2	antisense	chr17	3.94392	-1.47257	0.0297482	0.999974
ENSG00000279608.1	AL353795.3	TEC	chr9	3.94392	-1.47257	0.0297482	0.999974
ENSG00000109943.8	CRTAM	protein_coding	chr11	3.92625	-1.47642	0.029621	0.999974
ENSG00000227817.4	ARHGAP42P1	unprocessed_pseudogene	chr2	3.92625	-1.47642	0.029621	0.999974
ENSG00000273777.4	CEACAM20	protein_coding	chr19	3.90737	0.45305	2.41677e-05	0.0146494
ENSG00000187005.4	KRTAP21-1	protein_coding	chr21	3.88905	-1.48263	0.0210399	0.999974
ENSG00000080618.14	CPB2	protein_coding	chr13	3.87917	-1.48529	0.0207686	0.999974
ENSG00000227434.2	RNF19BPX	processed_pseudogene	chrX	3.87917	-1.48529	0.0207686	0.999974
ENSG00000170950.5	PGK2	protein_coding	chr6	3.87803	-1.48145	0.0132085	0.999974
ENSG00000214374.2	RPLP2P1	processed_pseudogene	chr6	3.87803	-1.48145	0.0132085	0.999974
ENSG00000104371.4	DKK4	protein_coding	chr8	3.873	-1.48766	0.0290677	0.999974
ENSG00000228980.3	LINC01205	lincRNA	chr3	3.85923	-1.48647	0.00992006	0.999974
ENSG00000230188.1	AL158156.1	processed_pseudogene	chr9	3.85923	-1.48647	0.00992006	0.999974
ENSG00000258439.1	AC007956.1	processed_pseudogene	chr14	3.85923	-1.48647	0.00992006	0.999974
ENSG00000272218.1	AC108865.2	lincRNA	chr4	3.85923	-1.48647	0.00992006	0.999974
ENSG00000246095.2	LINC01096	lincRNA	chr4	3.85497	-1.4915	0.0123753	0.999974
ENSG00000266830.1	AC061975.6	lincRNA	chr17	3.85497	-1.4915	0.0123753	0.999974
ENSG00000177875.4	CCDC184	protein_coding	chr12	3.85468	-1.49031	0.00958753	0.999974
ENSG00000203266.2	AL157414.1	lincRNA	chr20	3.85468	-1.49031	0.00958753	0.999974
ENSG00000254387.1	MYL12AP1	processed_pseudogene	chr8	3.85468	-1.49031	0.00958753	0.999974
ENSG00000258456.2	PTCD2P1	processed_pseudogene	chr14	3.85468	-1.49031	0.00958753	0.999974
ENSG00000285534.1	AL163541.1	lincRNA	chr13	3.85468	-1.49031	0.00958753	0.999974
ENSG00000204603.6	LINC01257	lincRNA	chr12	3.85114	-1.49533	0.00922389	0.999974
ENSG00000206936.1	RNU4-52P	snRNA	chrX	3.85114	-1.49533	0.00922389	0.999974
ENSG00000213959.2	AL035419.1	processed_pseudogene	chr20	3.85114	-1.49533	0.00922389	0.999974
ENSG00000256678.1	AC025423.3	processed_pseudogene	chr12	3.85114	-1.49533	0.00922389	0.999974
ENSG00000261430.1	AL031600.2	sense_intronic	chr16	3.85114	-1.49533	0.00922389	0.999974
ENSG00000270972.1	AC136475.9	lincRNA	chr11	3.85114	-1.49533	0.00922389	0.999974
ENSG00000204110.6	LINC02520	lincRNA	chr6	3.84227	-1.49917	0.0116017	0.999974
ENSG00000228847.1	ATP5MC2P4	processed_pseudogene	chrX	3.84227	-1.49917	0.0116017	0.999974
ENSG00000229754.1	CXCR2P1	transcribed_unprocessed_pseudogene	chr2	3.84227	-1.49917	0.0116017	0.999974
ENSG00000231944.1	PHKA1-AS1	antisense	chrX	3.84227	-1.49917	0.0116017	0.999974
ENSG00000255775.1	AC005845.1	lincRNA	chr12	3.84227	-1.49917	0.0116017	0.999974
ENSG00000263503.1	MAPK8IP1P2	processed_pseudogene	chr17	3.84227	-1.49917	0.0116017	0.999974
ENSG00000268336.1	SIGLEC20P	unprocessed_pseudogene	chr19	3.84227	-1.49917	0.0116017	0.999974
ENSG00000248685.5	LINC02484	lincRNA	chr4	3.83534	-0.666458	0.0460074	0.999974
ENSG00000211649.3	IGLV7-46	IG_V_gene	chr22	3.83474	-1.49652	0.0285231	0.999974
ENSG00000214700.5	C12orf71	protein_coding	chr12	3.83474	-1.49652	0.0285231	0.999974
ENSG00000160505.15	NLRP4	protein_coding	chr19	3.82789	-1.50035	0.018807	0.999974
ENSG00000171483.13	SSX6P	transcribed_unprocessed_pseudogene	chrX	3.82789	-1.50035	0.018807	0.999974
ENSG00000224822.1	THRB-IT1	sense_intronic	chr3	3.82789	-1.50035	0.018807	0.999974
ENSG00000230547.1	HMGB1P11	processed_pseudogene	chr1	3.82789	-1.50035	0.018807	0.999974
ENSG00000253743.1	MARK2P11	unprocessed_pseudogene	chr5	3.82789	-1.50035	0.018807	0.999974
ENSG00000285476.1	AC139491.7	protein_coding	chr5	3.82789	-1.50035	0.018807	0.999974
ENSG00000285578.1	AL035696.4	lincRNA	chr6	3.82789	-1.50035	0.018807	0.999974
ENSG00000260302.2	AP005482.1	lincRNA	chr18	3.82675	-0.608927	0.0132769	0.999974
ENSG00000258435.1	AC048337.1	lincRNA	chr12	3.8175	-1.50419	0.0182037	0.999974
ENSG00000259124.1	AC008050.1	lincRNA	chr14	3.8175	-1.50419	0.0182037	0.999974
ENSG00000263366.2	ABHD17AP5	processed_pseudogene	chr22	3.8175	-1.50419	0.0182037	0.999974
ENSG00000250584.2	LINC01511	lincRNA	chr5	3.80968	1.19295	9.18668e-06	0.00887491
ENSG00000254170.1	AC008802.1	processed_pseudogene	chr5	3.8094	-1.50301	0.0280736	0.999974
ENSG00000221783.1	MIR1183	miRNA	chr7	3.78965	-1.50802	0.0276368	0.999974
ENSG00000230107.1	AL022316.1	lincRNA	chr22	3.78965	-1.50802	0.0276368	0.999974
ENSG00000280002.1	AC078925.4	TEC	chr12	3.78965	-1.50802	0.0276368	0.999974
ENSG00000169548.3	ZNF280A	protein_coding	chr22	3.75576	1.22741	1.1408e-05	0.00979631
ENSG00000233256.1	AL355870.1	antisense	chr10	3.74953	0.0133907	0.000711952	0.217914
ENSG00000246876.6	LINC02466	lincRNA	chr4	3.74337	-0.658177	0.00220796	0.480545
ENSG00000181408.3	UTS2R	protein_coding	chr17	3.71681	-0.659998	0.000417905	0.145159
ENSG00000107984.9	DKK1	protein_coding	chr10	3.70448	0.304373	0.000304904	0.114949
ENSG00000248596.7	AC139491.2	processed_transcript	chr5	3.68712	-0.627639	0.00138614	0.348383
ENSG00000198798.5	MAGEB3	protein_coding	chrX	3.68566	-0.680884	0.000505024	0.169699
ENSG00000269564.1	AC008753.2	lincRNA	chr19	3.67648	0.83241	1.75424e-05	0.0129121
ENSG00000231532.5	LINC01249	lincRNA	chr2	3.65534	-0.132463	6.99081e-05	0.0332483
ENSG00000255980.1	AP000439.3	lincRNA	chr11	3.65468	-0.145618	0.00272492	0.547001
ENSG00000265790.1	RNASEH1P1	processed_pseudogene	chr17	3.63611	-0.662975	0.00115744	0.308459
ENSG00000178175.11	ZNF366	protein_coding	chr5	3.60933	-1.56523	0.0299513	0.999974
ENSG00000230699.2	AL645608.2	lincRNA	chr1	3.60933	-1.56523	0.0299513	0.999974
ENSG00000250993.1	AC020551.1	lincRNA	chr4	3.60933	-1.56523	0.0299513	0.999974
ENSG00000285868.1	AC008676.3	protein_coding	chr5	3.60933	-1.56523	0.0299513	0.999974
ENSG00000069431.11	ABCC9	protein_coding	chr12	3.60471	-0.731219	0.00216694	0.480545
ENSG00000178597.6	PSAPL1	protein_coding	chr4	3.6045	-0.74188	0.0202515	0.999974
ENSG00000224221.1	RPS6P8	processed_pseudogene	chr6	3.59808	-0.730213	0.000486156	0.165154
ENSG00000099251.14	HSD17B7P2	transcribed_unprocessed_pseudogene	chr10	3.59542	-1.56918	0.0305018	0.999974
ENSG00000234570.1	ZFRP1	processed_pseudogene	chrX	3.59542	-1.56918	0.0305018	0.999974
ENSG00000235470.5	NEURL1-AS1	antisense	chr10	3.59542	-1.56918	0.0305018	0.999974
ENSG00000246394.7	AC073911.1	lincRNA	chr12	3.59542	-1.56918	0.0305018	0.999974
ENSG00000248867.1	AC010625.1	processed_pseudogene	chr5	3.59542	-1.56918	0.0305018	0.999974
ENSG00000251398.1	LINC01256	lincRNA	chr4	3.59542	-1.56918	0.0305018	0.999974
ENSG00000258262.1	AC063949.1	processed_pseudogene	chr12	3.59542	-1.56918	0.0305018	0.999974
ENSG00000200204.1	RNU1-22P	snRNA	chr16	3.59124	-1.57038	0.0306525	0.999974
ENSG00000128739.22	SNRPN	protein_coding	chr15	3.57736	-1.57433	0.0312105	0.999974
ENSG00000277011.1	AC148477.4	lincRNA	chr12	3.57736	-1.57433	0.0312105	0.999974
ENSG00000154451.14	GBP5	protein_coding	chr1	3.5732	-1.57554	0.0313629	0.999974
ENSG00000224545.1	AC008264.1	processed_pseudogene	chr7	3.5732	-1.57554	0.0313629	0.999974
ENSG00000229862.5	AL121972.1	antisense	chr6	3.5732	-1.57554	0.0313629	0.999974
ENSG00000252421.1	RNU6-1069P	snRNA	chr12	3.5732	-1.57554	0.0313629	0.999974
ENSG00000253720.1	AC022973.2	lincRNA	chr8	3.5732	-1.57554	0.0313629	0.999974
ENSG00000263675.1	MIR5581	miRNA	chr1	3.5732	-1.57554	0.0313629	0.999974
ENSG00000280375.1	AL359740.1	TEC	chrX	3.5732	-1.57554	0.0313629	0.999974
ENSG00000168658.18	VWA3B	protein_coding	chr2	3.5635	-1.57828	0.0317746	0.999974
ENSG00000256448.5	AP000763.3	antisense	chr11	3.5635	-1.57828	0.0317746	0.999974
ENSG00000167807.15	AC011511.1	protein_coding	chr19	3.55935	-1.57948	0.0319284	0.999974
ENSG00000183640.5	KRTAP8-1	protein_coding	chr21	3.55935	-1.57948	0.0319284	0.999974
ENSG00000236478.2	AC012513.2	processed_pseudogene	chr2	3.55935	-1.57948	0.0319284	0.999974
ENSG00000253308.2	AC004080.1	lincRNA	chr7	3.55935	-1.57948	0.0319284	0.999974
ENSG00000254764.2	TRIM53CP	unprocessed_pseudogene	chr11	3.55935	-1.57948	0.0319284	0.999974
ENSG00000257060.6	AC091078.1	lincRNA	chr15	3.55935	-1.57948	0.0319284	0.999974
ENSG00000257335.8	MGAM	protein_coding	chr7	3.55935	-1.57948	0.0319284	0.999974
ENSG00000258922.1	AC106028.2	sense_intronic	chr15	3.55935	-1.57948	0.0319284	0.999974
ENSG00000260029.2	AC007608.2	antisense	chr16	3.55935	-1.57948	0.0319284	0.999974
ENSG00000263368.1	AC069366.1	processed_pseudogene	chr17	3.55935	-1.57948	0.0319284	0.999974
ENSG00000268629.6	TEX13A	protein_coding	chrX	3.55935	-1.57948	0.0319284	0.999974
ENSG00000279841.1	AC092135.3	TEC	chr16	3.55935	-1.57948	0.0319284	0.999974
ENSG00000179213.13	SIGLECL1	protein_coding	chr19	3.54551	-1.58343	0.0324999	0.999974
ENSG00000231563.1	AL670729.1	antisense	chr1	3.54551	-1.58343	0.0324999	0.999974
ENSG00000234492.4	RPL34-AS1	lincRNA	chr4	3.54551	-1.58343	0.0324999	0.999974
ENSG00000236562.4	AC116049.1	processed_pseudogene	chr4	3.54551	-1.58343	0.0324999	0.999974
ENSG00000238057.9	ZEB2-AS1	antisense	chr2	3.54551	-1.58343	0.0324999	0.999974
ENSG00000246331.2	AC010198.1	lincRNA	chr12	3.54551	-1.58343	0.0324999	0.999974
ENSG00000260277.1	AC009019.1	antisense	chr16	3.54551	-1.58343	0.0324999	0.999974
ENSG00000267692.1	TAF9P3	processed_pseudogene	chr19	3.54551	-1.58343	0.0324999	0.999974
ENSG00000270388.1	MTCO3P22	processed_pseudogene	chr5	3.54551	-1.58343	0.0324999	0.999974
ENSG00000275005.1	AL354950.1	antisense	chr10	3.54551	-1.58343	0.0324999	0.999974
ENSG00000206028.1	Z99774.1	lincRNA	chr22	3.54139	-1.58463	0.0326552	0.999974
ENSG00000213620.3	AL121657.1	processed_pseudogene	chr2	3.54139	-1.58463	0.0326552	0.999974
ENSG00000242412.1	DBIL5P2	transcribed_processed_pseudogene	chr2	3.54139	-1.58463	0.0326552	0.999974
ENSG00000260971.4	AC119674.1	lincRNA	chr1	3.54139	-1.58463	0.0326552	0.999974
ENSG00000263729.1	AC087393.1	processed_pseudogene	chr17	3.54139	-1.58463	0.0326552	0.999974
ENSG00000269985.1	AL021328.1	antisense	chr6	3.54139	-1.58463	0.0326552	0.999974
ENSG00000278586.1	AC005088.1	processed_pseudogene	chr7	3.54139	-1.58463	0.0326552	0.999974
ENSG00000248973.1	AC106799.2	lincRNA	chr5	3.535	-0.768503	0.00170153	0.399064
ENSG00000125823.12	CSTL1	protein_coding	chr20	3.5317	-1.58738	0.0330773	0.999974
ENSG00000206102.2	KRTAP19-8	protein_coding	chr21	3.5317	-1.58738	0.0330773	0.999974
ENSG00000224389.9	C4B	protein_coding	chr6	3.5317	-1.58738	0.0330773	0.999974
ENSG00000237353.6	PATE4	protein_coding	chr11	3.5317	-1.58738	0.0330773	0.999974
ENSG00000100191.5	SLC5A4	protein_coding	chr22	3.53032	0.168596	0.000138385	0.059417
ENSG00000168903.8	BTNL3	protein_coding	chr5	3.52759	-1.58858	0.033234	0.999974
ENSG00000201164.1	RNU4-36P	snRNA	chr16	3.52759	-1.58858	0.033234	0.999974
ENSG00000225267.1	RPL8P2	processed_pseudogene	chr21	3.52759	-1.58858	0.033234	0.999974
ENSG00000233036.1	KRTAP8-2P	unprocessed_pseudogene	chr21	3.52759	-1.58858	0.033234	0.999974
ENSG00000247728.2	AC091057.2	antisense	chr15	3.52759	-1.58858	0.033234	0.999974
ENSG00000261617.1	LINC02177	lincRNA	chr16	3.52759	-1.58858	0.033234	0.999974
ENSG00000274397.1	AL357153.4	unprocessed_pseudogene	chr14	3.52759	-1.58858	0.033234	0.999974
ENSG00000274549.1	AL356274.1	unprocessed_pseudogene	chr13	3.52759	-1.58858	0.033234	0.999974
ENSG00000276807.1	AC022188.1	lincRNA	chr15	3.52759	-1.58858	0.033234	0.999974
ENSG00000197903.7	HIST1H2BK	protein_coding	chr6	3.51982	3.69213	1.38101e-06	0.00224697
ENSG00000201183.1	RNVU1-3	snRNA	chr1	3.5138	-1.59252	0.0338188	0.999974
ENSG00000239828.6	AC063944.1	lincRNA	chr3	3.5138	-1.59252	0.0338188	0.999974
ENSG00000250345.2	AC104090.1	processed_pseudogene	chr4	3.5138	-1.59252	0.0338188	0.999974
ENSG00000252186.1	RNU6-781P	snRNA	chr12	3.5138	-1.59252	0.0338188	0.999974
ENSG00000259925.1	AC130456.2	lincRNA	chr16	3.5138	-1.59252	0.0338188	0.999974
ENSG00000261433.1	AC002347.1	lincRNA	chr17	3.5138	-1.59252	0.0338188	0.999974
ENSG00000269877.3	AC008753.3	lincRNA	chr19	3.50224	-0.252812	0.000252514	0.0988129
ENSG00000231539.1	AC010132.1	lincRNA	chr7	3.49363	-0.776128	0.0125832	0.999974
ENSG00000117148.7	ACTL8	protein_coding	chr1	3.49299	1.71613	0.00355674	0.658401
ENSG00000180155.19	LYNX1	protein_coding	chr8	3.47721	2.03452	2.78988e-06	0.00374984
ENSG00000229807.11	XIST	lincRNA	chrX	3.40943	0.104046	0.000709914	0.217914
ENSG00000278811.4	LINC00624	antisense	chr1	3.37455	2.87754	7.36292e-06	0.00734249
ENSG00000224689.9	ZNF812P	transcribed_unprocessed_pseudogene	chr19	3.36623	-0.245321	0.00484041	0.771975
ENSG00000249550.6	LINC01234	lincRNA	chr12	3.33777	2.91901	4.83803e-05	0.0249271
ENSG00000223776.5	LGALS8-AS1	antisense	chr1	3.31618	-0.786315	0.0318015	0.999974
ENSG00000271860.6	AL589740.1	lincRNA	chr6	3.31377	-0.357692	0.000520943	0.173166
ENSG00000284823.1	AL356747.1	antisense	chr6	3.28906	0.0238345	0.00233785	0.493826
ENSG00000233776.5	LINC01251	antisense	chr9	3.27735	-0.910781	0.032379	0.999974
ENSG00000172073.3	TEX37	protein_coding	chr2	3.24934	1.07423	3.85767e-05	0.0205614
ENSG00000155962.12	CLIC2	protein_coding	chrX	3.24347	2.12668	1.32716e-05	0.0107968
ENSG00000265390.1	MIR4999	miRNA	chr19	3.23579	-0.946354	0.0538671	0.999974
ENSG00000118322.13	ATP10B	protein_coding	chr5	3.22043	-1.66383	0.0553833	0.999974
ENSG00000197893.13	NRAP	protein_coding	chr10	3.22043	-1.66383	0.0553833	0.999974
ENSG00000213145.9	CRIP1	protein_coding	chr14	3.22043	-1.66383	0.0553833	0.999974
ENSG00000214760.3	RPL21P1	processed_pseudogene	chr12	3.22043	-1.66383	0.0553833	0.999974
ENSG00000229857.1	AL353637.1	processed_pseudogene	chr9	3.22043	-1.66383	0.0553833	0.999974
ENSG00000234398.1	AC134915.1	unprocessed_pseudogene	chr2	3.22043	-1.66383	0.0553833	0.999974
ENSG00000239701.1	AC006512.1	processed_pseudogene	chr12	3.22043	-1.66383	0.0553833	0.999974
ENSG00000262700.1	AC133552.3	processed_pseudogene	chr16	3.22043	-1.66383	0.0553833	0.999974
ENSG00000272182.1	AC135507.1	antisense	chr3	3.22043	-1.66383	0.0553833	0.999974
ENSG00000279392.1	AL158801.5	processed_pseudogene	chr14	3.22043	-1.66383	0.0553833	0.999974
ENSG00000283267.1	FAM237B	protein_coding	chr7	3.22043	-1.66383	0.0553833	0.999974
ENSG00000100170.9	SLC5A1	protein_coding	chr22	3.20494	-1.6679	0.0563142	0.999974
ENSG00000105989.9	WNT2	protein_coding	chr7	3.20494	-1.6679	0.0563142	0.999974
ENSG00000164283.12	ESM1	protein_coding	chr5	3.20494	-1.6679	0.0563142	0.999974
ENSG00000185758.9	CLDN24	protein_coding	chr4	3.20494	-1.6679	0.0563142	0.999974
ENSG00000198976.1	MIR429	miRNA	chr1	3.20494	-1.6679	0.0563142	0.999974
ENSG00000199143.1	MIR373	miRNA	chr19	3.20494	-1.6679	0.0563142	0.999974
ENSG00000224629.1	AC004975.1	processed_pseudogene	chr7	3.20494	-1.6679	0.0563142	0.999974
ENSG00000233750.3	CICP27	processed_pseudogene	chr1	3.20494	-1.6679	0.0563142	0.999974
ENSG00000235721.1	AC013268.3	processed_pseudogene	chr2	3.20494	-1.6679	0.0563142	0.999974
ENSG00000242705.1	ICE2P2	processed_pseudogene	chr3	3.20494	-1.6679	0.0563142	0.999974
ENSG00000244286.1	ITGB5-AS1	antisense	chr3	3.20494	-1.6679	0.0563142	0.999974
ENSG00000259199.1	AC022523.1	lincRNA	chr15	3.20494	-1.6679	0.0563142	0.999974
ENSG00000259993.1	AC135731.1	processed_pseudogene	chr15	3.20494	-1.6679	0.0563142	0.999974
ENSG00000263264.1	AC119396.1	protein_coding	chr19	3.20494	-1.6679	0.0563142	0.999974
ENSG00000267123.6	LINC02081	lincRNA	chr17	3.20494	-1.6679	0.0563142	0.999974
ENSG00000276693.1	AC138466.3	lincRNA	chr12	3.20494	-1.6679	0.0563142	0.999974
ENSG00000276757.1	RN7SL192P	misc_RNA	chr19	3.20494	-1.6679	0.0563142	0.999974
ENSG00000282879.1	AC095038.3	processed_pseudogene	chr7	3.20494	-1.6679	0.0563142	0.999974
ENSG00000124249.6	KCNK15	protein_coding	chr20	3.20059	-1.66911	0.056552	0.999974
ENSG00000161031.12	PGLYRP2	protein_coding	chr19	3.20059	-1.66911	0.056552	0.999974
ENSG00000180383.3	DEFB124	protein_coding	chr20	3.20059	-1.66911	0.056552	0.999974
ENSG00000186281.12	GPAT2	protein_coding	chr2	3.20059	-1.66911	0.056552	0.999974
ENSG00000213600.3	U73169.1	sense_intronic	chr3	3.20059	-1.66911	0.056552	0.999974
ENSG00000214243.3	AC004980.2	processed_pseudogene	chr7	3.20059	-1.66911	0.056552	0.999974
ENSG00000217004.1	Z97832.1	unprocessed_pseudogene	chr6	3.20059	-1.66911	0.056552	0.999974
ENSG00000225176.2	ATP5MGP4	processed_pseudogene	chr4	3.20059	-1.66911	0.056552	0.999974
ENSG00000229689.3	AC009237.3	transcribed_unprocessed_pseudogene	chr2	3.20059	-1.66911	0.056552	0.999974
ENSG00000230936.1	AC073347.1	processed_pseudogene	chr7	3.20059	-1.66911	0.056552	0.999974
ENSG00000233254.1	RPL21P134	processed_pseudogene	chrX	3.20059	-1.66911	0.056552	0.999974
ENSG00000235035.1	AC005234.1	antisense	chr2	3.20059	-1.66911	0.056552	0.999974
ENSG00000235290.1	HLA-W	unprocessed_pseudogene	chr6	3.20059	-1.66911	0.056552	0.999974
ENSG00000235888.1	AF064858.1	lincRNA	chr21	3.20059	-1.66911	0.056552	0.999974
ENSG00000244722.1	RPSAP29	processed_pseudogene	chr3	3.20059	-1.66911	0.056552	0.999974
ENSG00000255328.1	AC136475.5	lincRNA	chr11	3.20059	-1.66911	0.056552	0.999974
ENSG00000258285.1	TESC-AS1	lincRNA	chr12	3.20059	-1.66911	0.056552	0.999974
ENSG00000266594.1	MIR4766	miRNA	chr22	3.20059	-1.66911	0.056552	0.999974
ENSG00000267289.1	AC008752.2	lincRNA	chr19	3.20059	-1.66911	0.056552	0.999974
ENSG00000272865.1	AL591686.2	antisense	chr1	3.20059	-1.66911	0.056552	0.999974
ENSG00000285664.1	AL139317.5	antisense	chr14	3.20059	-1.66911	0.056552	0.999974
ENSG00000280117.1	AC122688.4	TEC	chr12	3.18942	-0.936524	0.00649884	0.896897
ENSG00000196767.7	POU3F4	protein_coding	chrX	3.18517	-1.67318	0.0574909	0.999974
ENSG00000197251.3	LINC00336	lincRNA	chr6	3.18517	-1.67318	0.0574909	0.999974
ENSG00000200591.1	RF00019	misc_RNA	chr1	3.18517	-1.67318	0.0574909	0.999974
ENSG00000204001.9	LCN8	protein_coding	chr9	3.18517	-1.67318	0.0574909	0.999974
ENSG00000204347.3	BTBD17	protein_coding	chr17	3.18517	-1.67318	0.0574909	0.999974
ENSG00000205856.3	C22orf42	protein_coding	chr22	3.18517	-1.67318	0.0574909	0.999974
ENSG00000218574.1	HNRNPA1P37	processed_pseudogene	chr6	3.18517	-1.67318	0.0574909	0.999974
ENSG00000221858.3	OR2A12	protein_coding	chr7	3.18517	-1.67318	0.0574909	0.999974
ENSG00000224413.1	AP001476.1	lincRNA	chr21	3.18517	-1.67318	0.0574909	0.999974
ENSG00000224661.1	AC010907.1	antisense	chr2	3.18517	-1.67318	0.0574909	0.999974
ENSG00000224805.2	LINC00853	antisense	chr1	3.18517	-1.67318	0.0574909	0.999974
ENSG00000225611.1	LINC02158	antisense	chr3	3.18517	-1.67318	0.0574909	0.999974
ENSG00000228877.2	AL669970.3	lincRNA	chr9	3.18517	-1.67318	0.0574909	0.999974
ENSG00000229425.2	AJ009632.2	lincRNA	chr21	3.18517	-1.67318	0.0574909	0.999974
ENSG00000229847.8	EMX2OS	antisense	chr10	3.18517	-1.67318	0.0574909	0.999974
ENSG00000230333.6	AC004160.1	processed_transcript	chr7	3.18517	-1.67318	0.0574909	0.999974
ENSG00000231725.1	VN1R110P	processed_pseudogene	chrX	3.18517	-1.67318	0.0574909	0.999974
ENSG00000232774.7	FLJ22447	lincRNA	chr14	3.18517	-1.67318	0.0574909	0.999974
ENSG00000233030.2	AC243772.2	antisense	chr1	3.18517	-1.67318	0.0574909	0.999974
ENSG00000238210.3	ETDA	protein_coding	chrX	3.18517	-1.67318	0.0574909	0.999974
ENSG00000239808.3	RN7SL255P	misc_RNA	chr5	3.18517	-1.67318	0.0574909	0.999974
ENSG00000240654.6	C1QTNF9	protein_coding	chr13	3.18517	-1.67318	0.0574909	0.999974
ENSG00000240919.1	AC022034.2	processed_pseudogene	chr8	3.18517	-1.67318	0.0574909	0.999974
ENSG00000241207.1	AC245047.8	unprocessed_pseudogene	chrX	3.18517	-1.67318	0.0574909	0.999974
ENSG00000250162.1	CSNK1A1P3	processed_pseudogene	chr5	3.18517	-1.67318	0.0574909	0.999974
ENSG00000251216.1	AC106895.2	lincRNA	chr4	3.18517	-1.67318	0.0574909	0.999974
ENSG00000251279.1	SMIM15-AS1	antisense	chr5	3.18517	-1.67318	0.0574909	0.999974
ENSG00000253983.2	AC087627.1	antisense	chr8	3.18517	-1.67318	0.0574909	0.999974
ENSG00000256188.3	TAS2R30	protein_coding	chr12	3.18517	-1.67318	0.0574909	0.999974
ENSG00000256691.1	AC005908.2	antisense	chr12	3.18517	-1.67318	0.0574909	0.999974
ENSG00000257097.1	CLIP1-AS1	lincRNA	chr12	3.18517	-1.67318	0.0574909	0.999974
ENSG00000267273.1	AC008567.2	lincRNA	chr19	3.18517	-1.67318	0.0574909	0.999974
ENSG00000274066.1	MIR6514	miRNA	chr11	3.18517	-1.67318	0.0574909	0.999974
ENSG00000276988.1	RF00017	misc_RNA	chr7	3.18517	-1.67318	0.0574909	0.999974
ENSG00000284655.1	AC084121.3	unprocessed_pseudogene	chr8	3.18517	-1.67318	0.0574909	0.999974
ENSG00000261210.7	CLEC19A	protein_coding	chr16	3.18197	-0.954723	0.00705238	0.937788
ENSG00000182459.4	TEX19	protein_coding	chr17	3.1744	0.977753	0.000118403	0.0546316
ENSG00000285934.1	AC091074.1	lincRNA	chr15	3.17252	-0.943867	0.0106417	0.999974
ENSG00000203730.2	TEDDM1	protein_coding	chr1	3.16978	-1.67724	0.0584365	0.999974
ENSG00000225886.3	AL445490.1	antisense	chr1	3.16978	-1.67724	0.0584365	0.999974
ENSG00000231896.1	AC019185.2	sense_intronic	chr2	3.16978	-1.67724	0.0584365	0.999974
ENSG00000236710.1	AC108448.2	processed_pseudogene	chr11	3.16978	-1.67724	0.0584365	0.999974
ENSG00000254130.1	LINC01947	lincRNA	chr5	3.16978	-1.67724	0.0584365	0.999974
ENSG00000260386.6	LINC01225	transcribed_unitary_pseudogene	chr1	3.16978	-1.67724	0.0584365	0.999974
ENSG00000264695.1	AC007922.1	lincRNA	chr18	3.16978	-1.67724	0.0584365	0.999974
ENSG00000267472.1	ARHGAP27P2	processed_pseudogene	chr17	3.16978	-1.67724	0.0584365	0.999974
ENSG00000273747.1	AC022558.3	antisense	chr15	3.16978	-1.67724	0.0584365	0.999974
ENSG00000274629.1	AC073052.2	antisense	chr2	3.16978	-1.67724	0.0584365	0.999974
ENSG00000279372.1	AC137723.2	TEC	chr17	3.16978	-1.67724	0.0584365	0.999974
ENSG00000282478.1	AL109837.2	lincRNA	chr20	3.16978	-1.67724	0.0584365	0.999974
ENSG00000005102.12	MEOX1	protein_coding	chr17	3.16548	-1.67845	0.0586769	0.999974
ENSG00000148604.13	RGR	protein_coding	chr10	3.16548	-1.67845	0.0586769	0.999974
ENSG00000175604.2	AC007601.1	antisense	chr16	3.16548	-1.67845	0.0586769	0.999974
ENSG00000178358.4	OR2D3	protein_coding	chr11	3.16548	-1.67845	0.0586769	0.999974
ENSG00000188771.4	PLET1	protein_coding	chr11	3.16548	-1.67845	0.0586769	0.999974
ENSG00000227080.2	AC012441.1	processed_pseudogene	chr7	3.16548	-1.67845	0.0586769	0.999974
ENSG00000227887.1	RPS26P13	processed_pseudogene	chr1	3.16548	-1.67845	0.0586769	0.999974
ENSG00000231508.1	RPL34P20	processed_pseudogene	chr10	3.16548	-1.67845	0.0586769	0.999974
ENSG00000232254.1	CSF2RBP1	unprocessed_pseudogene	chr22	3.16548	-1.67845	0.0586769	0.999974
ENSG00000233009.1	NALCN-AS1	antisense	chr13	3.16548	-1.67845	0.0586769	0.999974
ENSG00000234928.1	LINC01659	lincRNA	chr22	3.16548	-1.67845	0.0586769	0.999974
ENSG00000235597.1	LINC01102	lincRNA	chr2	3.16548	-1.67845	0.0586769	0.999974
ENSG00000237458.1	TUBB4BP3	processed_pseudogene	chrX	3.16548	-1.67845	0.0586769	0.999974
ENSG00000241413.3	RN7SL441P	misc_RNA	chr12	3.16548	-1.67845	0.0586769	0.999974
ENSG00000244080.3	RN7SL833P	misc_RNA	chr19	3.16548	-1.67845	0.0586769	0.999974
ENSG00000248457.1	LINC02220	lincRNA	chr5	3.16548	-1.67845	0.0586769	0.999974
ENSG00000248627.1	AC095059.1	antisense	chr4	3.16548	-1.67845	0.0586769	0.999974
ENSG00000249773.3	AC092647.5	protein_coding	chr7	3.16548	-1.67845	0.0586769	0.999974
ENSG00000249948.6	GBA3	polymorphic_pseudogene	chr4	3.16548	-1.67845	0.0586769	0.999974
ENSG00000255647.3	AC093510.1	processed_transcript	chr5	3.16548	-1.67845	0.0586769	0.999974
ENSG00000255970.1	LINC02421	lincRNA	chr12	3.16548	-1.67845	0.0586769	0.999974
ENSG00000257283.1	AC012464.1	antisense	chr12	3.16548	-1.67845	0.0586769	0.999974
ENSG00000260014.1	LSM3P5	processed_pseudogene	chr16	3.16548	-1.67845	0.0586769	0.999974
ENSG00000260249.2	AC007608.3	antisense	chr16	3.16548	-1.67845	0.0586769	0.999974
ENSG00000262999.1	AC099489.3	antisense	chr16	3.16548	-1.67845	0.0586769	0.999974
ENSG00000273474.1	AL157392.4	antisense	chr10	3.16548	-1.67845	0.0586769	0.999974
ENSG00000273507.4	AL354809.1	lincRNA	chr13	3.16548	-1.67845	0.0586769	0.999974
ENSG00000274615.1	AC233968.1	unprocessed_pseudogene	chr17	3.16548	-1.67845	0.0586769	0.999974
ENSG00000276436.1	AL136301.1	antisense	chr13	3.16548	-1.67845	0.0586769	0.999974
ENSG00000279266.1	AC068860.1	TEC	chr11	3.16548	-1.67845	0.0586769	0.999974
ENSG00000285402.1	AC244230.2	processed_transcript	chr10	3.16548	-1.67845	0.0586769	0.999974
ENSG00000170290.3	SLN	protein_coding	chr11	3.15016	-1.68251	0.0596302	0.999974
ENSG00000177138.15	FAM9B	protein_coding	chrX	3.15016	-1.68251	0.0596302	0.999974
ENSG00000178809.11	TRIM73	protein_coding	chr7	3.15016	-1.68251	0.0596302	0.999974
ENSG00000183153.6	GJD3	protein_coding	chr17	3.15016	-1.68251	0.0596302	0.999974
ENSG00000214417.4	KRT18P13	processed_pseudogene	chr9	3.15016	-1.68251	0.0596302	0.999974
ENSG00000222460.1	RN7SKP271	misc_RNA	chr20	3.15016	-1.68251	0.0596302	0.999974
ENSG00000224819.1	AC093843.1	lincRNA	chr2	3.15016	-1.68251	0.0596302	0.999974
ENSG00000226281.3	AL031123.1	lincRNA	chr6	3.15016	-1.68251	0.0596302	0.999974
ENSG00000231527.5	CR769775.1	processed_transcript	chr9	3.15016	-1.68251	0.0596302	0.999974
ENSG00000232963.1	HMGN2P20	processed_pseudogene	chr2	3.15016	-1.68251	0.0596302	0.999974
ENSG00000233411.1	AL359962.1	sense_intronic	chr1	3.15016	-1.68251	0.0596302	0.999974
ENSG00000236863.2	RPL23AP23	processed_pseudogene	chr1	3.15016	-1.68251	0.0596302	0.999974
ENSG00000237418.1	AC069257.2	processed_pseudogene	chr3	3.15016	-1.68251	0.0596302	0.999974
ENSG00000237419.1	AL954642.1	lincRNA	chr9	3.15016	-1.68251	0.0596302	0.999974
ENSG00000249112.1	AC112196.1	antisense	chr5	3.15016	-1.68251	0.0596302	0.999974
ENSG00000254648.1	AP000911.2	lincRNA	chr11	3.15016	-1.68251	0.0596302	0.999974
ENSG00000255276.1	RRM1-AS1	antisense	chr11	3.15016	-1.68251	0.0596302	0.999974
ENSG00000256185.1	AC055720.2	3prime_overlapping_ncRNA	chr12	3.15016	-1.68251	0.0596302	0.999974
ENSG00000257859.1	CASC18	lincRNA	chr12	3.15016	-1.68251	0.0596302	0.999974
ENSG00000261553.5	AL137782.1	processed_transcript	chr13	3.15016	-1.68251	0.0596302	0.999974
ENSG00000262358.1	AC116914.1	antisense	chr17	3.15016	-1.68251	0.0596302	0.999974
ENSG00000264812.1	AC132938.2	sense_intronic	chr17	3.15016	-1.68251	0.0596302	0.999974
ENSG00000265069.1	AP002409.1	antisense	chr18	3.15016	-1.68251	0.0596302	0.999974
ENSG00000270930.1	GRAMD4P8	processed_pseudogene	chr2	3.15016	-1.68251	0.0596302	0.999974
ENSG00000271065.1	AC107031.1	antisense	chr12	3.15016	-1.68251	0.0596302	0.999974
ENSG00000273853.1	AC023158.2	sense_intronic	chr12	3.15016	-1.68251	0.0596302	0.999974
ENSG00000274355.1	FAM74A3	transcribed_processed_pseudogene	chr9	3.15016	-1.68251	0.0596302	0.999974
ENSG00000274373.1	AC148476.1	lincRNA	chr12	3.15016	-1.68251	0.0596302	0.999974
ENSG00000276509.1	AC239799.2	lincRNA	chr1	3.15016	-1.68251	0.0596302	0.999974
ENSG00000277559.1	AC018553.1	lincRNA	chr16	3.15016	-1.68251	0.0596302	0.999974
ENSG00000283118.1	AC009951.2	antisense	chr2	3.15016	-1.68251	0.0596302	0.999974
ENSG00000272727.1	LINC02266	lincRNA	chr4	3.13094	-0.971098	0.0153928	0.999974
ENSG00000257017.8	HP	protein_coding	chr16	3.08765	-1.01699	0.0924234	0.999974
ENSG00000234147.1	AL035446.1	lincRNA	chr6	3.07766	0.324659	0.000403471	0.141738
ENSG00000133454.15	MYO18B	protein_coding	chr22	3.07708	1.84963	2.22007e-05	0.0140064
ENSG00000267731.1	AC005332.2	lincRNA	chr17	3.06965	0.24737	0.00993342	0.999974
ENSG00000277738.1	AC126175.1	lincRNA	chr12	3.06693	-0.545924	0.000695693	0.217239
ENSG00000274238.1	AC097478.2	antisense	chr4	3.06129	-1.0133	0.0100754	0.999974
ENSG00000203740.3	METTL11B	protein_coding	chr1	3.04752	-0.1536	0.000995609	0.282369
ENSG00000134321.11	RSAD2	protein_coding	chr2	3.0451	-0.939501	0.105543	0.999974
ENSG00000259126.1	AL161752.1	lincRNA	chr14	3.04295	-1.0251	0.0469355	0.999974
ENSG00000235974.1	VN2R19P	unitary_pseudogene	chr19	3.0232	-0.221152	0.000312687	0.116463
ENSG00000250208.6	FZD10-DT	processed_transcript	chr12	3.00491	0.826764	0.00913151	0.999974
ENSG00000231431.7	FAR2P4	transcribed_unprocessed_pseudogene	chr2	2.98489	-0.0573131	0.0155191	0.999974
ENSG00000214880.3	OR7E5P	unprocessed_pseudogene	chr11	2.98479	-0.575794	0.00576621	0.832974
ENSG00000187837.3	HIST1H1C	protein_coding	chr6	2.96973	4.24565	2.49356e-06	0.0035039
ENSG00000226476.3	LINC01748	lincRNA	chr1	2.96766	1.5817	0.00208959	0.474982
ENSG00000183160.8	TMEM119	protein_coding	chr12	2.96118	-1.05903	0.0127777	0.999974
ENSG00000231672.6	DIRC3	lincRNA	chr2	2.95392	-1.05094	0.0288602	0.999974
ENSG00000259683.1	AC243562.2	unprocessed_pseudogene	chr15	2.94018	-1.05205	0.00518301	0.785429
ENSG00000234402.1	ELK2BP	unprocessed_pseudogene	chr14	2.93212	-1.02851	0.0107178	0.999974
ENSG00000197085.11	NPSR1-AS1	processed_transcript	chr7	2.92497	-1.0619	0.0172956	0.999974
ENSG00000205863.10	C1QTNF9B	protein_coding	chr13	2.91969	-1.05153	0.00535312	0.799451
ENSG00000276542.1	AC097478.3	antisense	chr4	2.91595	-1.06848	0.0107014	0.999974
ENSG00000186367.6	KIAA1024L	protein_coding	chr5	2.89851	-1.06957	0.0499362	0.999974
ENSG00000272461.1	AP005328.2	lincRNA	chr18	2.88894	-1.07286	0.0463581	0.999974
ENSG00000204091.7	TDRG1	antisense	chr6	2.88119	-0.591883	0.039151	0.999974
ENSG00000234791.1	AC108448.1	antisense	chr11	2.87855	-1.07616	0.0485222	0.999974
ENSG00000250735.5	AC096759.2	lincRNA	chr4	2.84843	-0.64779	0.0612587	0.999974
ENSG00000221971.3	TTC4P1	processed_pseudogene	chr7	2.8437	-1.11354	0.0219487	0.999974
ENSG00000224418.1	STK24-AS1	antisense	chr13	2.83177	-0.697273	0.0180643	0.999974
ENSG00000276180.1	HIST1H4I	protein_coding	chr6	2.829	4.15654	1.68445e-06	0.00260365
ENSG00000181433.9	SAGE1	protein_coding	chrX	2.82112	0.863283	0.00516581	0.785429
ENSG00000258623.1	AL121820.1	antisense	chr14	2.82102	-1.10862	0.02346	0.999974
ENSG00000164129.11	NPY5R	protein_coding	chr4	2.82075	1.28603	0.00042724	0.146752
ENSG00000174837.14	ADGRE1	protein_coding	chr19	2.82019	-0.0701888	0.00222288	0.480545
ENSG00000186564.5	FOXD2	protein_coding	chr1	2.81072	-1.11465	0.0100898	0.999974
ENSG00000269586.7	CT45A10	protein_coding	chrX	2.80233	-1.11913	0.00908997	0.999974
ENSG00000249413.2	AC116049.2	lincRNA	chr4	2.8002	-0.693192	0.0115762	0.999974
ENSG00000245768.6	AC092378.1	lincRNA	chr16	2.79255	-1.12698	0.00740173	0.969563
ENSG00000142182.8	DNMT3L	protein_coding	chr21	2.79163	1.79693	0.013425	0.999974
ENSG00000258081.3	AL110292.1	lincRNA	chr14	2.79048	-1.1225	0.00617138	0.863267
ENSG00000179593.15	ALOX15B	protein_coding	chr17	2.78968	-1.13372	0.011787	0.999974
ENSG00000073282.12	TP63	protein_coding	chr3	2.78952	-1.12542	0.00677685	0.914845
ENSG00000236956.2	NF1P8	unprocessed_pseudogene	chr2	2.78341	-1.10137	0.0100858	0.999974
ENSG00000284654.1	AP000553.7	unitary_pseudogene	chr22	2.77993	-1.12653	0.018919	0.999974
ENSG00000204740.10	MALRD1	protein_coding	chr10	2.77882	0.373819	0.00939859	0.999974
ENSG00000160282.13	FTCD	protein_coding	chr21	2.77687	2.96424	2.0364e-05	0.0134632
ENSG00000148386.9	LCN9	protein_coding	chr9	2.77428	-0.690947	0.0114553	0.999974
ENSG00000204677.10	FAM153C	protein_coding	chr5	2.77223	-1.14495	0.0458003	0.999974
ENSG00000259362.2	AC046168.1	lincRNA	chr15	2.77129	-1.06359	0.0614586	0.999974
ENSG00000272529.1	AC090948.3	antisense	chr3	2.77129	-1.06359	0.0614586	0.999974
ENSG00000250933.1	GAPDHP66	processed_pseudogene	chr18	2.74078	-1.1137	0.021578	0.999974
ENSG00000139155.8	SLCO1C1	protein_coding	chr12	2.74044	0.15787	0.000776206	0.232967
ENSG00000111452.12	ADGRD1	protein_coding	chr12	2.73893	1.91253	0.000295589	0.112813
ENSG00000278740.1	AC005332.7	lincRNA	chr17	2.72634	0.0370588	0.0102689	0.999974
ENSG00000125207.7	PIWIL1	protein_coding	chr12	2.72491	1.64046	0.000601806	0.193576
ENSG00000244226.1	ILF2P1	processed_pseudogene	chr3	2.71276	-1.18887	0.109781	0.999974
ENSG00000177468.6	OLIG3	protein_coding	chr6	2.70257	3.02628	1.95856e-05	0.0134632
ENSG00000209082.1	MT-TL1	Mt_tRNA	chrM	2.70222	-0.705064	0.00457532	0.760438
ENSG00000261835.1	AC007610.3	unprocessed_pseudogene	chr16	2.70101	-1.23162	0.204758	0.999974
ENSG00000104237.9	RP1	protein_coding	chr8	2.69547	-1.76918	0.110601	0.999974
ENSG00000124915.10	DKFZP434K028	lincRNA	chr11	2.69547	-1.76918	0.110601	0.999974
ENSG00000128383.12	APOBEC3A	protein_coding	chr22	2.69547	-1.76918	0.110601	0.999974
ENSG00000131042.14	LILRB2	protein_coding	chr19	2.69547	-1.76918	0.110601	0.999974
ENSG00000137252.9	HCRTR2	protein_coding	chr6	2.69547	-1.76918	0.110601	0.999974
ENSG00000149516.13	MS4A3	protein_coding	chr11	2.69547	-1.76918	0.110601	0.999974
ENSG00000154485.4	MMP21	protein_coding	chr10	2.69547	-1.76918	0.110601	0.999974
ENSG00000154646.8	TMPRSS15	protein_coding	chr21	2.69547	-1.76918	0.110601	0.999974
ENSG00000163554.13	SPTA1	protein_coding	chr1	2.69547	-1.76918	0.110601	0.999974
ENSG00000165076.13	PRSS37	protein_coding	chr7	2.69547	-1.76918	0.110601	0.999974
ENSG00000165584.15	SSX3	protein_coding	chrX	2.69547	-1.76918	0.110601	0.999974
ENSG00000177418.2	AC006001.1	processed_pseudogene	chr7	2.69547	-1.76918	0.110601	0.999974
ENSG00000188991.3	SLC15A5	protein_coding	chr12	2.69547	-1.76918	0.110601	0.999974
ENSG00000189320.8	FAM180A	protein_coding	chr7	2.69547	-1.76918	0.110601	0.999974
ENSG00000199798.1	SNORD114-5	snoRNA	chr14	2.69547	-1.76918	0.110601	0.999974
ENSG00000201432.1	RF00019	misc_RNA	chr7	2.69547	-1.76918	0.110601	0.999974
ENSG00000204511.2	MCCD1	protein_coding	chr6	2.69547	-1.76918	0.110601	0.999974
ENSG00000204539.3	CDSN	protein_coding	chr6	2.69547	-1.76918	0.110601	0.999974
ENSG00000205143.2	ARID3C	protein_coding	chr9	2.69547	-1.76918	0.110601	0.999974
ENSG00000205500.8	AC013472.1	processed_transcript	chr2	2.69547	-1.76918	0.110601	0.999974
ENSG00000207326.1	RF00019	misc_RNA	chr1	2.69547	-1.76918	0.110601	0.999974
ENSG00000214255.5	RPS2P6	processed_pseudogene	chr18	2.69547	-1.76918	0.110601	0.999974
ENSG00000214915.3	BX546450.1	lincRNA	chrX	2.69547	-1.76918	0.110601	0.999974
ENSG00000222007.6	AC064874.1	antisense	chr2	2.69547	-1.76918	0.110601	0.999974
ENSG00000222614.1	RF00019	misc_RNA	chr19	2.69547	-1.76918	0.110601	0.999974
ENSG00000223631.1	LINC01120	lincRNA	chr2	2.69547	-1.76918	0.110601	0.999974
ENSG00000224251.6	AL391427.1	antisense	chr10	2.69547	-1.76918	0.110601	0.999974
ENSG00000225025.2	KIF4CP	processed_pseudogene	chrX	2.69547	-1.76918	0.110601	0.999974
ENSG00000225976.5	CKS1BP2	processed_pseudogene	chr10	2.69547	-1.76918	0.110601	0.999974
ENSG00000226855.1	RPSAP17	processed_pseudogene	chr1	2.69547	-1.76918	0.110601	0.999974
ENSG00000227291.1	AC092170.1	processed_pseudogene	chr2	2.69547	-1.76918	0.110601	0.999974
ENSG00000227436.1	FCF1P1	processed_pseudogene	chr7	2.69547	-1.76918	0.110601	0.999974
ENSG00000228154.3	AC092436.1	processed_pseudogene	chr4	2.69547	-1.76918	0.110601	0.999974
ENSG00000228171.1	AC121251.1	unprocessed_pseudogene	chr3	2.69547	-1.76918	0.110601	0.999974
ENSG00000228286.3	AP000593.2	processed_pseudogene	chr11	2.69547	-1.76918	0.110601	0.999974
ENSG00000228836.8	CT45A5	protein_coding	chrX	2.69547	-1.76918	0.110601	0.999974
ENSG00000230432.1	AC114803.1	antisense	chr2	2.69547	-1.76918	0.110601	0.999974
ENSG00000231495.1	AL121885.3	lincRNA	chr22	2.69547	-1.76918	0.110601	0.999974
ENSG00000232383.1	AC010677.1	processed_pseudogene	chr7	2.69547	-1.76918	0.110601	0.999974
ENSG00000233860.1	AC107072.2	antisense	chr4	2.69547	-1.76918	0.110601	0.999974
ENSG00000234181.1	AL353795.2	antisense	chr9	2.69547	-1.76918	0.110601	0.999974
ENSG00000234296.1	AL390961.1	lincRNA	chr10	2.69547	-1.76918	0.110601	0.999974
ENSG00000234336.6	JAZF1-AS1	antisense	chr7	2.69547	-1.76918	0.110601	0.999974
ENSG00000234770.1	GULOP	unitary_pseudogene	chr8	2.69547	-1.76918	0.110601	0.999974
ENSG00000235168.1	AL078581.2	lincRNA	chr6	2.69547	-1.76918	0.110601	0.999974
ENSG00000237980.1	AL590648.3	lincRNA	chr1	2.69547	-1.76918	0.110601	0.999974
ENSG00000241671.1	AC117394.1	processed_pseudogene	chr3	2.69547	-1.76918	0.110601	0.999974
ENSG00000243303.1	AC103987.1	processed_pseudogene	chr18	2.69547	-1.76918	0.110601	0.999974
ENSG00000244383.2	FAM3D-AS1	antisense	chr3	2.69547	-1.76918	0.110601	0.999974
ENSG00000246214.1	AC022113.1	antisense	chr5	2.69547	-1.76918	0.110601	0.999974
ENSG00000248257.7	PSG10P	transcribed_unprocessed_pseudogene	chr19	2.69547	-1.76918	0.110601	0.999974
ENSG00000248318.1	AC104958.1	antisense	chr8	2.69547	-1.76918	0.110601	0.999974
ENSG00000249006.1	AL136360.1	processed_pseudogene	chr4	2.69547	-1.76918	0.110601	0.999974
ENSG00000250378.3	AC114296.1	processed_transcript	chr5	2.69547	-1.76918	0.110601	0.999974
ENSG00000251107.1	PDCD5P2	processed_pseudogene	chr5	2.69547	-1.76918	0.110601	0.999974
ENSG00000251436.2	NUP58P1	processed_pseudogene	chr4	2.69547	-1.76918	0.110601	0.999974
ENSG00000252212.1	RNU2-58P	snRNA	chr17	2.69547	-1.76918	0.110601	0.999974
ENSG00000253315.1	LINC01932	lincRNA	chr5	2.69547	-1.76918	0.110601	0.999974
ENSG00000253524.1	AC124290.1	lincRNA	chr8	2.69547	-1.76918	0.110601	0.999974
ENSG00000253567.1	AC025871.1	antisense	chr8	2.69547	-1.76918	0.110601	0.999974
ENSG00000253992.1	AC103726.2	antisense	chr8	2.69547	-1.76918	0.110601	0.999974
ENSG00000254719.1	AC080023.2	processed_pseudogene	chr11	2.69547	-1.76918	0.110601	0.999974
ENSG00000256640.1	AC023051.2	processed_pseudogene	chr12	2.69547	-1.76918	0.110601	0.999974
ENSG00000258960.1	AL391261.3	processed_pseudogene	chr14	2.69547	-1.76918	0.110601	0.999974
ENSG00000259251.2	AC104590.1	antisense	chr15	2.69547	-1.76918	0.110601	0.999974
ENSG00000259478.2	AC024651.1	lincRNA	chr15	2.69547	-1.76918	0.110601	0.999974
ENSG00000260326.1	PHBP21	processed_pseudogene	chr16	2.69547	-1.76918	0.110601	0.999974
ENSG00000261156.6	LINC01989	lincRNA	chr17	2.69547	-1.76918	0.110601	0.999974
ENSG00000261595.1	AL603832.2	antisense	chr1	2.69547	-1.76918	0.110601	0.999974
ENSG00000263234.1	AC010401.2	lincRNA	chr16	2.69547	-1.76918	0.110601	0.999974
ENSG00000263765.5	AC090371.2	antisense	chr18	2.69547	-1.76918	0.110601	0.999974
ENSG00000264610.1	MIR4685	miRNA	chr10	2.69547	-1.76918	0.110601	0.999974
ENSG00000270285.1	AC124916.2	processed_pseudogene	chr3	2.69547	-1.76918	0.110601	0.999974
ENSG00000270739.1	AC090953.1	processed_pseudogene	chr3	2.69547	-1.76918	0.110601	0.999974
ENSG00000271736.1	AL138900.3	lincRNA	chr1	2.69547	-1.76918	0.110601	0.999974
ENSG00000273294.1	C1QTNF3-AMACR	protein_coding	chr5	2.69547	-1.76918	0.110601	0.999974
ENSG00000275693.1	RF02116	misc_RNA	chr10	2.69547	-1.76918	0.110601	0.999974
ENSG00000276702.1	AC010809.3	antisense	chr15	2.69547	-1.76918	0.110601	0.999974
ENSG00000278475.1	AC009464.1	sense_intronic	chr12	2.69547	-1.76918	0.110601	0.999974
ENSG00000279834.1	AC068870.3	TEC	chr15	2.69547	-1.76918	0.110601	0.999974
ENSG00000279912.1	AC068448.1	TEC	chr15	2.69547	-1.76918	0.110601	0.999974
ENSG00000281097.1	LINC01395	lincRNA	chr11	2.69547	-1.76918	0.110601	0.999974
ENSG00000283294.1	AP005212.4	processed_transcript	chr18	2.69547	-1.76918	0.110601	0.999974
ENSG00000285908.1	AC080128.2	antisense	chr3	2.69547	-1.76918	0.110601	0.999974
ENSG00000078589.12	P2RY10	protein_coding	chrX	2.67807	-1.77336	0.112165	0.999974
ENSG00000136834.3	OR1J1	protein_coding	chr9	2.67807	-1.77336	0.112165	0.999974
ENSG00000153060.7	TEKT5	protein_coding	chr16	2.67807	-1.77336	0.112165	0.999974
ENSG00000170298.15	LGALS9B	protein_coding	chr17	2.67807	-1.77336	0.112165	0.999974
ENSG00000185186.8	LINC00313	lincRNA	chr21	2.67807	-1.77336	0.112165	0.999974
ENSG00000186190.7	BPIFB3	protein_coding	chr20	2.67807	-1.77336	0.112165	0.999974
ENSG00000187658.6	C5orf52	protein_coding	chr5	2.67807	-1.77336	0.112165	0.999974
ENSG00000199471.1	RF00019	misc_RNA	chr1	2.67807	-1.77336	0.112165	0.999974
ENSG00000200095.1	RNU6-181P	snRNA	chr15	2.67807	-1.77336	0.112165	0.999974
ENSG00000200332.1	RF00019	misc_RNA	chr22	2.67807	-1.77336	0.112165	0.999974
ENSG00000201318.1	SNORD114-30	snoRNA	chr14	2.67807	-1.77336	0.112165	0.999974
ENSG00000207162.1	RNU6-549P	snRNA	chr15	2.67807	-1.77336	0.112165	0.999974
ENSG00000207370.1	RF00019	misc_RNA	chr3	2.67807	-1.77336	0.112165	0.999974
ENSG00000212240.1	RNU6-930P	snRNA	chr6	2.67807	-1.77336	0.112165	0.999974
ENSG00000213400.3	RPL12P18	processed_pseudogene	chr2	2.67807	-1.77336	0.112165	0.999974
ENSG00000214280.3	AC046134.1	processed_pseudogene	chr3	2.67807	-1.77336	0.112165	0.999974
ENSG00000214975.4	PPIAP29	processed_pseudogene	chr6	2.67807	-1.77336	0.112165	0.999974
ENSG00000215035.2	FDPSP5	processed_pseudogene	chrX	2.67807	-1.77336	0.112165	0.999974
ENSG00000218016.2	ZNF192P2	unprocessed_pseudogene	chr6	2.67807	-1.77336	0.112165	0.999974
ENSG00000225111.1	AC083900.1	sense_intronic	chr2	2.67807	-1.77336	0.112165	0.999974
ENSG00000226599.1	AL450344.2	lincRNA	chr6	2.67807	-1.77336	0.112165	0.999974
ENSG00000228063.1	LYPLAL1-DT	antisense	chr1	2.67807	-1.77336	0.112165	0.999974
ENSG00000229427.1	ANKRD26P4	processed_pseudogene	chr13	2.67807	-1.77336	0.112165	0.999974
ENSG00000230716.3	KRT8P7	processed_pseudogene	chr11	2.67807	-1.77336	0.112165	0.999974
ENSG00000231032.1	AC114814.2	processed_pseudogene	chr2	2.67807	-1.77336	0.112165	0.999974
ENSG00000231261.1	HMGN2P10	processed_pseudogene	chr22	2.67807	-1.77336	0.112165	0.999974
ENSG00000231870.4	KRT17P3	unprocessed_pseudogene	chr17	2.67807	-1.77336	0.112165	0.999974
ENSG00000231923.1	AC024082.1	processed_pseudogene	chr7	2.67807	-1.77336	0.112165	0.999974
ENSG00000232295.7	AL589935.1	processed_transcript	chr6	2.67807	-1.77336	0.112165	0.999974
ENSG00000232610.1	CCT6P4	processed_pseudogene	chr3	2.67807	-1.77336	0.112165	0.999974
ENSG00000233626.2	AC092814.1	processed_pseudogene	chr1	2.67807	-1.77336	0.112165	0.999974
ENSG00000233705.6	SLC26A4-AS1	antisense	chr7	2.67807	-1.77336	0.112165	0.999974
ENSG00000234071.1	AC010099.3	processed_pseudogene	chr7	2.67807	-1.77336	0.112165	0.999974
ENSG00000235111.1	Z97192.3	sense_intronic	chr22	2.67807	-1.77336	0.112165	0.999974
ENSG00000235445.1	AC016027.3	sense_intronic	chr22	2.67807	-1.77336	0.112165	0.999974
ENSG00000235711.4	ANKRD34C	protein_coding	chr15	2.67807	-1.77336	0.112165	0.999974
ENSG00000235812.4	ADAM21P1	transcribed_processed_pseudogene	chr14	2.67807	-1.77336	0.112165	0.999974
ENSG00000236123.1	CEACAMP11	unprocessed_pseudogene	chr19	2.67807	-1.77336	0.112165	0.999974
ENSG00000236880.1	Z85995.1	processed_pseudogene	chrX	2.67807	-1.77336	0.112165	0.999974
ENSG00000237390.1	AL139130.1	lincRNA	chr1	2.67807	-1.77336	0.112165	0.999974
ENSG00000239374.1	AC090013.1	processed_pseudogene	chr12	2.67807	-1.77336	0.112165	0.999974
ENSG00000242507.6	FO393401.2	transcribed_unprocessed_pseudogene	chr20	2.67807	-1.77336	0.112165	0.999974
ENSG00000243167.1	RPS10P28	processed_pseudogene	chr19	2.67807	-1.77336	0.112165	0.999974
ENSG00000249311.4	TERF1P3	processed_pseudogene	chr4	2.67807	-1.77336	0.112165	0.999974
ENSG00000250302.1	LINC01618	lincRNA	chr4	2.67807	-1.77336	0.112165	0.999974
ENSG00000251185.1	AC025244.1	lincRNA	chr4	2.67807	-1.77336	0.112165	0.999974
ENSG00000252581.1	RNU6-1098P	snRNA	chr3	2.67807	-1.77336	0.112165	0.999974
ENSG00000252755.1	RNU6-703P	snRNA	chr8	2.67807	-1.77336	0.112165	0.999974
ENSG00000253229.1	HIGD1AP6	processed_pseudogene	chr8	2.67807	-1.77336	0.112165	0.999974
ENSG00000254651.1	AC018716.1	lincRNA	chr11	2.67807	-1.77336	0.112165	0.999974
ENSG00000254768.5	AC104009.1	antisense	chr11	2.67807	-1.77336	0.112165	0.999974
ENSG00000255216.1	AP001360.2	lincRNA	chr11	2.67807	-1.77336	0.112165	0.999974
ENSG00000255319.5	ENPP7P8	transcribed_unprocessed_pseudogene	chr11	2.67807	-1.77336	0.112165	0.999974
ENSG00000255532.1	AC118942.1	transcribed_unprocessed_pseudogene	chr11	2.67807	-1.77336	0.112165	0.999974
ENSG00000255539.1	AP002336.3	antisense	chr11	2.67807	-1.77336	0.112165	0.999974
ENSG00000255644.1	AC010185.1	antisense	chr12	2.67807	-1.77336	0.112165	0.999974
ENSG00000257058.1	AP001363.2	antisense	chr11	2.67807	-1.77336	0.112165	0.999974
ENSG00000258184.1	AC087883.1	processed_pseudogene	chr12	2.67807	-1.77336	0.112165	0.999974
ENSG00000259215.1	AC027237.2	lincRNA	chr15	2.67807	-1.77336	0.112165	0.999974
ENSG00000259548.1	AC021483.1	lincRNA	chr15	2.67807	-1.77336	0.112165	0.999974
ENSG00000259550.2	HNRNPA1P74	processed_pseudogene	chr15	2.67807	-1.77336	0.112165	0.999974
ENSG00000260685.1	AC027104.1	processed_pseudogene	chr15	2.67807	-1.77336	0.112165	0.999974
ENSG00000261144.1	AC092121.1	processed_pseudogene	chr16	2.67807	-1.77336	0.112165	0.999974
ENSG00000261407.1	AC013565.3	antisense	chr15	2.67807	-1.77336	0.112165	0.999974
ENSG00000264615.2	RN7SL592P	misc_RNA	chr9	2.67807	-1.77336	0.112165	0.999974
ENSG00000268055.1	AC067969.1	antisense	chr19	2.67807	-1.77336	0.112165	0.999974
ENSG00000268533.1	AC003002.2	protein_coding	chr19	2.67807	-1.77336	0.112165	0.999974
ENSG00000270555.1	AC211469.1	processed_pseudogene	chr7	2.67807	-1.77336	0.112165	0.999974
ENSG00000270904.1	AC008385.1	processed_pseudogene	chr5	2.67807	-1.77336	0.112165	0.999974
ENSG00000271494.1	AC034205.3	processed_pseudogene	chr5	2.67807	-1.77336	0.112165	0.999974
ENSG00000271803.1	AL121906.1	antisense	chr20	2.67807	-1.77336	0.112165	0.999974
ENSG00000273409.2	AP003481.1	lincRNA	chr11	2.67807	-1.77336	0.112165	0.999974
ENSG00000273982.1	AC005746.3	antisense	chr17	2.67807	-1.77336	0.112165	0.999974
ENSG00000276223.1	AL118522.1	sense_intronic	chr20	2.67807	-1.77336	0.112165	0.999974
ENSG00000276290.1	RBBP4P3	processed_pseudogene	chr6	2.67807	-1.77336	0.112165	0.999974
ENSG00000277247.1	AC083809.1	antisense	chr12	2.67807	-1.77336	0.112165	0.999974
ENSG00000278517.1	MIR6865	miRNA	chr17	2.67807	-1.77336	0.112165	0.999974
ENSG00000279294.1	AC092135.1	TEC	chr16	2.67807	-1.77336	0.112165	0.999974
ENSG00000279739.1	AC011369.2	TEC	chr5	2.67807	-1.77336	0.112165	0.999974
ENSG00000280003.1	AC097637.2	TEC	chr3	2.67807	-1.77336	0.112165	0.999974
ENSG00000162654.8	GBP4	protein_coding	chr1	2.66683	-0.229985	0.0189939	0.999974
ENSG00000188897.9	AC099489.1	protein_coding	chr16	2.6664	2.10819	0.00122276	0.323081
ENSG00000253170.1	AC108515.1	lincRNA	chr4	2.66038	-1.18551	0.0258995	0.999974
ENSG00000102021.10	LUZP4	protein_coding	chrX	2.6563	-1.77878	0.114098	0.999974
ENSG00000124900.12	TRIM51	protein_coding	chr11	2.6563	-1.77878	0.114098	0.999974
ENSG00000141200.7	KIF2B	protein_coding	chr17	2.6563	-1.77878	0.114098	0.999974
ENSG00000150783.9	TEX12	protein_coding	chr11	2.6563	-1.77878	0.114098	0.999974
ENSG00000154415.7	PPP1R3A	protein_coding	chr7	2.6563	-1.77878	0.114098	0.999974
ENSG00000168995.13	SIGLEC7	protein_coding	chr19	2.6563	-1.77878	0.114098	0.999974
ENSG00000169717.6	ACTRT2	protein_coding	chr1	2.6563	-1.77878	0.114098	0.999974
ENSG00000170486.10	KRT72	protein_coding	chr12	2.6563	-1.77878	0.114098	0.999974
ENSG00000178125.14	PPP1R42	protein_coding	chr8	2.6563	-1.77878	0.114098	0.999974
ENSG00000180770.3	OR7E129P	unprocessed_pseudogene	chr3	2.6563	-1.77878	0.114098	0.999974
ENSG00000183242.11	WT1-AS	bidirectional_promoter_lncRNA	chr11	2.6563	-1.77878	0.114098	0.999974
ENSG00000186453.12	FAM228A	protein_coding	chr2	2.6563	-1.77878	0.114098	0.999974
ENSG00000186474.15	KLK12	protein_coding	chr19	2.6563	-1.77878	0.114098	0.999974
ENSG00000186910.3	SERPINA11	protein_coding	chr14	2.6563	-1.77878	0.114098	0.999974
ENSG00000187026.2	KRTAP21-2	protein_coding	chr21	2.6563	-1.77878	0.114098	0.999974
ENSG00000199151.3	MIR337	miRNA	chr14	2.6563	-1.77878	0.114098	0.999974
ENSG00000199512.1	RNU6-212P	snRNA	chr15	2.6563	-1.77878	0.114098	0.999974
ENSG00000200815.1	RNU6-1091P	snRNA	chr7	2.6563	-1.77878	0.114098	0.999974
ENSG00000201440.1	RNA5SP515	rRNA_pseudogene	chrX	2.6563	-1.77878	0.114098	0.999974
ENSG00000202395.1	RN7SKP1	misc_RNA	chr13	2.6563	-1.77878	0.114098	0.999974
ENSG00000203446.2	AC004988.1	antisense	chr7	2.6563	-1.77878	0.114098	0.999974
ENSG00000204092.2	LINC00951	lincRNA	chr6	2.6563	-1.77878	0.114098	0.999974
ENSG00000204478.9	PRAMEF20	protein_coding	chr1	2.6563	-1.77878	0.114098	0.999974
ENSG00000205632.3	LINC01310	lincRNA	chr22	2.6563	-1.77878	0.114098	0.999974
ENSG00000206935.1	RNU6-514P	snRNA	chr1	2.6563	-1.77878	0.114098	0.999974
ENSG00000211639.2	IGLV4-60	IG_V_gene	chr22	2.6563	-1.77878	0.114098	0.999974
ENSG00000211786.3	TRAV8-2	TR_V_gene	chr14	2.6563	-1.77878	0.114098	0.999974
ENSG00000212126.3	TAS2R50	protein_coding	chr12	2.6563	-1.77878	0.114098	0.999974
ENSG00000212601.1	RNA5SP53	rRNA_pseudogene	chr1	2.6563	-1.77878	0.114098	0.999974
ENSG00000213312.3	RPL7AP34	processed_pseudogene	chr6	2.6563	-1.77878	0.114098	0.999974
ENSG00000215559.8	ANKRD20A11P	transcribed_unprocessed_pseudogene	chr21	2.6563	-1.77878	0.114098	0.999974
ENSG00000216519.2	AL023284.1	processed_pseudogene	chr6	2.6563	-1.77878	0.114098	0.999974
ENSG00000216636.1	RPL7P25	processed_pseudogene	chr6	2.6563	-1.77878	0.114098	0.999974
ENSG00000219790.3	OSTCP6	processed_pseudogene	chr6	2.6563	-1.77878	0.114098	0.999974
ENSG00000224194.1	AC008278.1	antisense	chr2	2.6563	-1.77878	0.114098	0.999974
ENSG00000225279.1	AL121987.1	antisense	chr1	2.6563	-1.77878	0.114098	0.999974
ENSG00000226048.1	YBX1P8	processed_pseudogene	chrX	2.6563	-1.77878	0.114098	0.999974
ENSG00000227128.4	LBX1-AS1	processed_transcript	chr10	2.6563	-1.77878	0.114098	0.999974
ENSG00000227694.1	RPL23AP74	processed_pseudogene	chr17	2.6563	-1.77878	0.114098	0.999974
ENSG00000228431.1	ARL5AP3	processed_pseudogene	chr1	2.6563	-1.77878	0.114098	0.999974
ENSG00000229563.6	LINC01204	lincRNA	chrX	2.6563	-1.77878	0.114098	0.999974
ENSG00000230993.1	RPL12P15	processed_pseudogene	chr2	2.6563	-1.77878	0.114098	0.999974
ENSG00000231106.2	LINC01436	lincRNA	chr21	2.6563	-1.77878	0.114098	0.999974
ENSG00000231245.2	C1DP1	processed_pseudogene	chr10	2.6563	-1.77878	0.114098	0.999974
ENSG00000231961.1	AL035461.1	processed_pseudogene	chr20	2.6563	-1.77878	0.114098	0.999974
ENSG00000232603.1	AC245291.3	unprocessed_pseudogene	chr22	2.6563	-1.77878	0.114098	0.999974
ENSG00000232853.1	LUZP4P1	processed_pseudogene	chr10	2.6563	-1.77878	0.114098	0.999974
ENSG00000233688.1	BX842559.2	processed_pseudogene	chrX	2.6563	-1.77878	0.114098	0.999974
ENSG00000234005.3	GAPDHP22	processed_pseudogene	chr13	2.6563	-1.77878	0.114098	0.999974
ENSG00000234571.1	AC239798.2	lincRNA	chr1	2.6563	-1.77878	0.114098	0.999974
ENSG00000234861.2	ATP5F1AP1	processed_pseudogene	chr9	2.6563	-1.77878	0.114098	0.999974
ENSG00000236115.1	AL136097.2	antisense	chr9	2.6563	-1.77878	0.114098	0.999974
ENSG00000236529.1	AC093582.1	processed_pseudogene	chr7	2.6563	-1.77878	0.114098	0.999974
ENSG00000236708.1	AC073316.3	antisense	chr7	2.6563	-1.77878	0.114098	0.999974
ENSG00000237711.1	MTCO3P11	unprocessed_pseudogene	chr9	2.6563	-1.77878	0.114098	0.999974
ENSG00000238731.1	RNU7-90P	snRNA	chr16	2.6563	-1.77878	0.114098	0.999974
ENSG00000238902.1	RF01210	snoRNA	chr3	2.6563	-1.77878	0.114098	0.999974
ENSG00000240122.1	FABP5P11	processed_pseudogene	chr22	2.6563	-1.77878	0.114098	0.999974
ENSG00000241860.6	AL627309.5	processed_transcript	chr1	2.6563	-1.77878	0.114098	0.999974
ENSG00000241956.9	AC109466.1	antisense	chr5	2.6563	-1.77878	0.114098	0.999974
ENSG00000242314.1	RPL12P32	processed_pseudogene	chr12	2.6563	-1.77878	0.114098	0.999974
ENSG00000242321.1	RPL23AP40	processed_pseudogene	chr3	2.6563	-1.77878	0.114098	0.999974
ENSG00000242337.5	TFP1	transcribed_unprocessed_pseudogene	chr3	2.6563	-1.77878	0.114098	0.999974
ENSG00000242860.3	RN7SL180P	misc_RNA	chr1	2.6563	-1.77878	0.114098	0.999974
ENSG00000243321.3	LINC01998	lincRNA	chr3	2.6563	-1.77878	0.114098	0.999974
ENSG00000243353.1	RPS29P19	processed_pseudogene	chr11	2.6563	-1.77878	0.114098	0.999974
ENSG00000244451.1	RPL34P21	processed_pseudogene	chr11	2.6563	-1.77878	0.114098	0.999974
ENSG00000248555.6	LINC01339	processed_transcript	chr5	2.6563	-1.77878	0.114098	0.999974
ENSG00000248943.1	AC140125.1	lincRNA	chr5	2.6563	-1.77878	0.114098	0.999974
ENSG00000249004.1	PRMT5P1	processed_pseudogene	chr4	2.6563	-1.77878	0.114098	0.999974
ENSG00000249286.1	AMD1P3	processed_pseudogene	chr5	2.6563	-1.77878	0.114098	0.999974
ENSG00000249378.5	LINC01060	lincRNA	chr4	2.6563	-1.77878	0.114098	0.999974
ENSG00000249425.1	LINC02477	lincRNA	chr4	2.6563	-1.77878	0.114098	0.999974
ENSG00000250012.1	AC079848.1	antisense	chr3	2.6563	-1.77878	0.114098	0.999974
ENSG00000250686.2	KHDRBS2-OT	3prime_overlapping_ncRNA	chr6	2.6563	-1.77878	0.114098	0.999974
ENSG00000251568.1	ALG3P1	processed_pseudogene	chr5	2.6563	-1.77878	0.114098	0.999974
ENSG00000251623.2	AC139491.5	transcribed_processed_pseudogene	chr5	2.6563	-1.77878	0.114098	0.999974
ENSG00000251869.1	SCARNA23	scaRNA	chrX	2.6563	-1.77878	0.114098	0.999974
ENSG00000252643.1	RNU6-1136P	snRNA	chr7	2.6563	-1.77878	0.114098	0.999974
ENSG00000252908.1	RNU6-1003P	snRNA	chr5	2.6563	-1.77878	0.114098	0.999974
ENSG00000253245.2	MTND1P36	processed_pseudogene	chr11	2.6563	-1.77878	0.114098	0.999974
ENSG00000253273.2	AC022826.1	unprocessed_pseudogene	chr8	2.6563	-1.77878	0.114098	0.999974
ENSG00000253468.1	AP003355.1	processed_pseudogene	chr8	2.6563	-1.77878	0.114098	0.999974
ENSG00000253490.5	LINC02099	lincRNA	chr8	2.6563	-1.77878	0.114098	0.999974
ENSG00000253652.1	AC136628.4	lincRNA	chr5	2.6563	-1.77878	0.114098	0.999974
ENSG00000253658.5	LINC01592	lincRNA	chr8	2.6563	-1.77878	0.114098	0.999974
ENSG00000253901.1	AC103409.1	lincRNA	chr8	2.6563	-1.77878	0.114098	0.999974
ENSG00000254101.6	LINC02055	lincRNA	chr8	2.6563	-1.77878	0.114098	0.999974
ENSG00000254447.3	OR7E11P	processed_transcript	chr11	2.6563	-1.77878	0.114098	0.999974
ENSG00000255330.9	AL096711.2	protein_coding	chr6	2.6563	-1.77878	0.114098	0.999974
ENSG00000255489.1	AC115990.1	processed_pseudogene	chr11	2.6563	-1.77878	0.114098	0.999974
ENSG00000256056.1	AC087257.2	unprocessed_pseudogene	chr12	2.6563	-1.77878	0.114098	0.999974
ENSG00000256280.1	AP006289.1	processed_pseudogene	chr11	2.6563	-1.77878	0.114098	0.999974
ENSG00000256747.1	AC009511.2	antisense	chr12	2.6563	-1.77878	0.114098	0.999974
ENSG00000257256.1	AC008147.1	antisense	chr12	2.6563	-1.77878	0.114098	0.999974
ENSG00000257390.5	AC023055.1	protein_coding	chr12	2.6563	-1.77878	0.114098	0.999974
ENSG00000258591.2	PPIAP4	processed_pseudogene	chr14	2.6563	-1.77878	0.114098	0.999974
ENSG00000258633.1	AL049870.2	antisense	chr14	2.6563	-1.77878	0.114098	0.999974
ENSG00000259564.2	AC009554.1	antisense	chr15	2.6563	-1.77878	0.114098	0.999974
ENSG00000259611.1	LINC01582	lincRNA	chr15	2.6563	-1.77878	0.114098	0.999974
ENSG00000259743.2	AC068714.1	processed_pseudogene	chr15	2.6563	-1.77878	0.114098	0.999974
ENSG00000260036.1	AC013355.1	processed_pseudogene	chr15	2.6563	-1.77878	0.114098	0.999974
ENSG00000260132.1	AL032819.1	antisense	chr16	2.6563	-1.77878	0.114098	0.999974
ENSG00000260420.2	LINC02182	lincRNA	chr16	2.6563	-1.77878	0.114098	0.999974
ENSG00000260644.6	HERC2P5	transcribed_unprocessed_pseudogene	chr16	2.6563	-1.77878	0.114098	0.999974
ENSG00000260677.1	AL445531.1	lincRNA	chr9	2.6563	-1.77878	0.114098	0.999974
ENSG00000260954.1	AL133297.1	sense_intronic	chr16	2.6563	-1.77878	0.114098	0.999974
ENSG00000261743.1	AC138305.2	lincRNA	chr16	2.6563	-1.77878	0.114098	0.999974
ENSG00000261764.1	KRT18P18	transcribed_processed_pseudogene	chr16	2.6563	-1.77878	0.114098	0.999974
ENSG00000261838.5	AC092718.6	antisense	chr16	2.6563	-1.77878	0.114098	0.999974
ENSG00000264630.5	PRKCA-AS1	antisense	chr17	2.6563	-1.77878	0.114098	0.999974
ENSG00000265165.1	MIR4307	miRNA	chr14	2.6563	-1.77878	0.114098	0.999974
ENSG00000265372.1	MIR4675	miRNA	chr10	2.6563	-1.77878	0.114098	0.999974
ENSG00000265593.1	NPM1P45	processed_pseudogene	chr17	2.6563	-1.77878	0.114098	0.999974
ENSG00000266397.1	AP000919.3	antisense	chr18	2.6563	-1.77878	0.114098	0.999974
ENSG00000266573.5	AC018697.1	lincRNA	chr18	2.6563	-1.77878	0.114098	0.999974
ENSG00000267026.5	AL136084.2	antisense	chr9	2.6563	-1.77878	0.114098	0.999974
ENSG00000267034.1	AC010980.2	lincRNA	chr2	2.6563	-1.77878	0.114098	0.999974
ENSG00000269172.1	AC011443.1	antisense	chr19	2.6563	-1.77878	0.114098	0.999974
ENSG00000269547.1	AC011455.2	protein_coding	chr19	2.6563	-1.77878	0.114098	0.999974
ENSG00000269560.1	AC010422.4	sense_intronic	chr19	2.6563	-1.77878	0.114098	0.999974
ENSG00000269930.1	AC091057.3	lincRNA	chr15	2.6563	-1.77878	0.114098	0.999974
ENSG00000270431.1	AC005000.2	processed_pseudogene	chrX	2.6563	-1.77878	0.114098	0.999974
ENSG00000271538.5	LINC02427	lincRNA	chr4	2.6563	-1.77878	0.114098	0.999974
ENSG00000271657.1	AC018462.2	processed_pseudogene	chr2	2.6563	-1.77878	0.114098	0.999974
ENSG00000272479.1	AC010857.1	lincRNA	chr8	2.6563	-1.77878	0.114098	0.999974
ENSG00000272626.1	AC021146.12	lincRNA	chr4	2.6563	-1.77878	0.114098	0.999974
ENSG00000273259.3	AL049839.2	protein_coding	chr14	2.6563	-1.77878	0.114098	0.999974
ENSG00000273838.1	AL109954.2	lincRNA	chr20	2.6563	-1.77878	0.114098	0.999974
ENSG00000274215.1	AC106028.4	lincRNA	chr15	2.6563	-1.77878	0.114098	0.999974
ENSG00000274510.1	RF00017	misc_RNA	chr9	2.6563	-1.77878	0.114098	0.999974
ENSG00000275232.1	AC073578.2	lincRNA	chr12	2.6563	-1.77878	0.114098	0.999974
ENSG00000276040.4	SPATA31A7	protein_coding	chr9	2.6563	-1.77878	0.114098	0.999974
ENSG00000277563.1	AC063961.1	misc_RNA	chr10	2.6563	-1.77878	0.114098	0.999974
ENSG00000277661.4	AL662791.2	antisense	chr6	2.6563	-1.77878	0.114098	0.999974
ENSG00000277795.1	AC244517.3	processed_pseudogene	chr5	2.6563	-1.77878	0.114098	0.999974
ENSG00000278897.1	AC020951.1	TEC	chr19	2.6563	-1.77878	0.114098	0.999974
ENSG00000279091.1	AC026523.2	TEC	chr15	2.6563	-1.77878	0.114098	0.999974
ENSG00000279208.1	CR381653.2	unprocessed_pseudogene	chr21	2.6563	-1.77878	0.114098	0.999974
ENSG00000279431.1	AC011840.5	TEC	chr17	2.6563	-1.77878	0.114098	0.999974
ENSG00000279509.1	AC007494.3	TEC	chr16	2.6563	-1.77878	0.114098	0.999974
ENSG00000279671.1	AC106754.2	TEC	chr5	2.6563	-1.77878	0.114098	0.999974
ENSG00000280207.1	AC106795.5	lincRNA	chr5	2.6563	-1.77878	0.114098	0.999974
ENSG00000281327.1	LINC01338	lincRNA	chr5	2.6563	-1.77878	0.114098	0.999974
ENSG00000281386.1	AP003500.1	lincRNA	chr11	2.6563	-1.77878	0.114098	0.999974
ENSG00000283052.1	LINC02456	lincRNA	chr12	2.6563	-1.77878	0.114098	0.999974
ENSG00000283559.1	AC139491.6	transcribed_unprocessed_pseudogene	chr5	2.6563	-1.77878	0.114098	0.999974
ENSG00000285471.1	AC007846.2	protein_coding	chr17	2.6563	-1.77878	0.114098	0.999974
ENSG00000285591.1	AC092617.1	lincRNA	chr2	2.6563	-1.77878	0.114098	0.999974
ENSG00000285677.1	AL355388.3	antisense	chr1	2.6563	-1.77878	0.114098	0.999974
ENSG00000285835.1	AP000676.5	lincRNA	chr11	2.6563	-1.77878	0.114098	0.999974
ENSG00000243711.1	RPL21P116	processed_pseudogene	chr15	2.65506	-1.20036	0.0826433	0.999974
ENSG00000266117.1	FBXO36P1	processed_pseudogene	chr17	2.6492	-1.12155	0.0695293	0.999974
ENSG00000285637.1	AL161449.2	lincRNA	chr9	2.64597	-0.705494	0.00772385	0.994897
ENSG00000274813.1	AC126915.2	unprocessed_pseudogene	chr5	2.6447	-1.19578	0.0328535	0.999974
ENSG00000273018.6	FAM106A	processed_transcript	chr17	2.64243	0.0825594	0.00595762	0.844835
ENSG00000120215.9	MLANA	protein_coding	chr9	2.63643	-0.813409	0.0336056	0.999974
ENSG00000280639.1	LINC02204	lincRNA	chr15	2.6355	2.32864	1.10577e-05	0.00979631
ENSG00000205037.2	AC134312.1	lincRNA	chr16	2.62801	-1.19466	0.0122233	0.999974
ENSG00000237667.6	LINC01115	lincRNA	chr2	2.62537	-1.20269	0.0199669	0.999974
ENSG00000225559.1	AC083867.1	lincRNA	chr7	2.62352	-1.17192	0.0141735	0.999974
ENSG00000162188.5	GNG3	protein_coding	chr11	2.61483	-1.15127	0.0735412	0.999974
ENSG00000237693.4	IRGM	protein_coding	chr5	2.61019	0.56176	0.00219787	0.480545
ENSG00000225399.4	AC121247.1	lincRNA	chr3	2.60165	-1.20109	0.0315083	0.999974
ENSG00000158486.13	DNAH3	protein_coding	chr16	2.5865	2.83521	0.000163447	0.065621
ENSG00000145945.6	FAM50B	protein_coding	chr6	2.58371	1.04649	0.000762515	0.231102
ENSG00000248360.7	LINC00504	lincRNA	chr4	2.58284	1.0249	0.0036945	0.668567
ENSG00000123569.8	H2BFWT	protein_coding	chrX	2.57728	-0.734135	0.0567035	0.999974
ENSG00000199568.1	RNU5A-1	snRNA	chr15	2.57402	-1.17763	0.0397646	0.999974
ENSG00000250781.1	AC024022.1	antisense	chr4	2.57402	-1.17763	0.0397646	0.999974
ENSG00000103522.15	IL21R	protein_coding	chr16	2.56835	0.687624	0.00338964	0.635075
ENSG00000213604.4	AC022882.1	processed_pseudogene	chr11	2.56278	-1.24808	0.0974775	0.999974
ENSG00000254838.5	GVINP1	transcribed_unprocessed_pseudogene	chr11	2.55256	1.84319	0.065024	0.999974
ENSG00000107165.12	TYRP1	protein_coding	chr9	2.53712	-0.716138	0.0418105	0.999974
ENSG00000280278.1	FLJ30679	TEC	chr16	2.52014	0.0134567	0.0426813	0.999974
ENSG00000227722.2	AL022100.1	transcribed_processed_pseudogene	chr1	2.51754	-0.808501	0.0167594	0.999974
ENSG00000224078.13	SNHG14	processed_transcript	chr15	2.50797	-0.259885	0.011881	0.999974
ENSG00000258545.5	RHOXF1-AS1	antisense	chrX	2.50641	3.46617	0.00165379	0.393272
ENSG00000215018.9	COL28A1	protein_coding	chr7	2.5028	2.16871	9.92779e-05	0.0465012
ENSG00000189023.10	MAGEB16	protein_coding	chrX	2.49966	-1.24516	0.0915674	0.999974
ENSG00000282988.2	AL031777.3	protein_coding	chr6	2.4962	-0.221337	0.00392027	0.693317
ENSG00000222014.5	RAB6C	protein_coding	chr2	2.49263	-0.912006	0.0970213	0.999974
ENSG00000135114.12	OASL	protein_coding	chr12	2.48178	-1.24402	0.0481201	0.999974
ENSG00000257823.1	AC092552.1	processed_pseudogene	chr12	2.47654	-1.2539	0.037156	0.999974
ENSG00000258744.1	AL132800.1	antisense	chr14	2.47484	-1.25858	0.0429961	0.999974
ENSG00000267547.1	AC060766.4	lincRNA	chr17	2.46974	0.964388	0.0466562	0.999974
ENSG00000258949.1	AL049870.3	antisense	chr14	2.46608	0.30981	0.0033072	0.627231
ENSG00000164440.14	TXLNB	protein_coding	chr6	2.46496	-1.27148	0.0947641	0.999974
ENSG00000214184.3	GCC2-AS1	antisense	chr2	2.46347	-1.2487	0.0387126	0.999974
ENSG00000253799.1	LINC01030	lincRNA	chr8	2.45838	-0.0883537	0.0110619	0.999974
ENSG00000200579.1	RF00019	misc_RNA	chr3	2.45761	-1.25338	0.045042	0.999974
ENSG00000243635.1	AC091804.1	processed_pseudogene	chr3	2.4498	-1.25806	0.0691013	0.999974
ENSG00000236301.5	MRGPRG-AS1	antisense	chr11	2.4454	-1.25692	0.0264245	0.999974
ENSG00000227337.1	RPL23AP43	processed_pseudogene	chr3	2.44377	-1.26047	0.0250562	0.999974
ENSG00000268756.1	AC104534.1	antisense	chr19	2.4409	0.436067	0.0345139	0.999974
ENSG00000261783.1	AC009054.2	sense_intronic	chr16	2.43845	-1.26515	0.0312143	0.999974
ENSG00000262714.1	AC007342.5	lincRNA	chr16	2.43845	-1.26515	0.0312143	0.999974
ENSG00000113946.3	CLDN16	protein_coding	chr3	2.43793	-1.24354	0.0275326	0.999974
ENSG00000168070.11	MAJIN	protein_coding	chr11	2.4349	-1.27857	0.0760782	0.999974
ENSG00000177675.8	CD163L1	protein_coding	chr12	2.43185	0.137234	0.00147855	0.359906
ENSG00000226693.1	NXNP1	processed_pseudogene	chr1	2.43017	-1.22594	0.0846408	0.999974
ENSG00000270574.1	AC010680.2	antisense	chr2	2.42975	-1.26869	0.0382892	0.999974
ENSG00000256674.1	AC020549.1	processed_pseudogene	chr11	2.42368	-0.595846	0.0388829	0.999974
ENSG00000102313.8	ITIH6	protein_coding	chrX	2.41916	-0.00288928	0.0282971	0.999974
ENSG00000235351.1	AC114730.3	antisense	chr2	2.41159	-0.897408	0.0708601	0.999974
ENSG00000237152.3	DLEU7-AS1	antisense	chr13	2.40735	-1.24823	0.0459016	0.999974
ENSG00000268686.1	AC010643.1	antisense	chr19	2.40732	-0.537726	0.0174256	0.999974
ENSG00000261701.7	HPR	protein_coding	chr16	2.40561	-0.413596	0.0805741	0.999974
ENSG00000235119.1	AL138895.1	lincRNA	chr9	2.40498	-1.31505	0.144724	0.999974
ENSG00000236078.1	LINC01447	lincRNA	chr7	2.40279	-1.25532	0.041625	0.999974
ENSG00000279254.1	AC020604.1	TEC	chr2	2.38852	-0.971827	0.153121	0.999974
ENSG00000229515.1	FLT1P1	processed_pseudogene	chr3	2.38826	-1.31869	0.145307	0.999974
ENSG00000203883.6	SOX18	protein_coding	chr20	2.36569	0.46247	0.0750812	0.999974
ENSG00000196074.12	SYCP2	protein_coding	chr20	2.36207	2.40787	0.00108175	0.294365
ENSG00000106511.5	MEOX2	protein_coding	chr7	2.33288	-0.918632	0.0416949	0.999974
ENSG00000158373.8	HIST1H2BD	protein_coding	chr6	2.32952	2.84268	0.0024121	0.493826
ENSG00000170276.5	HSPB2	protein_coding	chr11	2.32756	-1.32712	0.116564	0.999974
ENSG00000254233.1	LINC02365	lincRNA	chr4	2.32512	-0.902701	0.0700142	0.999974
ENSG00000104760.16	FGL1	protein_coding	chr8	2.32507	-1.02872	0.29628	0.999974
ENSG00000258168.5	AC025569.1	antisense	chr12	2.32019	0.2821	0.0123335	0.999974
ENSG00000162398.11	LEXM	protein_coding	chr1	2.31756	-1.26	0.0974275	0.999974
ENSG00000265799.1	AC090844.3	lincRNA	chr17	2.31092	-0.660375	0.0718567	0.999974
ENSG00000266824.1	AC129492.4	lincRNA	chr17	2.31021	-1.32348	0.084061	0.999974
ENSG00000103740.9	ACSBG1	protein_coding	chr15	2.30715	3.04593	0.00216863	0.480545
ENSG00000167800.9	TBX10	protein_coding	chr11	2.30363	1.93304	0.00765778	0.990514
ENSG00000137491.14	SLCO2B1	protein_coding	chr11	2.29883	-0.618477	0.00369816	0.668567
ENSG00000244346.1	AC092953.1	processed_pseudogene	chr3	2.29128	-1.31929	0.114706	0.999974
ENSG00000228278.3	ORM2	protein_coding	chr9	2.28983	0.671575	0.00111053	0.298531
ENSG00000238207.1	AC009312.1	antisense	chr2	2.28394	-1.26355	0.119856	0.999974
ENSG00000124657.1	OR2B6	protein_coding	chr6	2.28193	0.20382	0.0181762	0.999974
ENSG00000133048.12	CHI3L1	protein_coding	chr1	2.28127	-0.925787	0.0115744	0.999974
ENSG00000158406.4	HIST1H4H	protein_coding	chr6	2.27431	2.63854	0.00129133	0.33472
ENSG00000198857.3	HSD3BP5	transcribed_unprocessed_pseudogene	chr1	2.27421	-0.579736	0.0723002	0.999974
ENSG00000260528.4	FAM157C	lincRNA	chr16	2.2711	-0.431169	0.00857737	0.999974
ENSG00000206625.1	RNU6-1	snRNA	chr15	2.26989	-0.937338	0.0143027	0.999974
ENSG00000128510.11	CPA4	protein_coding	chr7	2.26774	0.162836	0.093169	0.999974
ENSG00000260763.1	AC106799.3	lincRNA	chr5	2.26735	-0.624748	0.0106416	0.999974
ENSG00000169059.12	VCX3A	protein_coding	chrX	2.26559	-1.32828	0.0611169	0.999974
ENSG00000281005.1	LINC00921	lincRNA	chr16	2.26559	-1.32828	0.0611169	0.999974
ENSG00000101951.16	PAGE4	protein_coding	chrX	2.26247	-0.932771	0.0152517	0.999974
ENSG00000224667.1	AC013470.1	processed_pseudogene	chr7	2.26165	-1.33785	0.080743	0.999974
ENSG00000236986.6	AL157938.2	antisense	chr9	2.26165	-1.33785	0.080743	0.999974
ENSG00000260430.1	AC099518.1	lincRNA	chr16	2.26165	-1.33785	0.080743	0.999974
ENSG00000171243.7	SOSTDC1	protein_coding	chr7	2.25905	-0.94906	0.0454825	0.999974
ENSG00000255122.1	AC068587.2	processed_pseudogene	chr8	2.25447	-1.33307	0.0592585	0.999974
ENSG00000259033.1	AL356804.1	lincRNA	chr14	2.25244	0.0102395	0.0149858	0.999974
ENSG00000230606.10	AC092683.1	lincRNA	chr2	2.24735	-1.34628	0.112422	0.999974
ENSG00000211644.3	IGLV1-51	IG_V_gene	chr22	2.24543	-1.32656	0.0614867	0.999974
ENSG00000267745.1	AC060766.7	processed_transcript	chr17	2.24281	0.929293	0.0029908	0.581494
ENSG00000248475.5	AC016642.1	antisense	chr5	2.23933	-1.34149	0.0555726	0.999974
ENSG00000265982.1	AC103810.3	unprocessed_pseudogene	chr17	2.23933	-1.34149	0.0555726	0.999974
ENSG00000261312.1	AC002550.1	antisense	chr16	2.23866	-1.3325	0.0847223	0.999974
ENSG00000111432.4	FZD10	protein_coding	chr12	2.23764	3.70022	0.0211471	0.999974
ENSG00000205212.4	CCDC144NL	protein_coding	chr17	2.23631	-0.162709	0.0114071	0.999974
ENSG00000134258.16	VTCN1	protein_coding	chr1	2.23482	-1.33135	0.0477936	0.999974
ENSG00000259710.1	NUTF2P6	processed_pseudogene	chr15	2.23469	-1.34513	0.0535732	0.999974
ENSG00000174948.5	GPR149	protein_coding	chr3	2.23355	1.47782	0.32689	0.999974
ENSG00000226276.1	AC093382.1	lincRNA	chr2	2.23237	-1.33499	0.0574748	0.999974
ENSG00000149571.11	KIRREL3	protein_coding	chr11	2.23152	-1.34876	0.0772124	0.999974
ENSG00000227189.2	AC092535.1	antisense	chr4	2.23139	-1.33614	0.057006	0.999974
ENSG00000229107.2	ABHD17AP4	processed_pseudogene	chr22	2.23139	-1.33614	0.057006	0.999974
ENSG00000275139.1	AL133492.1	antisense	chr21	2.23139	-1.33614	0.057006	0.999974
ENSG00000279507.1	AC112484.4	TEC	chr3	2.23139	-1.33614	0.057006	0.999974
ENSG00000206531.10	CD200R1L	protein_coding	chr3	2.22884	-1.31768	0.049122	0.999974
ENSG00000114638.7	UPK1B	protein_coding	chr3	2.22828	-0.650847	0.0211459	0.999974
ENSG00000226194.5	LINC02519	lincRNA	chr6	2.22814	-1.33978	0.0547744	0.999974
ENSG00000231081.1	AL078587.1	lincRNA	chr20	2.22814	-1.33978	0.0547744	0.999974
ENSG00000233680.4	HNRNPA1P27	processed_pseudogene	chrX	2.22706	-0.933834	0.038846	0.999974
ENSG00000170074.19	FAM153A	protein_coding	chr5	2.22416	-0.184329	0.010002	0.999974
ENSG00000275410.4	HNF1B	protein_coding	chr17	2.22406	-0.423246	0.0182567	0.999974
ENSG00000129824.15	RPS4Y1	protein_coding	chrY	2.22397	-1.39314	0.2673	0.999974
ENSG00000163815.5	CLEC3B	protein_coding	chr3	2.22397	-1.39314	0.2673	0.999974
ENSG00000173253.15	DMRT2	protein_coding	chr9	2.22397	-1.39314	0.2673	0.999974
ENSG00000260844.2	AC055876.4	processed_pseudogene	chr15	2.22397	-1.39314	0.2673	0.999974
ENSG00000125931.10	CITED1	protein_coding	chrX	2.22105	-1.35355	0.109871	0.999974
ENSG00000124635.8	HIST1H2BJ	protein_coding	chr6	2.22104	1.61295	0.00284027	0.562848
ENSG00000172123.12	SLFN12	protein_coding	chr17	2.21998	3.57365	0.0213418	0.999974
ENSG00000214646.8	AC104758.1	transcribed_unprocessed_pseudogene	chr15	2.21862	-1.31404	0.0653802	0.999974
ENSG00000228705.1	LINC00659	antisense	chr20	2.21862	-1.31404	0.0653802	0.999974
ENSG00000283361.2	CFAP97D2	protein_coding	chr13	2.21152	-1.35718	0.148464	0.999974
ENSG00000111046.3	MYF6	protein_coding	chr12	2.21093	-1.34093	0.120097	0.999974
ENSG00000235686.1	PPIAP20	processed_pseudogene	chr19	2.21093	-1.34093	0.120097	0.999974
ENSG00000250198.1	LINC02199	lincRNA	chr5	2.21093	-1.34093	0.120097	0.999974
ENSG00000203909.3	DPPA5	protein_coding	chr6	2.20527	-0.669732	0.00570627	0.832092
ENSG00000273216.1	AC002059.1	sense_intronic	chr22	2.1945	-0.996105	0.0651625	0.999974
ENSG00000215146.5	BX322639.1	transcribed_unprocessed_pseudogene	chr10	2.19348	3.16086	0.0700805	0.999974
ENSG00000137745.11	MMP13	protein_coding	chr11	2.19236	1.87526	0.129902	0.999974
ENSG00000111732.10	AICDA	protein_coding	chr12	2.18562	-0.914404	0.0516661	0.999974
ENSG00000186335.8	SLC36A2	protein_coding	chr5	2.18238	-0.0802221	0.0161984	0.999974
ENSG00000185056.9	C5orf47	protein_coding	chr5	2.17819	-0.175679	0.00962545	0.999974
ENSG00000282418.1	AC092811.2	lincRNA	chr1	2.17186	-1.3104	0.147949	0.999974
ENSG00000169427.7	KCNK9	protein_coding	chr8	2.16538	-0.1695	0.0593302	0.999974
ENSG00000278727.1	AC000403.1	lincRNA	chr13	2.16373	-1.35183	0.159395	0.999974
ENSG00000073146.15	MOV10L1	protein_coding	chr22	2.16354	0.88414	0.00238327	0.493826
ENSG00000284730.1	AC068987.5	protein_coding	chr12	2.16326	-1.01795	0.046944	0.999974
ENSG00000174460.3	ZCCHC12	protein_coding	chrX	2.15568	3.29773	0.00564062	0.826418
ENSG00000198156.10	NPIPB6	protein_coding	chr16	2.15232	-0.965158	0.0546359	0.999974
ENSG00000170925.3	TEX13B	protein_coding	chrX	2.14681	0.818477	0.00494416	0.779815
ENSG00000276272.1	AC024884.2	lincRNA	chr12	2.13784	-0.978028	0.0319303	0.999974
ENSG00000248191.1	PES1P1	processed_pseudogene	chr4	2.13462	-1.39805	0.177383	0.999974
ENSG00000148680.15	HTR7	protein_coding	chr10	2.13231	4.4201	2.87262e-05	0.0161462
ENSG00000249493.1	ANKRD20A18P	unprocessed_pseudogene	chr21	2.12965	-1.33091	0.119959	0.999974
ENSG00000270190.1	AC068491.3	lincRNA	chr2	2.12965	-1.33091	0.119959	0.999974
ENSG00000231528.2	FAM225A	lincRNA	chr9	2.12321	-0.103878	0.0102796	0.999974
ENSG00000231772.5	Z93403.1	lincRNA	chrX	2.12075	-1.32727	0.14083	0.999974
ENSG00000254349.5	MIR2052HG	lincRNA	chr8	2.12035	-0.0303713	0.037735	0.999974
ENSG00000244479.7	OR2A1-AS1	antisense	chr7	2.11788	-0.263081	0.0220484	0.999974
ENSG00000178217.14	SH2D4B	protein_coding	chr10	2.1175	-1.00093	0.0372452	0.999974
ENSG00000163508.12	EOMES	protein_coding	chr3	2.1166	3.41631	0.00368462	0.668567
ENSG00000233098.8	CCDC144NL-AS1	antisense	chr17	2.1163	4.06874	0.0103338	0.999974
ENSG00000166104.15	AC126323.1	transcribed_unprocessed_pseudogene	chr15	2.11606	-1.40179	0.17811	0.999974
ENSG00000111291.8	GPRC5D	protein_coding	chr12	2.113	-0.736865	0.0160163	0.999974
ENSG00000158516.11	CPA2	protein_coding	chr7	2.10627	-0.261535	0.0285225	0.999974
ENSG00000158077.4	NLRP14	protein_coding	chr11	2.104	-1.015	0.0932404	0.999974
ENSG00000226053.1	LINC01776	lincRNA	chr1	2.10287	-1.33454	0.136534	0.999974
ENSG00000268926.3	AL354861.3	lincRNA	chr9	2.10287	-1.33454	0.136534	0.999974
ENSG00000258484.3	SPESP1	protein_coding	chr15	2.09441	-1.1016	0.228521	0.999974
ENSG00000229271.1	AC091493.1	lincRNA	chr3	2.09176	1.64226	0.0210409	0.999974
ENSG00000238076.1	MRPL48P1	processed_pseudogene	chr6	2.08997	-0.606788	0.14023	0.999974
ENSG00000258282.2	BTF3P2	processed_pseudogene	chr14	2.07534	-0.609546	0.129169	0.999974
ENSG00000163705.12	FANCD2OS	protein_coding	chr3	2.07391	-0.973202	0.0535871	0.999974
ENSG00000266369.1	AC090774.2	antisense	chr17	2.07093	-0.73053	0.0360676	0.999974
ENSG00000272663.1	AC093635.1	lincRNA	chr2	2.06219	-1.40786	0.148131	0.999974
ENSG00000108342.12	CSF3	protein_coding	chr17	2.06168	-1.07804	0.160695	0.999974
ENSG00000283526.1	PRRT1B	protein_coding	chr9	2.05609	0.264204	0.00811058	0.999974
ENSG00000240280.6	TCAM1P	transcribed_unitary_pseudogene	chr17	2.05488	1.19689	0.0801359	0.999974
ENSG00000178222.12	RNF212	protein_coding	chr4	2.05356	3.18371	0.000932683	0.269467
ENSG00000225087.1	AL583808.1	lincRNA	chr1	2.05223	-0.320962	0.0111922	0.999974
ENSG00000140015.19	KCNH5	protein_coding	chr14	2.05128	-1.41043	0.14762	0.999974
ENSG00000271196.1	AC113403.1	processed_pseudogene	chr5	2.04916	-1.02449	0.144758	0.999974
ENSG00000231119.2	AL031666.1	antisense	chr20	2.04264	-1.33818	0.18991	0.999974
ENSG00000283039.1	KLF18	protein_coding	chr1	2.03548	-0.49357	0.066084	0.999974
ENSG00000250266.1	LINC01612	lincRNA	chr4	2.03534	-0.14186	0.0195274	0.999974
ENSG00000204113.6	BMP2KL	processed_pseudogene	chrX	2.03248	-1.4067	0.113685	0.999974
ENSG00000213275.2	IFITM9P	processed_pseudogene	chr11	2.03248	-1.4067	0.113685	0.999974
ENSG00000271681.1	AC136601.2	processed_pseudogene	chr5	2.03248	-1.4067	0.113685	0.999974
ENSG00000272989.1	LINC02012	lincRNA	chr3	2.02294	-1.00376	0.11685	0.999974
ENSG00000250966.2	AC023886.2	processed_pseudogene	chr4	2.01972	-1.4214	0.180389	0.999974
ENSG00000283016.1	AL139353.3	processed_pseudogene	chr14	2.01972	-1.4214	0.180389	0.999974
ENSG00000171049.8	FPR2	protein_coding	chr19	2.01595	-1.41907	0.145002	0.999974
ENSG00000223838.1	AC007091.1	lincRNA	chr7	2.0147	-1.40119	0.117732	0.999974
ENSG00000277224.2	HIST1H2BF	protein_coding	chr6	2.01057	-0.502271	0.0744428	0.999974
ENSG00000251211.1	AC136632.2	processed_pseudogene	chr5	2.00937	-1.10945	0.150193	0.999974
ENSG00000224302.1	AL500527.1	processed_pseudogene	chr10	2.00574	-1.4165	0.110522	0.999974
ENSG00000234281.5	LANCL1-AS1	antisense	chr2	2.00574	-1.4165	0.110522	0.999974
ENSG00000271698.1	AC233992.2	protein_coding	chr8	2.00262	-1.07105	0.0382945	0.999974
ENSG00000131126.18	TEX101	protein_coding	chr19	2.00249	-1.4116	0.0966426	0.999974
ENSG00000150637.8	CD226	protein_coding	chr18	2.00249	-1.4116	0.0966426	0.999974
ENSG00000268785.1	RPL7P50	processed_pseudogene	chr19	2.00249	-1.4116	0.0966426	0.999974
ENSG00000185155.11	MIXL1	protein_coding	chr1	2.00116	4.91792	0.012726	0.999974
ENSG00000233785.1	AC131011.1	antisense	chrX	2.00086	-1.03504	0.0405419	0.999974
ENSG00000272468.1	AL021807.1	lincRNA	chr6	2.00062	-0.0843801	0.0432721	0.999974
ENSG00000255176.1	AP000941.1	antisense	chr11	2.00011	-1.05039	0.0284953	0.999974
ENSG00000276578.1	AC004696.1	unprocessed_pseudogene	chr19	1.99882	-1.07653	0.104439	0.999974
ENSG00000214198.8	TTC41P	transcribed_unitary_pseudogene	chr12	1.99838	-0.507496	0.0763187	0.999974
ENSG00000281357.2	ARRDC3-AS1	lincRNA	chr5	1.99806	-0.654063	0.0903812	0.999974
ENSG00000228570.7	NUTM2E	protein_coding	chr10	1.99723	-1.07544	0.0470181	0.999974
ENSG00000262402.1	MCUR1P1	processed_pseudogene	chr17	1.99621	-1.41534	0.0948295	0.999974
ENSG00000196166.4	C8orf86	protein_coding	chr8	1.99505	-1.40609	0.0985747	0.999974
ENSG00000254985.1	RSF1-IT2	sense_intronic	chr11	1.99505	-1.40609	0.0985747	0.999974
ENSG00000262519.1	TXNP4	processed_pseudogene	chr17	1.99505	-1.40609	0.0985747	0.999974
ENSG00000253584.1	AC091987.1	lincRNA	chr5	1.99407	-1.42514	0.142354	0.999974
ENSG00000261267.1	AC026470.2	antisense	chr16	1.99407	-1.42514	0.142354	0.999974
ENSG00000235643.1	LINC01647	lincRNA	chr1	1.99379	-1.06405	0.0809727	0.999974
ENSG00000237181.1	AC147651.3	antisense	chr7	1.9926	-1.4277	0.180543	0.999974
ENSG00000183571.10	PGPEP1L	protein_coding	chr15	1.99102	-1.41099	0.114018	0.999974
ENSG00000223313.1	RNU6-516P	snRNA	chr15	1.99102	-1.41099	0.114018	0.999974
ENSG00000242971.3	RN7SL233P	misc_RNA	chr18	1.99102	-1.41099	0.114018	0.999974
ENSG00000250332.1	AC010460.3	processed_pseudogene	chr5	1.99102	-1.41099	0.114018	0.999974
ENSG00000250673.2	REELD1	protein_coding	chr4	1.99102	-1.41099	0.114018	0.999974
ENSG00000234722.4	LINC01287	lincRNA	chr7	1.99077	-1.42024	0.0928252	0.999974
ENSG00000237208.1	AL445072.1	lincRNA	chrX	1.99077	-1.42024	0.0928252	0.999974
ENSG00000239572.2	AC108749.1	lincRNA	chr3	1.99077	-1.42024	0.0928252	0.999974
ENSG00000259921.1	AC022819.1	sense_intronic	chr15	1.99077	-1.42024	0.0928252	0.999974
ENSG00000273733.1	AC011472.4	antisense	chr19	1.99077	-1.42024	0.0928252	0.999974
ENSG00000224928.2	KRT8P30	processed_pseudogene	chr2	1.98999	-1.40983	0.096471	0.999974
ENSG00000237425.1	RPSAP2	processed_pseudogene	chr6	1.98999	-1.40983	0.096471	0.999974
ENSG00000255394.4	C8orf49	lincRNA	chr8	1.98974	-1.42397	0.107047	0.999974
ENSG00000256980.4	KHDC1L	protein_coding	chr6	1.98974	-1.42397	0.107047	0.999974
ENSG00000226668.5	AL136981.1	transcribed_unprocessed_pseudogene	chr9	1.98737	-1.06734	0.0677423	0.999974
ENSG00000267102.1	AC060766.1	transcribed_processed_pseudogene	chr17	1.9862	1.02963	0.0414436	0.999974
ENSG00000232065.1	LINC01063	antisense	chr3	1.98582	-1.41473	0.0941523	0.999974
ENSG00000251652.1	AC092535.3	antisense	chr4	1.98582	-1.41473	0.0941523	0.999974
ENSG00000275485.1	AL512652.1	sense_intronic	chr13	1.98582	-1.41473	0.0941523	0.999974
ENSG00000279798.1	AC018659.2	TEC	chr12	1.98561	-1.41356	0.152907	0.999974
ENSG00000226864.2	ATE1-AS1	transcribed_unitary_pseudogene	chr10	1.9819	-1.42887	0.140301	0.999974
ENSG00000280273.2	AF131216.4	antisense	chr8	1.97919	-0.718021	0.0693358	0.999974
ENSG00000258083.2	OR9A4	protein_coding	chr7	1.97881	-0.446014	0.0921273	0.999974
ENSG00000184608.8	FAM167A-AS1	antisense	chr8	1.97757	-1.41846	0.109955	0.999974
ENSG00000247157.6	LINC01252	lincRNA	chr12	1.97757	-1.41846	0.109955	0.999974
ENSG00000258123.1	LINC02444	lincRNA	chr12	1.9772	-1.39211	0.103054	0.999974
ENSG00000272347.1	AC116351.2	lincRNA	chr5	1.9772	-1.39211	0.103054	0.999974
ENSG00000162595.6	DIRAS3	protein_coding	chr1	1.97605	-0.562518	0.212606	0.999974
ENSG00000174970.5	OR10AG1	protein_coding	chr11	1.97596	-1.4159	0.191942	0.999974
ENSG00000280836.1	AL355480.1	pseudogene	chr1	1.97596	-1.4159	0.191942	0.999974
ENSG00000227330.1	AF130417.1	lincRNA	chr21	1.97488	-1.39585	0.100476	0.999974
ENSG00000274168.1	RN7SL585P	misc_RNA	chr13	1.97377	-1.40076	0.0973112	0.999974
ENSG00000267573.1	KRT8P5	processed_pseudogene	chr18	1.97307	-1.3872	0.127564	0.999974
ENSG00000213964.3	CHCHD4P4	processed_pseudogene	chr3	1.96956	-1.16871	0.360637	0.999974
ENSG00000254044.5	AC034154.1	sense_overlapping	chr4	1.96744	-1.43633	0.292425	0.999974
ENSG00000232325.4	AC093627.1	lincRNA	chr7	1.96725	0.815992	0.0875093	0.999974
ENSG00000253414.2	AC124067.2	sense_intronic	chr8	1.96592	-1.41963	0.149783	0.999974
ENSG00000279375.1	AC244517.7	antisense	chr5	1.95931	-1.05806	0.0562913	0.999974
ENSG00000260927.1	AC009107.2	antisense	chr16	1.95833	-0.776349	0.0408578	0.999974
ENSG00000261038.1	AL133457.1	lincRNA	chr6	1.95654	-1.39702	0.12235	0.999974
ENSG00000283627.1	AL137785.1	lincRNA	chr14	1.95654	-1.39702	0.12235	0.999974
ENSG00000272156.1	AC008280.3	lincRNA	chr2	1.95535	-1.03781	0.0516777	0.999974
ENSG00000128438.10	TBC1D27P	transcribed_unprocessed_pseudogene	chr17	1.95524	-1.42336	0.147427	0.999974
ENSG00000148602.5	LRIT1	protein_coding	chr10	1.95524	-1.42336	0.147427	0.999974
ENSG00000161609.9	CCDC155	protein_coding	chr19	1.95524	-1.42336	0.147427	0.999974
ENSG00000255326.1	AP001922.5	antisense	chr11	1.95524	-1.42336	0.147427	0.999974
ENSG00000277572.1	RF01518	misc_RNA	chr21	1.95524	-1.42336	0.147427	0.999974
ENSG00000284623.1	AL139158.3	lincRNA	chr1	1.95524	-1.42336	0.147427	0.999974
ENSG00000233903.2	Z83851.1	lincRNA	chr22	1.95149	-1.07722	0.15115	0.999974
ENSG00000128253.13	RFPL2	protein_coding	chr22	1.95087	-0.834529	0.0704374	0.999974
ENSG00000115665.8	SLC5A7	protein_coding	chr2	1.95082	-1.02575	0.0690201	0.999974
ENSG00000258938.1	AL162311.3	antisense	chr14	1.95043	-1.4222	0.191841	0.999974
ENSG00000244067.2	GSTA2	protein_coding	chr6	1.94909	-1.4045	0.116928	0.999974
ENSG00000249945.1	AC131094.1	lincRNA	chr4	1.94806	0.0686034	0.0129681	0.999974
ENSG00000200832.1	SNORD114-4	snoRNA	chr14	1.94799	-0.760351	0.0507522	0.999974
ENSG00000271781.1	AC026740.1	antisense	chr5	1.94171	-0.584977	0.0173957	0.999974
ENSG00000185958.9	FAM186A	protein_coding	chr12	1.93875	-1.0449	0.133748	0.999974
ENSG00000168334.8	XIRP1	protein_coding	chr3	1.93401	-0.70573	0.268646	0.999974
ENSG00000237424.1	FOXD2-AS1	lincRNA	chr1	1.93268	-0.826135	0.0559998	0.999974
ENSG00000183801.7	OLFML1	protein_coding	chr11	1.93254	-1.0816	0.212552	0.999974
ENSG00000248569.1	CRSP8P	processed_pseudogene	chr5	1.93108	-0.853142	0.149556	0.999974
ENSG00000075035.9	WSCD2	protein_coding	chr12	1.93101	-0.36117	0.0102334	0.999974
ENSG00000055813.5	CCDC85A	protein_coding	chr2	1.93075	-1.37362	0.351029	0.999974
ENSG00000164556.7	FAM183BP	processed_pseudogene	chr7	1.93075	-1.37362	0.351029	0.999974
ENSG00000231976.8	FAM238B	transcribed_unprocessed_pseudogene	chr10	1.93058	-1.42709	0.191383	0.999974
ENSG00000236643.1	AL354928.1	antisense	chr9	1.93058	-1.42709	0.191383	0.999974
ENSG00000238231.2	AL512288.2	processed_pseudogene	chr1	1.93058	-1.42709	0.191383	0.999974
ENSG00000178568.14	ERBB4	protein_coding	chr2	1.93042	-0.158058	0.0172282	0.999974
ENSG00000230570.1	AL139095.3	processed_pseudogene	chr6	1.9272	-1.06136	0.0843853	0.999974
ENSG00000250519.6	AP002784.1	lincRNA	chr11	1.91116	0.917044	0.0605542	0.999974
ENSG00000173809.18	TDRD12	protein_coding	chr19	1.90983	3.61282	0.000349766	0.128722
ENSG00000105851.10	PIK3CG	protein_coding	chr7	1.90858	-1.48075	0.320439	0.999974
ENSG00000186844.5	LCE1A	protein_coding	chr1	1.90858	-1.48075	0.320439	0.999974
ENSG00000213252.3	AP001282.1	processed_pseudogene	chr11	1.90858	-1.48075	0.320439	0.999974
ENSG00000226126.2	PSMC1P12	processed_pseudogene	chr1	1.90858	-1.48075	0.320439	0.999974
ENSG00000230097.2	ME2P1	processed_pseudogene	chr9	1.90858	-1.48075	0.320439	0.999974
ENSG00000230821.1	AC245291.2	processed_pseudogene	chr22	1.90858	-1.48075	0.320439	0.999974
ENSG00000234143.1	UGT1A13P	unprocessed_pseudogene	chr2	1.90858	-1.48075	0.320439	0.999974
ENSG00000240983.1	AC090311.1	processed_pseudogene	chr18	1.90858	-1.48075	0.320439	0.999974
ENSG00000243478.9	AOX2P	transcribed_unprocessed_pseudogene	chr2	1.90858	-1.48075	0.320439	0.999974
ENSG00000250627.2	TTC39CP1	processed_pseudogene	chr4	1.90858	-1.48075	0.320439	0.999974
ENSG00000256709.2	AL133271.1	processed_pseudogene	chrX	1.90858	-1.48075	0.320439	0.999974
ENSG00000206532.2	AC117402.1	lincRNA	chr3	1.90746	1.92639	0.00483224	0.771975
ENSG00000255387.1	AC015689.2	processed_pseudogene	chr11	1.90639	-0.694828	0.234602	0.999974
ENSG00000112175.7	BMP5	protein_coding	chr6	1.90106	-0.585358	0.0318338	0.999974
ENSG00000248697.1	TOX4P1	processed_pseudogene	chr4	1.89843	-1.1733	0.262071	0.999974
ENSG00000217275.2	AL031777.1	processed_pseudogene	chr6	1.89733	-0.856633	0.0768615	0.999974
ENSG00000137440.4	FGFBP1	protein_coding	chr4	1.89684	-1.40567	0.168936	0.999974
ENSG00000138152.8	BTBD16	protein_coding	chr10	1.89684	-1.40567	0.168936	0.999974
ENSG00000222515.1	RN7SKP240	misc_RNA	chr6	1.89684	-1.40567	0.168936	0.999974
ENSG00000247416.3	AP000802.1	antisense	chr11	1.89684	-1.40567	0.168936	0.999974
ENSG00000252585.1	RF00019	misc_RNA	chr12	1.89684	-1.40567	0.168936	0.999974
ENSG00000180644.7	PRF1	protein_coding	chr10	1.89421	-1.43082	0.314424	0.999974
ENSG00000235570.1	LINC00533	lincRNA	chr6	1.89421	-1.43082	0.314424	0.999974
ENSG00000251193.1	AC112203.1	processed_pseudogene	chr5	1.89354	-1.12178	0.0776951	0.999974
ENSG00000278705.1	HIST1H4B	protein_coding	chr6	1.89016	-1.06245	0.1339	0.999974
ENSG00000182583.12	VCX	protein_coding	chrX	1.89016	1.02165	0.0565997	0.999974
ENSG00000282390.1	AL392083.1	sense_intronic	chr10	1.88993	-1.4094	0.165655	0.999974
ENSG00000283020.1	DUX4L37	unprocessed_pseudogene	chr20	1.88993	-1.4094	0.165655	0.999974
ENSG00000183347.14	GBP6	protein_coding	chr1	1.8882	1.07328	0.0856324	0.999974
ENSG00000282508.1	LINC01002	processed_transcript	chr19	1.8798	0.919927	0.00446792	0.746601
ENSG00000106038.12	EVX1	protein_coding	chr7	1.87935	-0.603816	0.0587156	0.999974
ENSG00000152463.14	OLAH	protein_coding	chr10	1.87126	-0.078069	0.0482912	0.999974
ENSG00000269720.2	CCDC194	protein_coding	chr19	1.86914	-0.63136	0.0274561	0.999974
ENSG00000232713.2	AC010733.1	processed_pseudogene	chr2	1.8679	-1.14086	0.107923	0.999974
ENSG00000180878.2	C11orf42	protein_coding	chr11	1.86646	-1.13145	0.139122	0.999974
ENSG00000224255.2	PDCL3P6	processed_pseudogene	chr1	1.86555	-1.40193	0.223445	0.999974
ENSG00000261924.1	AC127496.1	antisense	chr17	1.8618	-1.11685	0.0622465	0.999974
ENSG00000279549.1	AP000437.1	TEC	chr11	1.8601	-0.834597	0.050297	0.999974
ENSG00000201839.1	SNORD114-3	snoRNA	chr14	1.85993	0.174493	0.006679	0.909579
ENSG00000230535.1	BASP1P1	processed_pseudogene	chr13	1.85897	-0.887734	0.0787244	0.999974
ENSG00000227969.1	NPM1P22	processed_pseudogene	chr13	1.85439	-1.13028	0.0877995	0.999974
ENSG00000105991.8	HOXA1	protein_coding	chr7	1.85334	3.76722	0.0675632	0.999974
ENSG00000236411.1	NDUFAF4P3	processed_pseudogene	chr3	1.84705	-0.853964	0.112651	0.999974
ENSG00000179284.5	DAND5	protein_coding	chr19	1.84062	-1.12918	0.0466221	0.999974
ENSG00000100218.11	RSPH14	protein_coding	chr22	1.84016	-1.12425	0.0591871	0.999974
ENSG00000166961.14	MS4A15	protein_coding	chr11	1.84006	-1.11187	0.0497243	0.999974
ENSG00000248724.6	NPHP3-AS1	antisense	chr3	1.84006	-1.11187	0.0497243	0.999974
ENSG00000251287.8	ALG1L2	protein_coding	chr3	1.83986	-1.11142	0.0474711	0.999974
ENSG00000106823.12	ECM2	protein_coding	chr9	1.8351	-0.811556	0.0499643	0.999974
ENSG00000187054.15	TMPRSS11A	protein_coding	chr4	1.82833	-1.12983	0.236193	0.999974
ENSG00000271553.1	AC018638.7	lincRNA	chr7	1.82825	-0.634526	0.0212254	0.999974
ENSG00000100181.22	TPTEP1	transcribed_unprocessed_pseudogene	chr22	1.82814	-1.41314	0.221145	0.999974
ENSG00000250483.1	PPM1AP1	processed_pseudogene	chr8	1.82814	-1.41314	0.221145	0.999974
ENSG00000276067.2	AC009542.2	transcribed_unprocessed_pseudogene	chr7	1.82814	-1.41314	0.221145	0.999974
ENSG00000250942.1	ENPP7P11	processed_pseudogene	chr4	1.82627	-1.18479	0.233337	0.999974
ENSG00000153923.10	CLCA3P	transcribed_unprocessed_pseudogene	chr1	1.82511	-1.12083	0.0703778	0.999974
ENSG00000198570.5	RD3	protein_coding	chr1	1.82358	-1.1242	0.0668036	0.999974
ENSG00000232746.1	LINC02022	lincRNA	chr3	1.82358	-1.1242	0.0668036	0.999974
ENSG00000115919.14	KYNU	protein_coding	chr2	1.81881	0.095747	0.0275434	0.999974
ENSG00000242267.6	SKINT1L	transcribed_unprocessed_pseudogene	chr1	1.81398	-1.11927	0.0702067	0.999974
ENSG00000232273.1	FTH1P1	processed_pseudogene	chr1	1.81261	-0.899058	0.0588811	0.999974
ENSG00000234380.1	LINC01426	antisense	chr21	1.81091	-0.111129	0.05549	0.999974
ENSG00000154874.15	CCDC144B	transcribed_unprocessed_pseudogene	chr17	1.80729	0.359086	0.0299255	0.999974
ENSG00000154760.13	SLFN13	protein_coding	chr17	1.80613	3.75398	0.000170337	0.0675101
ENSG00000183535.9	COL18A1-AS1	antisense	chr21	1.80314	-1.48578	0.231597	0.999974
ENSG00000229112.1	AL356583.2	unprocessed_pseudogene	chr1	1.80314	-1.48578	0.231597	0.999974
ENSG00000230682.1	GRPEL2P3	processed_pseudogene	chr7	1.80314	-1.48578	0.231597	0.999974
ENSG00000234119.1	AC079248.1	processed_pseudogene	chr2	1.80314	-1.48578	0.231597	0.999974
ENSG00000237569.1	TUBAP	processed_pseudogene	chr21	1.80314	-1.48578	0.231597	0.999974
ENSG00000239731.3	RN7SL825P	misc_RNA	chr10	1.80314	-1.48578	0.231597	0.999974
ENSG00000189223.14	PAX8-AS1	processed_transcript	chr2	1.80242	-1.12758	0.0917471	0.999974
ENSG00000134817.10	APLNR	protein_coding	chr11	1.80151	1.01372	0.0190379	0.999974
ENSG00000245105.3	A2M-AS1	antisense	chr12	1.80119	-0.434408	0.0791741	0.999974
ENSG00000144407.9	PTH2R	protein_coding	chr2	1.79684	1.09099	0.0157906	0.999974
ENSG00000224525.2	AL591686.1	antisense	chr1	1.79583	-1.11861	0.163643	0.999974
ENSG00000164128.6	NPY1R	protein_coding	chr4	1.79531	4.16822	0.0369655	0.999974
ENSG00000254347.1	AC011131.1	lincRNA	chr8	1.79288	-0.775784	0.181853	0.999974
ENSG00000224272.2	AC131097.3	antisense	chr2	1.78383	-0.894591	0.0358629	0.999974
ENSG00000226985.6	LINC01203	lincRNA	chrX	1.78342	-1.48962	0.232571	0.999974
ENSG00000243584.1	AC068769.1	processed_pseudogene	chr3	1.78342	-1.48962	0.232571	0.999974
ENSG00000250147.1	MORF4L2P1	processed_pseudogene	chr4	1.78342	-1.48962	0.232571	0.999974
ENSG00000262408.1	AC015912.2	processed_pseudogene	chr17	1.78342	-1.48962	0.232571	0.999974
ENSG00000262497.1	FAM187B2P	unprocessed_pseudogene	chr19	1.78342	-1.48962	0.232571	0.999974
ENSG00000181847.11	TIGIT	protein_coding	chr3	1.78332	-0.815594	0.095298	0.999974
ENSG00000170419.10	VSTM2A	protein_coding	chr7	1.78315	0.0473344	0.0656302	0.999974
ENSG00000230426.3	ERVMER61-1	lincRNA	chr1	1.78264	-0.26295	0.0468378	0.999974
ENSG00000186471.12	AKAP14	protein_coding	chrX	1.78189	-0.590199	0.131542	0.999974
ENSG00000217385.1	PSMC1P11	processed_pseudogene	chr6	1.77424	-0.531986	0.0864799	0.999974
ENSG00000199575.1	SNORD114-1	snoRNA	chr14	1.77372	-1.09521	0.106042	0.999974
ENSG00000236054.1	Z82246.1	antisense	chr22	1.77372	-1.09521	0.106042	0.999974
ENSG00000277373.1	AL132765.2	sense_intronic	chr20	1.77372	-1.09521	0.106042	0.999974
ENSG00000270641.1	TSIX	lincRNA	chrX	1.77139	1.49794	0.0263701	0.999974
ENSG00000269392.1	AC008655.2	antisense	chr19	1.77131	-1.50085	0.337021	0.999974
ENSG00000175003.13	SLC22A1	protein_coding	chr6	1.77019	-0.223752	0.0594136	0.999974
ENSG00000280734.2	LINC01232	processed_transcript	chr13	1.76868	1.36771	0.012814	0.999974
ENSG00000180573.9	HIST1H2AC	protein_coding	chr6	1.76723	3.70216	0.00326257	0.622586
ENSG00000261804.1	AC007342.4	lincRNA	chr16	1.76346	-1.48011	0.243882	0.999974
ENSG00000142621.19	FHAD1	protein_coding	chr1	1.75621	-0.0606857	0.203391	0.999974
ENSG00000228886.1	AL138963.1	lincRNA	chr13	1.75613	-1.49081	0.209767	0.999974
ENSG00000254708.1	AL139174.1	processed_pseudogene	chr11	1.75613	-1.49081	0.209767	0.999974
ENSG00000265334.1	AC130324.2	antisense	chr17	1.75613	-1.49081	0.209767	0.999974
ENSG00000271290.1	AL390058.1	processed_pseudogene	chrX	1.75613	-1.49081	0.209767	0.999974
ENSG00000276058.1	STMN1P1	processed_pseudogene	chr12	1.75613	-1.49081	0.209767	0.999974
ENSG00000284716.1	AL034417.3	lincRNA	chr1	1.75613	-1.49081	0.209767	0.999974
ENSG00000198739.10	LRRTM3	protein_coding	chr10	1.75544	0.0246078	0.0176931	0.999974
ENSG00000249210.1	GAPDHP38	processed_pseudogene	chr19	1.75251	-1.49583	0.233706	0.999974
ENSG00000267279.1	AC090409.1	lincRNA	chr18	1.75192	-0.0486241	0.0227025	0.999974
ENSG00000227009.1	FUNDC2P4	processed_pseudogene	chr22	1.7517	-1.24382	0.404818	0.999974
ENSG00000099715.14	PCDH11Y	protein_coding	chrY	1.74842	-0.696905	0.198796	0.999974
ENSG00000270808.1	AC022400.4	processed_pseudogene	chr10	1.74487	-1.48395	0.244637	0.999974
ENSG00000173673.7	HES3	protein_coding	chr1	1.74118	3.70897	0.0686883	0.999974
ENSG00000272789.1	AC010976.2	antisense	chr2	1.73742	-1.15054	0.35252	0.999974
ENSG00000120322.3	PCDHB8	protein_coding	chr5	1.73281	0.330993	0.0319033	0.999974
ENSG00000234003.1	MTATP6P27	unprocessed_pseudogene	chr19	1.73258	-1.10307	0.133114	0.999974
ENSG00000240583.11	AQP1	protein_coding	chr7	1.73105	-1.10644	0.127942	0.999974
ENSG00000213253.5	RPL12P42	processed_pseudogene	chr19	1.72847	-1.48513	0.218711	0.999974
ENSG00000215374.5	FAM66B	lincRNA	chr8	1.72847	-1.48513	0.218711	0.999974
ENSG00000279068.1	AC244517.6	processed_transcript	chr5	1.72847	-1.48513	0.218711	0.999974
ENSG00000131398.13	KCNC3	protein_coding	chr19	1.72579	3.36578	0.000854351	0.253956
ENSG00000179580.9	RNF151	protein_coding	chr16	1.72454	-1.49849	0.208207	0.999974
ENSG00000182329.12	KIAA2012	protein_coding	chr2	1.72454	-1.49849	0.208207	0.999974
ENSG00000224159.1	HMGB1P9	processed_pseudogene	chr2	1.72454	-1.49849	0.208207	0.999974
ENSG00000230721.1	AL049597.1	processed_pseudogene	chr1	1.72454	-1.49849	0.208207	0.999974
ENSG00000231741.2	AL353743.3	processed_pseudogene	chr9	1.72454	-1.49849	0.208207	0.999974
ENSG00000255557.1	AP001266.2	lincRNA	chr11	1.72454	-1.49849	0.208207	0.999974
ENSG00000279339.1	AC100788.2	TEC	chr17	1.72454	-1.49849	0.208207	0.999974
ENSG00000185633.10	NDUFA4L2	protein_coding	chr12	1.72232	-0.501004	0.0283829	0.999974
ENSG00000234273.1	AC073071.1	lincRNA	chr7	1.72137	-0.0479078	0.0961718	0.999974
ENSG00000249001.5	AC093895.1	antisense	chr4	1.72114	-0.340831	0.0230891	0.999974
ENSG00000236397.3	DDX11L2	unprocessed_pseudogene	chr2	1.72063	-1.13432	0.239773	0.999974
ENSG00000267506.5	AC021683.2	lincRNA	chr17	1.72037	0.706834	0.0702481	0.999974
ENSG00000233659.1	NDUFA5P4	processed_pseudogene	chr9	1.7202	-1.15512	0.258798	0.999974
ENSG00000111245.14	MYL2	protein_coding	chr12	1.71278	-1.50469	0.234466	0.999974
ENSG00000237505.7	PKN2-AS1	antisense	chr1	1.71278	-1.50469	0.234466	0.999974
ENSG00000255422.3	AP002954.1	antisense	chr11	1.71278	-1.50469	0.234466	0.999974
ENSG00000273179.1	AC092535.4	antisense	chr4	1.71278	-1.50469	0.234466	0.999974
ENSG00000285973.1	AC063960.2	antisense	chr10	1.71278	-1.50469	0.234466	0.999974
ENSG00000131264.3	CDX4	protein_coding	chrX	1.71277	4.17178	0.000607391	0.193576
ENSG00000235944.8	ZNF815P	transcribed_unprocessed_pseudogene	chr7	1.71035	1.87054	0.00664851	0.909579
ENSG00000259610.1	AC023034.2	lincRNA	chr15	1.71015	-0.689928	0.0671787	0.999974
ENSG00000169903.6	TM4SF4	protein_coding	chr3	1.70954	-1.49465	0.176378	0.999974
ENSG00000229915.1	AC016999.1	antisense	chr2	1.70954	-1.49465	0.176378	0.999974
ENSG00000230980.1	RPL36AP39	processed_pseudogene	chr11	1.70954	-1.49465	0.176378	0.999974
ENSG00000244691.1	RPL10AP1	processed_pseudogene	chr14	1.70954	-1.49465	0.176378	0.999974
ENSG00000248530.1	BCL2L12P1	processed_pseudogene	chr3	1.70954	-1.49465	0.176378	0.999974
ENSG00000255370.1	CYCSP25	processed_pseudogene	chr11	1.70954	-1.49465	0.176378	0.999974
ENSG00000267795.5	SMIM22	protein_coding	chr16	1.70954	-1.49465	0.176378	0.999974
ENSG00000276524.1	AC010999.2	lincRNA	chr15	1.70954	-1.49465	0.176378	0.999974
ENSG00000197408.9	CYP2B6	protein_coding	chr19	1.70695	3.02068	0.0642974	0.999974
ENSG00000250982.2	GAPDHP35	processed_pseudogene	chr16	1.70487	-1.18085	0.120318	0.999974
ENSG00000253848.1	AC010834.2	antisense	chr8	1.70178	-1.50734	0.234485	0.999974
ENSG00000278385.1	AC121338.2	lincRNA	chr12	1.70178	-1.50734	0.234485	0.999974
ENSG00000262074.6	SNORD3B-2	snoRNA	chr17	1.70091	-1.49518	0.360043	0.999974
ENSG00000272115.1	AC233992.3	antisense	chr8	1.70091	-1.49518	0.360043	0.999974
ENSG00000237773.6	AC073332.1	antisense	chr7	1.70085	-1.49967	0.175088	0.999974
ENSG00000246084.2	LINC02325	lincRNA	chr14	1.70085	-1.49967	0.175088	0.999974
ENSG00000248388.5	AC093801.1	antisense	chr4	1.70085	-1.49967	0.175088	0.999974
ENSG00000267586.6	LINC00907	lincRNA	chr18	1.70085	-1.49967	0.175088	0.999974
ENSG00000223969.5	AC002456.1	antisense	chr7	1.69995	-1.48897	0.179498	0.999974
ENSG00000247774.6	PCED1B-AS1	processed_transcript	chr12	1.69995	-1.48897	0.179498	0.999974
ENSG00000253921.1	AC091982.1	antisense	chr5	1.69995	-1.48897	0.179498	0.999974
ENSG00000285885.1	AC092058.1	antisense	chr3	1.69995	-1.48897	0.179498	0.999974
ENSG00000121594.11	CD80	protein_coding	chr3	1.69992	-1.49281	0.216399	0.999974
ENSG00000227359.1	AC017074.1	lincRNA	chr2	1.69992	-1.49281	0.216399	0.999974
ENSG00000285294.1	LINC00842	lincRNA	chr10	1.69992	-1.49281	0.216399	0.999974
ENSG00000272810.1	U91328.3	lincRNA	chr6	1.69529	-1.18607	0.308332	0.999974
ENSG00000217181.1	AL139039.2	processed_pseudogene	chr6	1.69508	-1.50351	0.173533	0.999974
ENSG00000226112.1	FCF1P4	processed_pseudogene	chrX	1.69508	-1.50351	0.173533	0.999974
ENSG00000228050.1	TOP3BP1	processed_pseudogene	chr22	1.69508	-1.50351	0.173533	0.999974
ENSG00000229401.1	MIR5689HG	lincRNA	chr6	1.69508	-1.50351	0.173533	0.999974
ENSG00000234884.1	AL022329.1	antisense	chr22	1.69508	-1.50351	0.173533	0.999974
ENSG00000270068.1	AC125494.3	antisense	chr12	1.69508	-1.50351	0.173533	0.999974
ENSG00000265190.6	ANXA8	protein_coding	chr10	1.69468	-0.745676	0.237375	0.999974
ENSG00000265055.1	AC145343.1	lincRNA	chr17	1.69455	-1.41687	0.379137	0.999974
ENSG00000168126.3	OR2W6P	unprocessed_pseudogene	chr6	1.69248	-1.49399	0.177899	0.999974
ENSG00000204010.3	IFIT1B	protein_coding	chr10	1.69248	-1.49399	0.177899	0.999974
ENSG00000214534.5	ZNF705E	protein_coding	chr11	1.69248	-1.49399	0.177899	0.999974
ENSG00000244268.1	AC117394.2	antisense	chr3	1.69248	-1.49399	0.177899	0.999974
ENSG00000272916.5	AC022400.6	protein_coding	chr10	1.69248	-1.49399	0.177899	0.999974
ENSG00000280169.1	AL136526.1	antisense	chr13	1.69248	-1.49399	0.177899	0.999974
ENSG00000185247.14	MAGEA11	protein_coding	chrX	1.6924	-1.50852	0.204841	0.999974
ENSG00000212533.1	RF00072	snoRNA	chr12	1.6924	-1.50852	0.204841	0.999974
ENSG00000237732.9	AC010980.1	transcribed_unprocessed_pseudogene	chr2	1.6924	-1.50852	0.204841	0.999974
ENSG00000269124.1	AC007193.2	antisense	chr19	1.6924	-1.50852	0.204841	0.999974
ENSG00000273342.1	AP000553.3	lincRNA	chr22	1.6924	-1.50852	0.204841	0.999974
ENSG00000279817.1	AC073911.3	TEC	chr12	1.6924	-1.50852	0.204841	0.999974
ENSG00000268438.1	BNIP3P27	processed_pseudogene	chr19	1.69108	-1.2031	0.13521	0.999974
ENSG00000161180.10	CCDC116	protein_coding	chr22	1.68975	0.352052	0.0319216	0.999974
ENSG00000128713.13	HOXD11	protein_coding	chr2	1.68916	-1.16316	0.175288	0.999974
ENSG00000231665.1	OGFOD1P1	processed_pseudogene	chr13	1.68794	-0.700735	0.0871688	0.999974
ENSG00000154645.13	CHODL	protein_coding	chr21	1.68784	2.81952	0.00862169	0.999974
ENSG00000153233.12	PTPRR	protein_coding	chr12	1.68781	-1.49783	0.176141	0.999974
ENSG00000175267.14	VWA3A	protein_coding	chr16	1.68781	-1.49783	0.176141	0.999974
ENSG00000188086.13	PRSS45	protein_coding	chr3	1.68781	-1.49783	0.176141	0.999974
ENSG00000235407.1	CYMP-AS1	lincRNA	chr1	1.68781	-1.49783	0.176141	0.999974
ENSG00000267130.1	AC008738.2	lincRNA	chr19	1.68781	-1.49783	0.176141	0.999974
ENSG00000284463.1	MIR302B	miRNA	chr4	1.68781	-1.49783	0.176141	0.999974
ENSG00000216471.3	RPSAP43	processed_pseudogene	chr6	1.6824	-1.51236	0.234098	0.999974
ENSG00000217702.2	AC073263.1	lincRNA	chr2	1.6824	-1.51236	0.234098	0.999974
ENSG00000237217.1	AC008074.1	processed_pseudogene	chr2	1.6824	-1.51236	0.234098	0.999974
ENSG00000256085.1	AC130404.1	lincRNA	chr12	1.6824	-1.51236	0.234098	0.999974
ENSG00000267986.1	AC130469.1	antisense	chr19	1.6824	-1.51236	0.234098	0.999974
ENSG00000279246.1	AP003108.3	TEC	chr11	1.6824	-1.51236	0.234098	0.999974
ENSG00000008226.19	DLEC1	protein_coding	chr3	1.68061	2.09783	0.0110155	0.999974
ENSG00000164458.9	TBXT	protein_coding	chr6	1.67912	2.73211	0.145377	0.999974
ENSG00000225591.2	BX248409.1	processed_pseudogene	chr1	1.67866	-1.49901	0.24553	0.999974
ENSG00000241362.2	RPL36AP43	processed_pseudogene	chr15	1.67866	-1.49901	0.24553	0.999974
ENSG00000271040.1	AL390955.2	lincRNA	chr6	1.67866	-1.49901	0.24553	0.999974
ENSG00000197889.9	MEIG1	protein_coding	chr10	1.67707	-1.21804	0.239056	0.999974
ENSG00000235627.1	SNRPFP4	processed_pseudogene	chr3	1.67473	-1.51619	0.34898	0.999974
ENSG00000251045.1	LINC01959	lincRNA	chr5	1.67473	-1.51619	0.34898	0.999974
ENSG00000258896.1	SCOCP1	processed_pseudogene	chr14	1.67465	-1.19852	0.0995567	0.999974
ENSG00000183324.10	REC114	protein_coding	chr15	1.67253	-1.4797	0.184494	0.999974
ENSG00000207260.1	RNU6-35P	snRNA	chr4	1.67253	-1.4797	0.184494	0.999974
ENSG00000224743.6	TEX26-AS1	antisense	chr13	1.67253	-1.4797	0.184494	0.999974
ENSG00000267274.1	AC008770.3	sense_overlapping	chr19	1.67253	-1.4797	0.184494	0.999974
ENSG00000267672.1	AC010632.2	sense_intronic	chr19	1.67253	-1.4797	0.184494	0.999974
ENSG00000271234.1	AL078605.1	lincRNA	chr6	1.67253	-1.4797	0.184494	0.999974
ENSG00000272440.1	AC080013.6	lincRNA	chr3	1.67253	-1.4797	0.184494	0.999974
ENSG00000279982.1	AL162274.3	TEC	chr10	1.67253	-1.4797	0.184494	0.999974
ENSG00000236527.1	ARF4P2	processed_pseudogene	chr20	1.67147	-1.2485	0.307628	0.999974
ENSG00000147168.12	IL2RG	protein_coding	chrX	1.67143	-1.50285	0.211844	0.999974
ENSG00000182187.3	CRYGB	protein_coding	chr2	1.67143	-1.50285	0.211844	0.999974
ENSG00000254556.1	AF131215.2	sense_intronic	chr8	1.67143	-1.50285	0.211844	0.999974
ENSG00000270479.1	BNIP3P37	processed_pseudogene	chr19	1.67143	-1.50285	0.211844	0.999974
ENSG00000273542.1	HIST1H4K	protein_coding	chr6	1.67143	-1.50285	0.211844	0.999974
ENSG00000236035.2	AL513343.1	processed_pseudogene	chr1	1.67066	-1.20261	0.191519	0.999974
ENSG00000141255.12	SPATA22	protein_coding	chr17	1.67007	-1.48354	0.182288	0.999974
ENSG00000225416.1	AC104843.1	processed_pseudogene	chr7	1.67007	-1.48354	0.182288	0.999974
ENSG00000240571.1	AC087071.2	antisense	chr7	1.67007	-1.48354	0.182288	0.999974
ENSG00000235795.1	AC093157.2	antisense	chr1	1.66855	-1.50167	0.245344	0.999974
ENSG00000260017.1	AC138811.1	antisense	chr16	1.66855	-1.50167	0.245344	0.999974
ENSG00000274312.1	AC015722.2	lincRNA	chr15	1.66855	-1.50167	0.245344	0.999974
ENSG00000280168.1	AC005274.1	TEC	chr17	1.66855	-1.50167	0.245344	0.999974
ENSG00000125571.9	IL37	protein_coding	chr2	1.66401	-0.624188	0.209784	0.999974
ENSG00000242082.1	SLC5A4-AS1	antisense	chr22	1.66315	-1.23861	0.349856	0.999974
ENSG00000180316.12	PNPLA1	protein_coding	chr6	1.66311	-1.46579	0.276717	0.999974
ENSG00000235368.1	SAPCD2P2	processed_pseudogene	chr7	1.66311	-1.46579	0.276717	0.999974
ENSG00000270022.3	Z93241.1	lincRNA	chr22	1.66268	-1.18888	0.0879514	0.999974
ENSG00000242276.2	RPL5P3	processed_pseudogene	chr15	1.66261	-1.17233	0.113699	0.999974
ENSG00000276547.1	PCDHGB5	protein_coding	chr5	1.66208	1.60221	0.0259335	0.999974
ENSG00000187569.2	DPPA3	protein_coding	chr12	1.65981	-1.47082	0.241635	0.999974
ENSG00000273232.1	AC090912.3	sense_intronic	chr18	1.65981	-1.47082	0.241635	0.999974
ENSG00000258629.1	AL391261.1	processed_pseudogene	chr14	1.65782	-0.517031	0.384076	0.999974
ENSG00000238249.2	HMGN2P17	processed_pseudogene	chr1	1.65611	-0.599667	0.10744	0.999974
ENSG00000228554.1	AC004837.2	antisense	chr7	1.65589	-1.18036	0.0882288	0.999974
ENSG00000255277.3	ABCC6P2	transcribed_unprocessed_pseudogene	chr16	1.65588	-1.18382	0.0849275	0.999974
ENSG00000273901.1	AC012313.9	antisense	chr19	1.65585	-1.20607	0.164599	0.999974
ENSG00000279356.1	AC007610.4	TEC	chr16	1.65585	-1.20607	0.164599	0.999974
ENSG00000181323.7	SPEM1	protein_coding	chr17	1.65488	-1.20495	0.105505	0.999974
ENSG00000047457.13	CP	protein_coding	chr3	1.65467	4.04999	0.0572113	0.999974
ENSG00000257446.3	ZNF878	protein_coding	chr19	1.65294	3.03207	0.00319054	0.612623
ENSG00000123165.8	ACTRT1	protein_coding	chrX	1.65071	-1.50669	0.244563	0.999974
ENSG00000234286.1	AC006026.3	antisense	chr7	1.65071	-1.50669	0.244563	0.999974
ENSG00000240063.1	AC069431.1	antisense	chr3	1.65071	-1.50669	0.244563	0.999974
ENSG00000254325.2	AC018607.1	sense_intronic	chr8	1.65071	-1.50669	0.244563	0.999974
ENSG00000074276.10	CDHR2	protein_coding	chr5	1.64921	-0.655662	0.123458	0.999974
ENSG00000271824.1	SMIM32	protein_coding	chr5	1.64641	-0.51558	0.10467	0.999974
ENSG00000236516.1	KLF2P4	processed_pseudogene	chr2	1.64426	-0.483964	0.0676382	0.999974
ENSG00000081138.13	CDH7	protein_coding	chr18	1.64405	0.960893	0.115914	0.999974
ENSG00000172971.7	UNC93B3	unprocessed_pseudogene	chr3	1.6427	-0.861304	0.466081	0.999974
ENSG00000277566.1	AC089999.2	sense_intronic	chr12	1.64095	-0.7101	0.0637997	0.999974
ENSG00000240520.6	UOX	transcribed_unitary_pseudogene	chr1	1.63902	-1.47851	0.237215	0.999974
ENSG00000141449.14	GREB1L	protein_coding	chr18	1.63763	0.976258	0.0131241	0.999974
ENSG00000232164.1	LINC01873	lincRNA	chr2	1.63702	-0.933106	0.0624649	0.999974
ENSG00000222095.1	RF00181	snoRNA	chr14	1.63546	-0.935185	0.060528	0.999974
ENSG00000113083.13	LOX	protein_coding	chr5	1.63498	4.9622	0.050723	0.999974
ENSG00000285749.1	AC097636.1	protein_coding	chr3	1.63497	-0.714992	0.0368936	0.999974
ENSG00000163440.11	PDCL2	protein_coding	chr4	1.63402	-0.959891	0.176495	0.999974
ENSG00000258433.1	AC087633.1	lincRNA	chr15	1.63386	-1.46075	0.409501	0.999974
ENSG00000226174.6	TEX22	protein_coding	chr14	1.63162	0.246686	0.133215	0.999974
ENSG00000254245.2	PCDHGA3	protein_coding	chr5	1.62789	0.436664	0.0164058	0.999974
ENSG00000228540.1	AC073326.1	sense_intronic	chr7	1.62462	-0.809958	0.217148	0.999974
ENSG00000275191.1	AC007497.1	sense_intronic	chr16	1.62459	-1.18679	0.118566	0.999974
ENSG00000278999.1	AC008985.1	TEC	chr19	1.62459	-1.18679	0.118566	0.999974
ENSG00000235253.1	AC010240.2	processed_pseudogene	chr5	1.62421	-1.25319	0.276575	0.999974
ENSG00000005073.5	HOXA11	protein_coding	chr7	1.62395	0.148655	0.0644988	0.999974
ENSG00000226889.3	AL359541.1	antisense	chr1	1.6235	-1.47586	0.276156	0.999974
ENSG00000272595.2	OR10AH1P	transcribed_unprocessed_pseudogene	chr7	1.6235	-1.47586	0.276156	0.999974
ENSG00000254783.1	AP003084.1	processed_pseudogene	chr11	1.62222	-0.688417	0.220491	0.999974
ENSG00000165443.11	PHYHIPL	protein_coding	chr10	1.6217	-0.940453	0.080756	0.999974
ENSG00000243468.5	INGX	transcribed_processed_pseudogene	chrX	1.6217	-0.940453	0.080756	0.999974
ENSG00000199377.1	RNU5F-1	snRNA	chr1	1.6203	-1.48857	0.229343	0.999974
ENSG00000212664.5	AC064799.1	processed_pseudogene	chr15	1.6203	-1.48857	0.229343	0.999974
ENSG00000227375.5	DLG1-AS1	antisense	chr3	1.6203	-1.48857	0.229343	0.999974
ENSG00000258871.1	AC004828.1	lincRNA	chr14	1.6203	-1.48857	0.229343	0.999974
ENSG00000264966.1	MIR5094	miRNA	chr15	1.6203	-1.48857	0.229343	0.999974
ENSG00000270624.1	AC008555.4	processed_pseudogene	chr19	1.6203	-1.48857	0.229343	0.999974
ENSG00000278924.1	AC078883.3	TEC	chr2	1.6203	-1.48857	0.229343	0.999974
ENSG00000285838.1	AL646090.2	lincRNA	chr6	1.6203	-1.48857	0.229343	0.999974
ENSG00000235781.1	LINC02569	antisense	chr6	1.61929	-0.878764	0.213633	0.999974
ENSG00000114013.15	CD86	protein_coding	chr3	1.61894	-0.725644	0.0544146	0.999974
ENSG00000279917.1	AC079331.2	TEC	chr17	1.61875	-0.943596	0.0779587	0.999974
ENSG00000151715.7	TMEM45B	protein_coding	chr11	1.61685	-0.371546	0.0520065	0.999974
ENSG00000240045.1	DWORF	protein_coding	chr3	1.61594	-0.572303	0.0951695	0.999974
ENSG00000207751.3	AP000553.1	processed_transcript	chr22	1.61541	0.0692957	0.193365	0.999974
ENSG00000259223.2	AC009654.1	lincRNA	chr15	1.61292	0.927781	0.29473	0.999974
ENSG00000216352.1	AL590824.1	processed_pseudogene	chr6	1.60788	-1.03525	0.381998	0.999974
ENSG00000277352.1	AP001065.2	lincRNA	chr21	1.60697	-0.584831	0.175952	0.999974
ENSG00000243144.6	AC079760.2	lincRNA	chr7	1.60681	-1.51052	0.372103	0.999974
ENSG00000227638.2	HNRNPA1P14	processed_pseudogene	chr9	1.60099	-0.919127	0.267924	0.999974
ENSG00000170961.6	HAS2	protein_coding	chr8	1.59491	3.85866	0.0050451	0.782777
ENSG00000260306.1	AC092375.2	lincRNA	chr16	1.59477	-0.999656	0.203352	0.999974
ENSG00000232555.1	AC104088.1	lincRNA	chr2	1.59469	-0.952376	0.194566	0.999974
ENSG00000274099.1	ABCB10P1	processed_pseudogene	chr15	1.59443	-0.935885	0.115316	0.999974
ENSG00000230356.1	NCAPD2P1	processed_pseudogene	chr7	1.5938	-1.48473	0.274279	0.999974
ENSG00000204099.11	NEU4	protein_coding	chr2	1.59203	-0.937964	0.111852	0.999974
ENSG00000152592.13	DMP1	protein_coding	chr4	1.59199	-0.716288	0.063933	0.999974
ENSG00000168505.6	GBX2	protein_coding	chr2	1.59125	4.77918	0.0364091	0.999974
ENSG00000272370.1	AC092354.2	lincRNA	chr5	1.59001	-0.939027	0.112196	0.999974
ENSG00000278344.1	AC063943.1	lincRNA	chr12	1.58663	-1.10755	0.305807	0.999974
ENSG00000258565.1	BLZF2P	unprocessed_pseudogene	chr14	1.58081	-0.245603	0.213061	0.999974
ENSG00000237118.3	CYP2F2P	transcribed_processed_pseudogene	chr19	1.57805	0.765876	0.093223	0.999974
ENSG00000231595.1	AC005224.1	lincRNA	chr17	1.57798	-0.877378	0.227784	0.999974
ENSG00000172460.16	PRSS30P	transcribed_unitary_pseudogene	chr16	1.57791	-0.433383	0.113988	0.999974
ENSG00000237686.6	AL109615.3	antisense	chr6	1.5755	2.05437	0.051585	0.999974
ENSG00000280623.1	PCAT14	lincRNA	chr22	1.57265	7.19933	0.0695021	0.999974
ENSG00000120341.18	SEC16B	protein_coding	chr1	1.57243	-1.49241	0.27142	0.999974
ENSG00000228834.1	AL445189.2	processed_pseudogene	chr6	1.57243	-1.49241	0.27142	0.999974
ENSG00000254880.1	PKNOX2-AS1	lincRNA	chr11	1.57243	-1.49241	0.27142	0.999974
ENSG00000279074.1	AC007998.5	TEC	chr18	1.57243	-1.49241	0.27142	0.999974
ENSG00000233429.9	HOTAIRM1	antisense	chr7	1.57203	1.27112	0.23495	0.999974
ENSG00000270279.1	AL132655.3	lincRNA	chr20	1.5703	-1.18792	0.202018	0.999974
ENSG00000279511.1	AL356274.2	TEC	chr13	1.56884	-0.0762825	0.195047	0.999974
ENSG00000259299.1	AC061965.1	processed_pseudogene	chr15	1.56819	-0.0744922	0.390568	0.999974
ENSG00000267751.5	AC009005.1	antisense	chr19	1.56789	1.02185	0.0203905	0.999974
ENSG00000224569.3	AC095052.1	processed_pseudogene	chr4	1.56391	-1.25673	0.224361	0.999974
ENSG00000244471.6	AL137058.1	transcribed_unprocessed_pseudogene	chr13	1.56295	-1.19137	0.199233	0.999974
ENSG00000232762.1	AL355483.3	antisense	chr1	1.56276	-0.99644	0.132921	0.999974
ENSG00000267466.1	AC021683.1	lincRNA	chr17	1.56176	0.612155	0.0545308	0.999974
ENSG00000277504.1	AC010536.3	antisense	chr16	1.56106	-0.845008	0.236564	0.999974
ENSG00000270049.2	AC009061.2	antisense	chr16	1.56045	-0.598248	0.0406668	0.999974
ENSG00000214039.8	LINC02418	lincRNA	chr12	1.55637	-0.195603	0.266446	0.999974
ENSG00000157551.18	KCNJ15	protein_coding	chr21	1.55586	-0.761214	0.119488	0.999974
ENSG00000130377.13	ACSBG2	protein_coding	chr19	1.55504	0.0664805	0.119244	0.999974
ENSG00000278909.1	AC007608.4	TEC	chr16	1.55468	-1.181	0.287368	0.999974
ENSG00000283439.2	SPEM3	protein_coding	chr17	1.55221	-1.24798	0.235413	0.999974
ENSG00000233056.2	ERVH48-1	lincRNA	chr21	1.55133	7.87591	0.00797982	0.999974
ENSG00000100285.9	NEFH	protein_coding	chr22	1.54866	4.9237	0.00174665	0.402954
ENSG00000134121.9	CHL1	protein_coding	chr3	1.54744	0.297999	0.0831697	0.999974
ENSG00000275294.4	LINC02340	lincRNA	chr13	1.54659	0.22869	0.0254371	0.999974
ENSG00000213981.8	AC007277.1	antisense	chr2	1.54451	-0.113297	0.219257	0.999974
ENSG00000153253.16	SCN3A	protein_coding	chr2	1.54238	-1.16677	0.200923	0.999974
ENSG00000092345.13	DAZL	protein_coding	chr3	1.54211	2.9157	0.0570773	0.999974
ENSG00000276740.1	AL445649.1	sense_intronic	chr13	1.53959	-1.1691	0.198044	0.999974
ENSG00000179750.15	APOBEC3B	protein_coding	chr22	1.53636	4.319	0.0001628	0.065621
ENSG00000214107.7	MAGEB1	protein_coding	chrX	1.53633	-0.943231	0.221807	0.999974
ENSG00000251639.2	AC092535.2	processed_pseudogene	chr4	1.53301	-0.579774	0.043791	0.999974
ENSG00000205609.12	EIF3CL	protein_coding	chr16	1.53228	-0.872615	0.305819	0.999974
ENSG00000254358.1	CYCSP22	processed_pseudogene	chr8	1.53096	-0.571425	0.392718	0.999974
ENSG00000258284.1	POLR2KP1	processed_pseudogene	chr12	1.53026	-1.01723	0.118383	0.999974
ENSG00000117152.13	RGS4	protein_coding	chr1	1.52875	-0.404526	0.127866	0.999974
ENSG00000265688.1	MAFG-DT	antisense	chr17	1.52734	0.607792	0.034535	0.999974
ENSG00000256955.2	AC131009.2	lincRNA	chr12	1.52197	-0.864041	0.325052	0.999974
ENSG00000279349.1	AC092692.1	TEC	chr3	1.52118	-0.986266	0.149807	0.999974
ENSG00000170374.5	SP7	protein_coding	chr12	1.52097	-1.01146	0.124278	0.999974
ENSG00000259660.2	DNM1P47	transcribed_unprocessed_pseudogene	chr15	1.52077	-0.516653	0.097248	0.999974
ENSG00000213189.5	BTF3L4P2	processed_pseudogene	chr2	1.51825	-0.341638	0.0746633	0.999974
ENSG00000242419.5	PCDHGC4	protein_coding	chr5	1.51782	1.65951	0.0492722	0.999974
ENSG00000137203.11	TFAP2A	protein_coding	chr6	1.51715	1.87288	0.0171891	0.999974
ENSG00000137860.11	SLC28A2	protein_coding	chr15	1.51364	-0.65718	0.273019	0.999974
ENSG00000197406.7	DIO3	protein_coding	chr14	1.51169	1.07055	0.404407	0.999974
ENSG00000112761.20	WISP3	protein_coding	chr6	1.51088	-0.977297	0.12075	0.999974
ENSG00000248708.1	LINC02144	lincRNA	chr5	1.5105	-1.25153	0.198271	0.999974
ENSG00000267009.6	AC007780.1	processed_transcript	chr17	1.5105	-1.25153	0.198271	0.999974
ENSG00000125337.17	KIF25	protein_coding	chr6	1.50975	1.06438	0.0415638	0.999974
ENSG00000260274.1	AC068338.2	lincRNA	chr15	1.50961	-0.58791	0.101022	0.999974
ENSG00000255533.1	AC136475.6	processed_pseudogene	chr11	1.50929	-1.26141	0.187885	0.999974
ENSG00000279006.1	AL022323.2	antisense	chr22	1.50887	-1.48089	0.426803	0.999974
ENSG00000079263.18	SP140	protein_coding	chr2	1.50427	0.589552	0.0472408	0.999974
ENSG00000251000.1	AC008592.3	processed_pseudogene	chr5	1.50223	-1.02005	0.116457	0.999974
ENSG00000264049.1	MIR4737	miRNA	chr17	1.50085	-1.00503	0.0759549	0.999974
ENSG00000204529.4	GUCY2EP	transcribed_unprocessed_pseudogene	chr11	1.49944	-0.982644	0.195765	0.999974
ENSG00000179673.4	RPRML	protein_coding	chr17	1.49901	-0.722784	0.163106	0.999974
ENSG00000251381.7	LINC00958	lincRNA	chr11	1.49693	-0.988015	0.0728518	0.999974
ENSG00000222024.2	AC004945.1	processed_pseudogene	chr7	1.49631	-1.10872	0.495802	0.999974
ENSG00000205502.3	C2CD4B	protein_coding	chr15	1.49476	-1.32277	0.463917	0.999974
ENSG00000219702.1	AL078599.1	processed_pseudogene	chr6	1.49476	-1.32277	0.463917	0.999974
ENSG00000244167.1	AC005532.2	processed_pseudogene	chr7	1.49476	-1.32277	0.463917	0.999974
ENSG00000253725.1	AC126915.1	processed_pseudogene	chr5	1.49476	-1.32277	0.463917	0.999974
ENSG00000182584.4	ACTL10	protein_coding	chr20	1.49415	-1.01643	0.213055	0.999974
ENSG00000231513.3	E2F6P4	processed_pseudogene	chrX	1.49415	-1.01643	0.213055	0.999974
ENSG00000260860.2	AC126773.3	processed_pseudogene	chr16	1.49392	-0.319433	0.078492	0.999974
ENSG00000153283.12	CD96	protein_coding	chr3	1.49141	-0.514958	0.150749	0.999974
ENSG00000223890.1	AC008171.1	processed_pseudogene	chr2	1.49058	0.425253	0.306887	0.999974
ENSG00000105641.3	SLC5A5	protein_coding	chr19	1.48711	2.80958	0.0126906	0.999974
ENSG00000250412.1	KLHL2P1	unprocessed_pseudogene	chr4	1.48687	-1.23345	0.308683	0.999974
ENSG00000272103.2	AC026741.1	lincRNA	chr5	1.48479	-1.2633	0.219833	0.999974
ENSG00000282815.1	TEX13C	protein_coding	chrX	1.48467	0.213432	0.0687604	0.999974
ENSG00000229497.1	AC005189.1	processed_pseudogene	chr7	1.48197	-0.567531	0.332241	0.999974
ENSG00000077935.16	SMC1B	protein_coding	chr22	1.47783	1.53831	0.139613	0.999974
ENSG00000264546.1	AC008026.3	sense_intronic	chr17	1.47676	-1.27025	0.281151	0.999974
ENSG00000260118.1	AL157700.1	lincRNA	chrX	1.47383	-0.751131	0.11254	0.999974
ENSG00000230146.1	SEPHS1P4	processed_pseudogene	chrX	1.47291	0.0589981	0.0880048	0.999974
ENSG00000274750.2	HIST1H3E	protein_coding	chr6	1.47254	1.93877	0.0299343	0.999974
ENSG00000239961.2	LILRA4	protein_coding	chr19	1.47219	-1.27318	0.180761	0.999974
ENSG00000283429.1	MIR1244-3	miRNA	chr12	1.47044	-1.25621	0.165044	0.999974
ENSG00000230524.8	COL6A4P1	transcribed_unprocessed_pseudogene	chr3	1.46806	-0.560629	0.125369	0.999974
ENSG00000115155.17	OTOF	protein_coding	chr2	1.46784	-0.308748	0.0705014	0.999974
ENSG00000213731.2	RAB5CP1	processed_pseudogene	chr10	1.46713	-0.821992	0.174815	0.999974
ENSG00000177409.11	SAMD9L	protein_coding	chr7	1.46603	0.0989428	0.0860518	0.999974
ENSG00000119917.13	IFIT3	protein_coding	chr10	1.46564	0.659488	0.0345423	0.999974
ENSG00000269981.1	AL627309.7	processed_pseudogene	chr1	1.46549	0.344307	0.080172	0.999974
ENSG00000257433.5	AC004241.1	antisense	chr12	1.46316	-1.25975	0.162838	0.999974
ENSG00000113100.9	CDH9	protein_coding	chr5	1.46106	-1.27786	0.176945	0.999974
ENSG00000254538.1	AC027018.1	lincRNA	chr8	1.46106	-1.27786	0.176945	0.999974
ENSG00000101076.16	HNF4A	protein_coding	chr20	1.4595	-0.611844	0.438316	0.999974
ENSG00000280543.1	ASAP1-IT2	sense_intronic	chr8	1.45894	-0.977992	0.303272	0.999974
ENSG00000161328.10	LRRC56	protein_coding	chr11	1.45871	1.45692	0.0292285	0.999974
ENSG00000273108.1	AL121929.2	antisense	chr10	1.45805	0.624099	0.111471	0.999974
ENSG00000103313.12	MEFV	protein_coding	chr16	1.45794	0.534261	0.0628329	0.999974
ENSG00000283141.1	AL157832.3	lincRNA	chr10	1.4572	-0.92172	0.314538	0.999974
ENSG00000250441.1	AC109481.1	processed_pseudogene	chr5	1.45662	-0.873329	0.26896	0.999974
ENSG00000270916.1	RPL12P50	processed_pseudogene	chrX	1.45479	-1.27379	0.234251	0.999974
ENSG00000198788.8	MUC2	protein_coding	chr11	1.45415	-0.193378	0.221906	0.999974
ENSG00000244459.2	AC147067.1	lincRNA	chr4	1.45384	-0.991919	0.157318	0.999974
ENSG00000216915.2	GPR89P	processed_pseudogene	chr6	1.45259	-0.659085	0.187788	0.999974
ENSG00000172789.3	HOXC5	protein_coding	chr12	1.45119	-1.26798	0.15694	0.999974
ENSG00000176268.5	CYCSP34	processed_pseudogene	chr13	1.45119	-1.26798	0.15694	0.999974
ENSG00000226521.7	AC087499.2	transcribed_unprocessed_pseudogene	chr17	1.4505	-0.568499	0.264697	0.999974
ENSG00000196639.6	HRH1	protein_coding	chr3	1.44895	-0.643197	0.112941	0.999974
ENSG00000256006.1	AC084117.1	sense_intronic	chr11	1.44733	-1.27266	0.1532	0.999974
ENSG00000272223.1	AL136304.1	antisense	chr6	1.44733	-1.27266	0.1532	0.999974
ENSG00000277775.1	HIST1H3F	protein_coding	chr6	1.44726	-1.24397	0.26698	0.999974
ENSG00000243795.1	LINC02044	lincRNA	chr3	1.44653	-1.26278	0.196164	0.999974
ENSG00000122787.14	AKR1D1	protein_coding	chr7	1.44555	0.0748183	0.273061	0.999974
ENSG00000126353.3	CCR7	protein_coding	chr17	1.44544	0.686399	0.0612495	0.999974
ENSG00000188691.5	OR56A5	protein_coding	chr11	1.44349	-1.24586	0.149186	0.999974
ENSG00000260372.6	AQP4-AS1	antisense	chr18	1.44349	-1.24586	0.149186	0.999974
ENSG00000216867.2	RPL22P12	processed_pseudogene	chr2	1.44264	-1.06155	0.277622	0.999974
ENSG00000179873.14	NLRP11	protein_coding	chr19	1.43903	-1.25574	0.163795	0.999974
ENSG00000213707.2	HMGB1P10	processed_pseudogene	chr22	1.43903	-1.25574	0.163795	0.999974
ENSG00000158560.14	DYNC1I1	protein_coding	chr7	1.43796	2.47956	0.0126118	0.999974
ENSG00000237346.1	AL080313.2	lincRNA	chr6	1.43776	-1.26745	0.191183	0.999974
ENSG00000177025.3	C19orf18	protein_coding	chr19	1.43765	0.887204	0.0511494	0.999974
ENSG00000232060.3	SLC4A1APP1	processed_pseudogene	chr9	1.43763	-1.25929	0.160248	0.999974
ENSG00000242142.1	SERBP1P3	processed_pseudogene	chr3	1.43699	-1.06746	0.217931	0.999974
ENSG00000021488.12	SLC7A9	protein_coding	chr19	1.43653	-1.24231	0.177077	0.999974
ENSG00000163239.12	TDRD10	protein_coding	chr1	1.43486	0.0570837	0.124277	0.999974
ENSG00000204778.4	CBWD4P	unprocessed_pseudogene	chr9	1.43346	-0.626817	0.070607	0.999974
ENSG00000254266.5	PKIA-AS1	lincRNA	chr8	1.43141	-1.25054	0.168379	0.999974
ENSG00000227344.2	HAUS6P1	processed_pseudogene	chr7	1.43102	-0.838787	0.0888266	0.999974
ENSG00000112539.14	C6orf118	protein_coding	chr6	1.43101	-1.25408	0.164214	0.999974
ENSG00000258647.5	LINC00930	lincRNA	chr15	1.43032	-1.1132	0.406962	0.999974
ENSG00000232284.7	GNG12-AS1	antisense	chr1	1.42988	-0.454568	0.0818345	0.999974
ENSG00000186603.5	HPDL	protein_coding	chr1	1.42884	1.76998	0.0812727	0.999974
ENSG00000126856.14	PRDM7	protein_coding	chr16	1.42823	-0.612239	0.0570925	0.999974
ENSG00000235994.4	HGC6.3	processed_transcript	chr6	1.42515	0.289466	0.148484	0.999974
ENSG00000091879.13	ANGPT2	protein_coding	chr8	1.42344	-0.284267	0.134945	0.999974
ENSG00000219392.1	ZNF602P	unprocessed_pseudogene	chr6	1.4223	-1.49625	0.438616	0.999974
ENSG00000171450.5	CDK5R2	protein_coding	chr2	1.4188	-0.324426	0.0443346	0.999974
ENSG00000138795.9	LEF1	protein_coding	chr4	1.41806	3.24093	0.0597408	0.999974
ENSG00000205669.3	ACOT6	protein_coding	chr14	1.41735	-1.05498	0.191064	0.999974
ENSG00000169306.9	IL1RAPL1	protein_coding	chrX	1.41718	-0.570162	0.204262	0.999974
ENSG00000126467.10	TSKS	protein_coding	chr19	1.41537	0.672194	0.0299926	0.999974
ENSG00000177432.7	NAP1L5	protein_coding	chr4	1.41492	-1.11658	0.410133	0.999974
ENSG00000173237.4	C11orf86	protein_coding	chr11	1.41416	-0.248502	0.0879199	0.999974
ENSG00000152430.17	BOLL	protein_coding	chr2	1.414	0.138314	0.0460864	0.999974
ENSG00000251571.1	DDX3P3	processed_pseudogene	chr4	1.4138	-0.577595	0.250593	0.999974
ENSG00000246250.2	AC087521.2	antisense	chr11	1.4136	-0.396466	0.163389	0.999974
ENSG00000250103.2	PANCR	lincRNA	chr4	1.41247	1.35376	0.0834401	0.999974
ENSG00000260337.3	AC091544.4	processed_transcript	chr15	1.41126	-0.255987	0.113814	0.999974
ENSG00000225420.1	AC104134.1	antisense	chr2	1.411	0.426308	0.0521235	0.999974
ENSG00000237438.7	CECR7	transcribed_unprocessed_pseudogene	chr22	1.40985	-1.28796	0.39461	0.999974
ENSG00000262712.1	AC012676.1	sense_intronic	chr16	1.40952	-0.811389	0.0946074	0.999974
ENSG00000113600.10	C9	protein_coding	chr5	1.40888	-1.57366	0.334587	0.999974
ENSG00000138675.16	FGF5	protein_coding	chr4	1.40888	-1.57366	0.334587	0.999974
ENSG00000163749.17	CCDC158	protein_coding	chr4	1.40888	-1.57366	0.334587	0.999974
ENSG00000166917.10	MIR202HG	antisense	chr10	1.40888	-1.57366	0.334587	0.999974
ENSG00000169429.10	CXCL8	protein_coding	chr4	1.40888	-1.57366	0.334587	0.999974
ENSG00000186407.6	CD300E	protein_coding	chr17	1.40888	-1.57366	0.334587	0.999974
ENSG00000186628.12	FSD2	protein_coding	chr15	1.40888	-1.57366	0.334587	0.999974
ENSG00000213373.7	LINC00671	lincRNA	chr17	1.40888	-1.57366	0.334587	0.999974
ENSG00000215873.2	FEN1P1	processed_pseudogene	chr1	1.40888	-1.57366	0.334587	0.999974
ENSG00000220635.2	KRASP1	processed_pseudogene	chr6	1.40888	-1.57366	0.334587	0.999974
ENSG00000231071.1	AL133396.1	processed_pseudogene	chr20	1.40888	-1.57366	0.334587	0.999974
ENSG00000232173.2	OR2H5P	unprocessed_pseudogene	chr6	1.40888	-1.57366	0.334587	0.999974
ENSG00000233724.1	AL513321.1	processed_pseudogene	chr10	1.40888	-1.57366	0.334587	0.999974
ENSG00000234259.3	AC008550.1	processed_pseudogene	chr5	1.40888	-1.57366	0.334587	0.999974
ENSG00000234964.4	FABP5P7	processed_pseudogene	chr11	1.40888	-1.57366	0.334587	0.999974
ENSG00000236323.1	BMP6P1	processed_pseudogene	chr22	1.40888	-1.57366	0.334587	0.999974
ENSG00000243225.2	AC007686.1	processed_pseudogene	chr14	1.40888	-1.57366	0.334587	0.999974
ENSG00000244716.3	BX679664.3	processed_pseudogene	chr1	1.40888	-1.57366	0.334587	0.999974
ENSG00000250007.6	AC087457.1	antisense	chr15	1.40888	-1.57366	0.334587	0.999974
ENSG00000261146.1	AC007159.1	lincRNA	chr3	1.40888	-1.57366	0.334587	0.999974
ENSG00000262098.1	AC127496.2	lincRNA	chr17	1.40888	-1.57366	0.334587	0.999974
ENSG00000272717.1	AC112236.2	antisense	chr4	1.40888	-1.57366	0.334587	0.999974
ENSG00000277901.1	AL390037.1	lincRNA	chr20	1.40888	-1.57366	0.334587	0.999974
ENSG00000267882.2	AL031666.2	antisense	chr20	1.40757	-0.979591	0.182206	0.999974
ENSG00000187715.13	KBTBD12	protein_coding	chr3	1.40729	0.0289177	0.242305	0.999974
ENSG00000137869.14	CYP19A1	protein_coding	chr15	1.40699	-0.852576	0.1358	0.999974
ENSG00000225465.8	RFPL1S	antisense	chr22	1.40661	0.918594	0.0467881	0.999974
ENSG00000000005.5	TNMD	protein_coding	chrX	1.40484	1.18004	0.27737	0.999974
ENSG00000187037.8	GPR141	protein_coding	chr7	1.4045	-0.105464	0.0590071	0.999974
ENSG00000249074.1	NDUFB2P1	processed_pseudogene	chr4	1.40304	-1.31742	0.414578	0.999974
ENSG00000164047.4	CAMP	protein_coding	chr3	1.40197	-1.32757	0.37306	0.999974
ENSG00000259856.1	RAB43P1	processed_pseudogene	chr16	1.40197	-1.32757	0.37306	0.999974
ENSG00000260955.2	AC100821.2	lincRNA	chr8	1.39984	-1.23246	0.198948	0.999974
ENSG00000262089.1	AC040977.1	lincRNA	chr17	1.39984	-1.23246	0.198948	0.999974
ENSG00000269752.1	AC008761.2	antisense	chr19	1.39984	-1.23246	0.198948	0.999974
ENSG00000274191.1	AC026333.4	lincRNA	chr12	1.39984	-1.27567	0.318396	0.999974
ENSG00000280231.1	AL031719.2	TEC	chr16	1.39984	-1.27567	0.318396	0.999974
ENSG00000266074.8	BAHCC1	protein_coding	chr17	1.39811	3.58995	0.00282243	0.562848
ENSG00000228825.1	LAMTOR3P1	processed_pseudogene	chr13	1.39656	-1.02664	0.271062	0.999974
ENSG00000181444.12	ZNF467	protein_coding	chr7	1.39642	0.195483	0.0466322	0.999974
ENSG00000258818.3	RNASE4	protein_coding	chr14	1.39358	-0.831898	0.153568	0.999974
ENSG00000273056.1	AL354694.1	lincRNA	chr9	1.39334	-0.0192209	0.0706383	0.999974
ENSG00000260725.1	AC005307.1	lincRNA	chr19	1.39279	-0.500102	0.0578887	0.999974
ENSG00000234695.1	AC002076.1	antisense	chr7	1.39101	-1.1679	0.420673	0.999974
ENSG00000196872.11	KIAA1211L	protein_coding	chr2	1.38911	-0.696694	0.112167	0.999974
ENSG00000119283.15	TRIM67	protein_coding	chr1	1.38895	-1.57881	0.340683	0.999974
ENSG00000204429.4	AL451142.1	processed_pseudogene	chr9	1.38895	-1.57881	0.340683	0.999974
ENSG00000207220.1	RNU1-57P	snRNA	chrX	1.38895	-1.57881	0.340683	0.999974
ENSG00000207955.5	AL359091.1	lincRNA	chr9	1.38895	-1.57881	0.340683	0.999974
ENSG00000226242.1	RPS17P8	processed_pseudogene	chr2	1.38895	-1.57881	0.340683	0.999974
ENSG00000230711.2	CTAGE13P	processed_pseudogene	chr6	1.38895	-1.57881	0.340683	0.999974
ENSG00000234624.2	AC016894.1	processed_pseudogene	chr2	1.38895	-1.57881	0.340683	0.999974
ENSG00000236917.1	DNAJA1P2	processed_pseudogene	chr2	1.38895	-1.57881	0.340683	0.999974
ENSG00000248560.1	AC008620.2	processed_pseudogene	chr5	1.38895	-1.57881	0.340683	0.999974
ENSG00000259631.1	AC104316.2	lincRNA	chr8	1.38895	-1.57881	0.340683	0.999974
ENSG00000267304.1	AC004637.1	antisense	chr19	1.38895	-1.57881	0.340683	0.999974
ENSG00000276116.2	FUT8-AS1	antisense	chr14	1.38604	-0.632111	0.165145	0.999974
ENSG00000273706.4	LHX1	protein_coding	chr17	1.38594	0.325562	0.330786	0.999974
ENSG00000215246.5	AC116351.1	antisense	chr5	1.38533	0.0408069	0.208258	0.999974
ENSG00000226981.2	ABHD17AP6	unprocessed_pseudogene	chr17	1.38455	0.0243807	0.195888	0.999974
ENSG00000146276.11	GABRR1	protein_coding	chr6	1.3837	1.28511	0.131486	0.999974
ENSG00000268401.1	AC007785.3	lincRNA	chr19	1.38325	-1.05127	0.175686	0.999974
ENSG00000230425.1	RSU1P1	unprocessed_pseudogene	chr10	1.38243	-1.33121	0.376291	0.999974
ENSG00000234706.1	PRUNEP1	processed_pseudogene	chr13	1.38243	-1.33121	0.376291	0.999974
ENSG00000258988.1	AL135978.1	processed_pseudogene	chr14	1.38243	-1.33121	0.376291	0.999974
ENSG00000160224.16	AIRE	protein_coding	chr21	1.3805	1.58223	0.223985	0.999974
ENSG00000279412.1	AC020763.3	TEC	chr16	1.37988	-0.54266	0.109451	0.999974
ENSG00000131409.12	LRRC4B	protein_coding	chr19	1.37942	3.20911	0.123758	0.999974
ENSG00000233040.2	FAM204BP	processed_pseudogene	chr1	1.37918	-0.724165	0.208481	0.999974
ENSG00000234564.1	HSPA8P20	processed_pseudogene	chrX	1.37853	-1.5678	0.344021	0.999974
ENSG00000251682.1	AC122718.2	processed_pseudogene	chr5	1.37853	-1.5678	0.344021	0.999974
ENSG00000241345.1	AC004690.2	antisense	chr7	1.37771	-1.26752	0.259668	0.999974
ENSG00000164430.15	CGAS	protein_coding	chr6	1.37758	3.45046	0.0188898	0.999974
ENSG00000214353.7	VAC14-AS1	antisense	chr16	1.37579	-0.0519916	0.0806844	0.999974
ENSG00000135824.12	RGS8	protein_coding	chr1	1.37568	-1.09887	0.448442	0.999974
ENSG00000267405.1	AC005180.1	lincRNA	chr17	1.37512	-0.399454	0.155919	0.999974
ENSG00000107014.8	RLN2	protein_coding	chr9	1.37499	-0.933641	0.34977	0.999974
ENSG00000158488.15	CD1E	protein_coding	chr1	1.37347	-1.58276	0.345535	0.999974
ENSG00000178021.10	TSPYL6	protein_coding	chr2	1.37347	-1.58276	0.345535	0.999974
ENSG00000183733.6	FIGLA	protein_coding	chr2	1.37347	-1.58276	0.345535	0.999974
ENSG00000187736.12	NHEJ1	protein_coding	chr2	1.37347	-1.58276	0.345535	0.999974
ENSG00000205899.3	BHLHA9	protein_coding	chr17	1.37347	-1.58276	0.345535	0.999974
ENSG00000225727.3	AL139184.1	transcribed_processed_pseudogene	chr13	1.37347	-1.58276	0.345535	0.999974
ENSG00000228113.7	AC003991.1	antisense	chr7	1.37347	-1.58276	0.345535	0.999974
ENSG00000248320.1	THAP12P9	processed_pseudogene	chr4	1.37347	-1.58276	0.345535	0.999974
ENSG00000257643.1	AC084824.2	processed_pseudogene	chr12	1.37347	-1.58276	0.345535	0.999974
ENSG00000261151.1	AC012182.1	processed_pseudogene	chr16	1.37347	-1.58276	0.345535	0.999974
ENSG00000266076.1	AC004805.1	protein_coding	chr17	1.37347	-1.58276	0.345535	0.999974
ENSG00000270919.1	AC108451.2	antisense	chr15	1.37347	-1.58276	0.345535	0.999974
ENSG00000132016.11	C19orf57	protein_coding	chr19	1.37284	2.5246	0.158669	0.999974
ENSG00000274798.1	AC025166.1	lincRNA	chr15	1.37255	-1.25295	0.279034	0.999974
ENSG00000250371.1	AC007370.2	lincRNA	chr4	1.37182	-1.25877	0.24997	0.999974
ENSG00000261588.1	AC093249.4	processed_pseudogene	chr16	1.37182	-1.25877	0.24997	0.999974
ENSG00000285644.1	AC108448.3	antisense	chr11	1.37182	-1.25877	0.24997	0.999974
ENSG00000106809.10	OGN	protein_coding	chr9	1.37085	-0.119342	0.122145	0.999974
ENSG00000218890.1	NUFIP1P	processed_pseudogene	chr6	1.36969	0.254503	0.378353	0.999974
ENSG00000146001.5	PCDHB18P	transcribed_unprocessed_pseudogene	chr5	1.36957	-0.819151	0.169287	0.999974
ENSG00000156127.6	BATF	protein_coding	chr14	1.36911	-1.58396	0.346805	0.999974
ENSG00000168955.3	TM4SF20	protein_coding	chr2	1.36911	-1.58396	0.346805	0.999974
ENSG00000271131.1	PPIAP75	processed_pseudogene	chr3	1.36911	-1.58396	0.346805	0.999974
ENSG00000283473.2	FAM240A	protein_coding	chr3	1.36911	-1.58396	0.346805	0.999974
ENSG00000285792.1	AC040169.4	antisense	chr16	1.36911	-1.58396	0.346805	0.999974
ENSG00000285948.1	AC123768.5	antisense	chr15	1.36911	-1.58396	0.346805	0.999974
ENSG00000263745.6	AP005230.1	lincRNA	chr18	1.36872	-0.284103	0.152454	0.999974
ENSG00000081148.11	IMPG2	protein_coding	chr3	1.3683	-0.309387	0.0888743	0.999974
ENSG00000232653.8	GOLGA8N	protein_coding	chr15	1.36737	-1.22777	0.25583	0.999974
ENSG00000277632.1	CCL3	protein_coding	chr17	1.36737	-1.22777	0.25583	0.999974
ENSG00000228976.1	SUMO2P8	processed_pseudogene	chr6	1.367	-0.924869	0.368936	0.999974
ENSG00000251947.1	RN7SKP164	misc_RNA	chr2	1.36576	-1.22891	0.254464	0.999974
ENSG00000182118.7	FAM89A	protein_coding	chr1	1.36345	0.157851	0.231228	0.999974
ENSG00000111341.9	MGP	protein_coding	chr12	1.36345	-0.284836	0.419394	0.999974
ENSG00000213785.3	AKR1B1P3	processed_pseudogene	chr11	1.36061	-0.181476	0.16128	0.999974
ENSG00000171587.14	DSCAM	protein_coding	chr21	1.36033	-0.205126	0.0632901	0.999974
ENSG00000170382.11	LRRN2	protein_coding	chr1	1.35982	3.60705	0.13277	0.999974
ENSG00000184350.9	MRGPRE	protein_coding	chr11	1.3586	-1.57295	0.350222	0.999974
ENSG00000254458.1	AP001107.3	antisense	chr11	1.3586	-1.57295	0.350222	0.999974
ENSG00000254489.1	MPPED2-AS1	antisense	chr11	1.3586	-1.57295	0.350222	0.999974
ENSG00000285922.1	AC104453.1	lincRNA	chr1	1.3586	-1.57295	0.350222	0.999974
ENSG00000228434.1	AC004951.1	lincRNA	chr7	1.35641	-1.05414	0.20288	0.999974
ENSG00000188263.10	IL17REL	protein_coding	chr22	1.35369	-1.5879	0.35168	0.999974
ENSG00000225984.1	HMGB1P26	processed_pseudogene	chr1	1.35369	-1.5879	0.35168	0.999974
ENSG00000227541.1	SFR1P1	processed_pseudogene	chrX	1.35369	-1.5879	0.35168	0.999974
ENSG00000230756.1	RHOQP3	processed_pseudogene	chr2	1.35369	-1.5879	0.35168	0.999974
ENSG00000234019.1	AL591212.1	lincRNA	chrX	1.35369	-1.5879	0.35168	0.999974
ENSG00000234438.4	KBTBD13	protein_coding	chr15	1.35369	-1.5879	0.35168	0.999974
ENSG00000236430.1	KRT8P29	processed_pseudogene	chr1	1.35369	-1.5879	0.35168	0.999974
ENSG00000236722.1	AC116036.1	processed_pseudogene	chr3	1.35369	-1.5879	0.35168	0.999974
ENSG00000237887.1	RPL23AP32	processed_pseudogene	chr2	1.35369	-1.5879	0.35168	0.999974
ENSG00000251456.1	AC113398.2	sense_intronic	chr5	1.35369	-1.5879	0.35168	0.999974
ENSG00000258343.1	AC090001.1	antisense	chr12	1.35369	-1.5879	0.35168	0.999974
ENSG00000270926.1	AC008013.3	unprocessed_pseudogene	chr12	1.35369	-1.5879	0.35168	0.999974
ENSG00000272459.1	AC139795.3	lincRNA	chr5	1.35369	-1.5879	0.35168	0.999974
ENSG00000100583.4	SAMD15	protein_coding	chr14	1.35173	0.598719	0.266971	0.999974
ENSG00000197446.8	CYP2F1	protein_coding	chr19	1.3509	0.843369	0.116883	0.999974
ENSG00000213540.3	AL359504.1	processed_pseudogene	chr1	1.34937	-1.5891	0.352953	0.999974
ENSG00000224903.1	AC005534.1	antisense	chr7	1.34937	-1.5891	0.352953	0.999974
ENSG00000225840.2	AC010970.1	processed_pseudogene	chrY	1.34937	-1.5891	0.352953	0.999974
ENSG00000252184.1	RNU2-10P	snRNA	chr3	1.34937	-1.5891	0.352953	0.999974
ENSG00000274620.1	MIR378J	miRNA	chr17	1.34937	-1.5891	0.352953	0.999974
ENSG00000281538.1	AC254562.3	lincRNA	chr22	1.34934	-1.26231	0.27424	0.999974
ENSG00000223566.1	TNRC18P2	unprocessed_pseudogene	chr7	1.34927	-1.33236	0.345641	0.999974
ENSG00000197165.10	SULT1A2	protein_coding	chr16	1.34808	-0.395756	0.151714	0.999974
ENSG00000233360.4	Z83844.2	antisense	chr22	1.34606	-0.883594	0.158409	0.999974
ENSG00000166509.10	CLEC3A	protein_coding	chr16	1.34593	-0.573729	0.22675	0.999974
ENSG00000269019.1	HOMER3-AS1	antisense	chr19	1.34514	-1.07581	0.151292	0.999974
ENSG00000125514.9	LINC00029	lincRNA	chr20	1.34393	-1.06333	0.142505	0.999974
ENSG00000229921.6	KIF25-AS1	lincRNA	chr6	1.34359	2.70044	0.0974363	0.999974
ENSG00000199488.1	RNU1-70P	snRNA	chr3	1.34312	-1.5769	0.355156	0.999974
ENSG00000224976.2	PARP4P2	unprocessed_pseudogene	chr13	1.34312	-1.5769	0.355156	0.999974
ENSG00000234500.1	AC008267.3	unprocessed_pseudogene	chr7	1.34312	-1.5769	0.355156	0.999974
ENSG00000261471.1	AC092145.1	antisense	chr16	1.34312	-1.5769	0.355156	0.999974
ENSG00000266282.1	UBL5P2	processed_pseudogene	chr17	1.34312	-1.5769	0.355156	0.999974
ENSG00000273320.1	AC007032.1	antisense	chr7	1.34312	-1.5769	0.355156	0.999974
ENSG00000254180.1	AB015752.1	lincRNA	chr8	1.34307	-0.48437	0.254851	0.999974
ENSG00000254035.1	AC104117.3	antisense	chr5	1.3426	-0.821909	0.144711	0.999974
ENSG00000000971.15	CFH	protein_coding	chr1	1.34255	-1.06375	0.12634	0.999974
ENSG00000273416.1	AL732292.2	lincRNA	chr1	1.34039	-1.0824	0.179238	0.999974
ENSG00000200279.1	SNORD114-10	snoRNA	chr14	1.33989	-1.06291	0.282995	0.999974
ENSG00000200480.1	SNORD114-28	snoRNA	chr14	1.33877	-1.5781	0.356449	0.999974
ENSG00000213871.3	TAF9BP1	processed_pseudogene	chr3	1.33877	-1.5781	0.356449	0.999974
ENSG00000215386.12	MIR99AHG	lincRNA	chr21	1.33877	-1.5781	0.356449	0.999974
ENSG00000219433.2	BTBD10P2	processed_pseudogene	chr6	1.33877	-1.5781	0.356449	0.999974
ENSG00000253739.1	RNU6-323P	snRNA	chr8	1.33877	-1.5781	0.356449	0.999974
ENSG00000258500.2	AL845552.1	transcribed_processed_pseudogene	chr14	1.33877	-1.5781	0.356449	0.999974
ENSG00000122188.12	LAX1	protein_coding	chr1	1.33831	-1.59185	0.356574	0.999974
ENSG00000162494.5	LRRC38	protein_coding	chr1	1.33831	-1.59185	0.356574	0.999974
ENSG00000176194.17	CIDEA	protein_coding	chr18	1.33831	-1.59185	0.356574	0.999974
ENSG00000222043.2	AC079305.1	antisense	chr2	1.33831	-1.59185	0.356574	0.999974
ENSG00000225711.1	AL512326.1	processed_pseudogene	chr1	1.33831	-1.59185	0.356574	0.999974
ENSG00000237833.1	AL391380.1	processed_pseudogene	chrX	1.33831	-1.59185	0.356574	0.999974
ENSG00000257101.1	LRRC37A13P	processed_pseudogene	chr11	1.33831	-1.59185	0.356574	0.999974
ENSG00000261076.1	AC016396.2	lincRNA	chr10	1.33831	-1.59185	0.356574	0.999974
ENSG00000269091.5	AC010624.3	antisense	chr19	1.33831	-1.59185	0.356574	0.999974
ENSG00000236969.2	GGT8P	unprocessed_pseudogene	chr2	1.33653	-1.06182	0.19313	0.999974
ENSG00000199875.1	RF00019	misc_RNA	chr11	1.33401	-1.59305	0.357849	0.999974
ENSG00000199961.1	SNORD1B	snoRNA	chr17	1.33401	-1.59305	0.357849	0.999974
ENSG00000238121.5	LINC00426	lincRNA	chr13	1.33401	-1.59305	0.357849	0.999974
ENSG00000250910.7	AC097467.3	antisense	chr4	1.33401	-1.59305	0.357849	0.999974
ENSG00000253642.5	AF279873.3	lincRNA	chr8	1.33401	-1.59305	0.357849	0.999974
ENSG00000256588.1	AC027544.2	sense_intronic	chr11	1.33401	-1.59305	0.357849	0.999974
ENSG00000258648.1	UBE2CP1	processed_pseudogene	chr14	1.33401	-1.59305	0.357849	0.999974
ENSG00000260403.1	AC120498.3	antisense	chr16	1.33401	-1.59305	0.357849	0.999974
ENSG00000265093.2	RN7SL246P	misc_RNA	chr12	1.33401	-1.59305	0.357849	0.999974
ENSG00000271659.1	AL161729.4	antisense	chr9	1.33401	-1.59305	0.357849	0.999974
ENSG00000214562.14	NUTM2D	protein_coding	chr10	1.33317	-0.0818372	0.0951508	0.999974
ENSG00000196787.3	HIST1H2AG	protein_coding	chr6	1.33072	1.905	0.194047	0.999974
ENSG00000229839.6	AC018462.1	antisense	chr2	1.33071	-0.674415	0.0881281	0.999974
ENSG00000205794.4	AC098591.1	transcribed_processed_pseudogene	chr4	1.32475	0.842261	0.205366	0.999974
ENSG00000196990.8	FAM163B	protein_coding	chr9	1.32466	-0.165197	0.199866	0.999974
ENSG00000254781.1	GVINP2	processed_pseudogene	chr11	1.32459	0.189752	0.196231	0.999974
ENSG00000198535.5	C2CD4A	protein_coding	chr15	1.32399	-1.33715	0.34805	0.999974
ENSG00000237991.3	RPL35P1	processed_pseudogene	chr1	1.32399	-1.33715	0.34805	0.999974
ENSG00000183644.13	C11orf88	protein_coding	chr11	1.32334	-1.58205	0.361404	0.999974
ENSG00000198488.10	B3GNT6	protein_coding	chr11	1.32334	-1.58205	0.361404	0.999974
ENSG00000205238.9	SPDYE2	protein_coding	chr7	1.32334	-1.58205	0.361404	0.999974
ENSG00000214821.4	HMGB1P4	processed_pseudogene	chr2	1.32334	-1.58205	0.361404	0.999974
ENSG00000227581.2	AL121877.1	processed_pseudogene	chrX	1.32334	-1.58205	0.361404	0.999974
ENSG00000229054.1	RPS29P14	processed_pseudogene	chr7	1.32334	-1.58205	0.361404	0.999974
ENSG00000239959.1	ENPP7P2	unprocessed_pseudogene	chr3	1.32334	-1.58205	0.361404	0.999974
ENSG00000254416.5	AP000924.1	lincRNA	chr11	1.32334	-1.58205	0.361404	0.999974
ENSG00000260171.1	AC008269.2	lincRNA	chr2	1.32334	-1.58205	0.361404	0.999974
ENSG00000260923.6	LINC02193	lincRNA	chr16	1.32334	-1.58205	0.361404	0.999974
ENSG00000264907.1	PRELID3BP3	processed_pseudogene	chr17	1.32334	-1.58205	0.361404	0.999974
ENSG00000268744.1	AC008758.4	protein_coding	chr19	1.32334	-1.58205	0.361404	0.999974
ENSG00000277932.2	OR52E5	protein_coding	chr11	1.32334	-1.58205	0.361404	0.999974
ENSG00000256393.1	RPL41P5	processed_pseudogene	chr12	1.32182	-1.34194	0.385897	0.999974
ENSG00000230319.1	AL022476.1	antisense	chr22	1.3203	-1.04596	0.164001	0.999974
ENSG00000184388.5	PABPC1L2B	protein_coding	chrX	1.31903	-0.876364	0.30426	0.999974
ENSG00000228718.2	LINC02521	lincRNA	chr6	1.31902	-1.58325	0.3627	0.999974
ENSG00000239212.2	RPL6P7	processed_pseudogene	chr3	1.31902	-1.58325	0.3627	0.999974
ENSG00000240015.2	AC084024.1	antisense	chr8	1.31902	-1.58325	0.3627	0.999974
ENSG00000262096.2	PCDHB19P	transcribed_unprocessed_pseudogene	chr5	1.31902	-1.58325	0.3627	0.999974
ENSG00000267627.5	AC118757.1	lincRNA	chr18	1.31902	-1.58325	0.3627	0.999974
ENSG00000132911.4	NMUR2	protein_coding	chr5	1.31869	-1.59699	0.362763	0.999974
ENSG00000203258.3	AC013549.1	antisense	chr11	1.31869	-1.59699	0.362763	0.999974
ENSG00000225133.1	MORF4L1P4	processed_pseudogene	chr13	1.31869	-1.59699	0.362763	0.999974
ENSG00000227070.1	AC104170.1	antisense	chr1	1.31869	-1.59699	0.362763	0.999974
ENSG00000235284.1	SNORD62A	snoRNA	chr9	1.31869	-1.59699	0.362763	0.999974
ENSG00000256039.1	LINC02446	lincRNA	chr12	1.31869	-1.59699	0.362763	0.999974
ENSG00000258256.1	AC011773.3	antisense	chr8	1.31869	-1.59699	0.362763	0.999974
ENSG00000263945.1	MIR548Y	miRNA	chr14	1.31869	-1.59699	0.362763	0.999974
ENSG00000264660.2	AC107926.1	antisense	chr17	1.31869	-1.59699	0.362763	0.999974
ENSG00000269040.1	BNIP3P24	processed_pseudogene	chr19	1.31869	-1.59699	0.362763	0.999974
ENSG00000271086.6	NAMA	lincRNA	chr9	1.31869	-1.59699	0.362763	0.999974
ENSG00000274717.1	AL049757.1	processed_pseudogene	chr22	1.31869	-1.59699	0.362763	0.999974
ENSG00000275805.1	AC090206.1	sense_intronic	chr18	1.31869	-1.59699	0.362763	0.999974
ENSG00000281780.1	RF00134	snoRNA	chr2	1.31869	-1.59699	0.362763	0.999974
ENSG00000224826.1	AC019109.1	processed_pseudogene	chr2	1.31781	-1.0361	0.320487	0.999974
ENSG00000228606.2	AL139011.1	antisense	chr1	1.31769	-0.48919	0.140926	0.999974
ENSG00000230005.2	SNAP47-AS1	antisense	chr1	1.31721	-1.05254	0.152007	0.999974
ENSG00000253525.1	AC104966.1	processed_pseudogene	chr8	1.31691	0.580411	0.320453	0.999974
ENSG00000213384.2	EIF4E2P1	processed_pseudogene	chr20	1.31621	-0.744939	0.410055	0.999974
ENSG00000064205.10	WISP2	protein_coding	chr20	1.31538	-0.369593	0.0927057	0.999974
ENSG00000267919.1	AC009955.2	lincRNA	chr2	1.31535	-1.13229	0.378764	0.999974
ENSG00000268747.1	AC022432.1	processed_pseudogene	chr19	1.31207	-1.33964	0.349175	0.999974
ENSG00000186704.9	DTX2P1	transcribed_unprocessed_pseudogene	chr7	1.31048	-1.55314	0.3659	0.999974
ENSG00000283766.1	AC141930.2	lincRNA	chr2	1.31048	-1.55314	0.3659	0.999974
ENSG00000276545.1	PCDHGB9P	unprocessed_pseudogene	chr5	1.30801	-0.492538	0.26266	0.999974
ENSG00000259240.1	MIR4713HG	lincRNA	chr15	1.30797	-1.06502	0.170085	0.999974
ENSG00000100884.9	CPNE6	protein_coding	chr14	1.30796	-1.586	0.366379	0.999974
ENSG00000227082.2	AC244021.1	lincRNA	chr1	1.30796	-1.586	0.366379	0.999974
ENSG00000236548.1	RNF217-AS1	antisense	chr6	1.30796	-1.586	0.366379	0.999974
ENSG00000273394.1	AC128687.2	antisense	chr3	1.30796	-1.586	0.366379	0.999974
ENSG00000235681.1	AC245884.3	processed_pseudogene	chr19	1.30667	-1.03818	0.174264	0.999974
ENSG00000009694.13	TENM1	protein_coding	chrX	1.30651	3.46253	0.018672	0.999974
ENSG00000214856.11	KRT16P1	transcribed_unprocessed_pseudogene	chr17	1.3055	-0.912768	0.440736	0.999974
ENSG00000171819.4	ANGPTL7	protein_coding	chr1	1.30388	0.694005	0.239273	0.999974
ENSG00000153789.12	FAM92B	protein_coding	chr16	1.30366	-1.5872	0.367676	0.999974
ENSG00000187758.7	ADH1A	protein_coding	chr4	1.30366	-1.5872	0.367676	0.999974
ENSG00000200502.1	RF00019	misc_RNA	chr9	1.30366	-1.5872	0.367676	0.999974
ENSG00000213711.3	PHBP7	processed_pseudogene	chr9	1.30366	-1.5872	0.367676	0.999974
ENSG00000216588.8	IGSF23	protein_coding	chr19	1.30366	-1.5872	0.367676	0.999974
ENSG00000223305.1	RN7SKP30	misc_RNA	chr4	1.30366	-1.5872	0.367676	0.999974
ENSG00000224216.1	AC234781.1	antisense	chrX	1.30366	-1.5872	0.367676	0.999974
ENSG00000224962.4	PSAT1P4	processed_pseudogene	chr3	1.30366	-1.5872	0.367676	0.999974
ENSG00000228307.2	OR2S1P	transcribed_unprocessed_pseudogene	chr9	1.30366	-1.5872	0.367676	0.999974
ENSG00000237926.1	AC239367.3	unprocessed_pseudogene	chrX	1.30366	-1.5872	0.367676	0.999974
ENSG00000240096.1	AL132838.1	processed_pseudogene	chr14	1.30366	-1.5872	0.367676	0.999974
ENSG00000242781.1	LINC02050	lincRNA	chr3	1.30366	-1.5872	0.367676	0.999974
ENSG00000250015.1	AC018752.1	lincRNA	chr5	1.30366	-1.5872	0.367676	0.999974
ENSG00000259545.2	AC013452.1	processed_pseudogene	chr15	1.30366	-1.5872	0.367676	0.999974
ENSG00000261172.1	AC133919.2	lincRNA	chr16	1.30366	-1.5872	0.367676	0.999974
ENSG00000261970.1	AL391840.1	processed_pseudogene	chr6	1.30366	-1.5872	0.367676	0.999974
ENSG00000262172.1	AC116025.2	sense_intronic	chr17	1.30366	-1.5872	0.367676	0.999974
ENSG00000262769.1	AC025627.1	antisense	chr17	1.30366	-1.5872	0.367676	0.999974
ENSG00000265766.3	CXADRP3	transcribed_processed_pseudogene	chr18	1.30366	-1.5872	0.367676	0.999974
ENSG00000278934.1	AC117489.1	TEC	chr3	1.30366	-1.5872	0.367676	0.999974
ENSG00000280177.1	AC004408.2	TEC	chr17	1.30366	-1.5872	0.367676	0.999974
ENSG00000205579.3	DYNLL1P1	processed_pseudogene	chr14	1.30341	-1.60093	0.367694	0.999974
ENSG00000242020.3	RN7SL68P	misc_RNA	chr5	1.30341	-1.60093	0.367694	0.999974
ENSG00000249012.2	AC104819.1	unprocessed_pseudogene	chr4	1.30341	-1.60093	0.367694	0.999974
ENSG00000250267.2	AC021237.1	antisense	chr8	1.30341	-1.60093	0.367694	0.999974
ENSG00000255045.1	AP000866.5	antisense	chr11	1.30341	-1.60093	0.367694	0.999974
ENSG00000259654.1	AC115102.1	antisense	chr15	1.30341	-1.60093	0.367694	0.999974
ENSG00000264017.2	RN7SL336P	misc_RNA	chr6	1.30341	-1.60093	0.367694	0.999974
ENSG00000225953.2	SATB2-AS1	antisense	chr2	1.30244	-1.05363	0.184137	0.999974
ENSG00000127084.18	FGD3	protein_coding	chr9	1.30042	1.90183	0.0894166	0.999974
ENSG00000175894.16	TSPEAR	protein_coding	chr21	1.30008	1.88435	0.0251347	0.999974
ENSG00000136630.12	HLX	protein_coding	chr1	1.29891	0.159829	0.0651133	0.999974
ENSG00000224488.1	SAMM50P1	processed_pseudogene	chr9	1.29793	-0.246646	0.311721	0.999974
ENSG00000270294.1	XIAPP1	processed_pseudogene	chr10	1.29571	-0.669643	0.409588	0.999974
ENSG00000173114.12	LRRN3	protein_coding	chr7	1.29488	0.572235	0.0977005	0.999974
ENSG00000235827.2	TUBB8P9	unprocessed_pseudogene	chr1	1.29468	-0.108324	0.424298	0.999974
ENSG00000235805.1	SOCS5P3	processed_pseudogene	chr3	1.29358	0.0940409	0.29283	0.999974
ENSG00000234630.1	AC245060.2	lincRNA	chr22	1.29356	-0.800221	0.214544	0.999974
ENSG00000234586.2	AL161449.1	processed_pseudogene	chr9	1.29247	-0.885073	0.208778	0.999974
ENSG00000215184.2	RPS12P16	processed_pseudogene	chr10	1.29082	-1.05623	0.327853	0.999974
ENSG00000256844.1	MEF2BNBP1	processed_pseudogene	chr12	1.29078	-0.889402	0.130197	0.999974
ENSG00000234268.1	AP000936.3	processed_pseudogene	chr11	1.29056	-1.55831	0.372328	0.999974
ENSG00000241721.1	SUMO1P1	processed_pseudogene	chr20	1.29056	-1.55831	0.372328	0.999974
ENSG00000258981.1	COX5AP2	processed_pseudogene	chr14	1.29056	-1.55831	0.372328	0.999974
ENSG00000002079.14	MYH16	transcribed_unitary_pseudogene	chr7	1.28869	-1.06281	0.24216	0.999974
ENSG00000259940.2	AC109449.1	antisense	chr16	1.28869	-1.06281	0.24216	0.999974
ENSG00000285679.1	AC097626.1	antisense	chrX	1.28869	-1.06281	0.24216	0.999974
ENSG00000124479.9	NDP	protein_coding	chrX	1.28834	-1.59114	0.37267	0.999974
ENSG00000163515.6	RETNLB	protein_coding	chr3	1.28834	-1.59114	0.37267	0.999974
ENSG00000167851.14	CD300A	protein_coding	chr17	1.28834	-1.59114	0.37267	0.999974
ENSG00000219361.1	RPSAP72	processed_pseudogene	chr6	1.28834	-1.59114	0.37267	0.999974
ENSG00000224254.2	MTCO1P39	unprocessed_pseudogene	chr17	1.28834	-1.59114	0.37267	0.999974
ENSG00000227698.1	AP001619.1	sense_intronic	chr21	1.28834	-1.59114	0.37267	0.999974
ENSG00000234141.1	AC006042.4	antisense	chr7	1.28834	-1.59114	0.37267	0.999974
ENSG00000234397.3	PPIAP34	processed_pseudogene	chr1	1.28834	-1.59114	0.37267	0.999974
ENSG00000237836.5	PHKA2-AS1	antisense	chrX	1.28834	-1.59114	0.37267	0.999974
ENSG00000244998.1	AC100803.1	antisense	chr8	1.28834	-1.59114	0.37267	0.999974
ENSG00000250030.2	AC104806.1	processed_pseudogene	chr4	1.28834	-1.59114	0.37267	0.999974
ENSG00000251365.2	AC122710.2	lincRNA	chr5	1.28834	-1.59114	0.37267	0.999974
ENSG00000253605.1	HNRNPA1P38	processed_pseudogene	chr8	1.28834	-1.59114	0.37267	0.999974
ENSG00000258555.6	SPECC1L-ADORA2A	protein_coding	chr22	1.28834	-1.59114	0.37267	0.999974
ENSG00000264570.1	SNX19P3	processed_pseudogene	chr18	1.28834	-1.59114	0.37267	0.999974
ENSG00000266289.1	AC012213.3	lincRNA	chr8	1.28834	-1.59114	0.37267	0.999974
ENSG00000279469.1	AC109454.4	TEC	chr5	1.28834	-1.59114	0.37267	0.999974
ENSG00000280228.1	AC079753.1	TEC	chr2	1.28834	-1.59114	0.37267	0.999974
ENSG00000267490.1	AC008759.1	unprocessed_pseudogene	chr19	1.28788	-1.12554	0.29213	0.999974
ENSG00000215482.3	CALM2P3	processed_pseudogene	chr13	1.28752	-0.608262	0.370547	0.999974
ENSG00000142408.4	CACNG8	protein_coding	chr19	1.28724	2.24971	0.0538868	0.999974
ENSG00000247402.2	AC099487.1	lincRNA	chr5	1.28705	-0.894572	0.137106	0.999974
ENSG00000258365.1	AC073655.2	antisense	chr12	1.2863	-1.06611	0.224683	0.999974
ENSG00000266145.1	RHOT1P1	processed_pseudogene	chr18	1.28442	-0.948345	0.305933	0.999974
ENSG00000176320.2	AL138899.1	lincRNA	chr1	1.28307	-1.24424	0.316548	0.999974
ENSG00000283235.1	AC139493.2	processed_transcript	chr5	1.28307	-1.24424	0.316548	0.999974
ENSG00000081853.14	PCDHGA2	protein_coding	chr5	1.28304	1.92588	0.0356842	0.999974
ENSG00000120094.7	HOXB1	protein_coding	chr17	1.28207	2.4465	0.0793102	0.999974
ENSG00000237007.4	KRT18P52	processed_pseudogene	chr2	1.28165	-1.336	0.296197	0.999974
ENSG00000262406.2	MMP12	protein_coding	chr11	1.28165	-1.336	0.296197	0.999974
ENSG00000130303.12	BST2	protein_coding	chr19	1.28162	5.68134	0.00138315	0.348383
ENSG00000166670.9	MMP10	protein_coding	chr11	1.28136	4.4307	0.338227	0.999974
ENSG00000187135.7	VSTM2B	protein_coding	chr19	1.28082	-0.50478	0.177055	0.999974
ENSG00000250564.1	AC109454.3	lincRNA	chr5	1.28011	-0.809227	0.206909	0.999974
ENSG00000268104.2	SLC6A14	protein_coding	chrX	1.27986	-0.325704	0.445609	0.999974
ENSG00000243064.8	ABCC13	transcribed_unprocessed_pseudogene	chr21	1.27985	-0.532124	0.178247	0.999974
ENSG00000267476.1	AC104365.1	antisense	chr18	1.27985	-1.32166	0.381456	0.999974
ENSG00000115085.13	ZAP70	protein_coding	chr2	1.27973	-0.143326	0.161069	0.999974
ENSG00000214132.4	AC094103.1	processed_pseudogene	chr5	1.27946	-1.18061	0.552023	0.999974
ENSG00000172137.18	CALB2	protein_coding	chr16	1.27942	2.06059	0.105517	0.999974
ENSG00000275484.1	AP003419.3	lincRNA	chr11	1.27826	-1.14014	0.384001	0.999974
ENSG00000260266.1	PPIAP46	transcribed_processed_pseudogene	chr15	1.27742	2.70089	0.0897449	0.999974
ENSG00000175206.10	NPPA	protein_coding	chr1	1.27738	0.145806	0.167293	0.999974
ENSG00000124721.17	DNAH8	protein_coding	chr6	1.27731	-0.498704	0.242013	0.999974
ENSG00000180846.8	CSNK1G2-AS1	antisense	chr19	1.27682	-1.32701	0.307184	0.999974
ENSG00000183784.7	C9orf66	protein_coding	chr9	1.27644	-0.316301	0.169562	0.999974
ENSG00000152583.12	SPARCL1	protein_coding	chr4	1.27643	1.45911	0.0869867	0.999974
ENSG00000149633.11	KIAA1755	protein_coding	chr20	1.27597	-0.560675	0.437322	0.999974
ENSG00000263846.1	CIAPIN1P	processed_pseudogene	chr18	1.27594	-0.866939	0.135428	0.999974
ENSG00000253173.3	H2AFZP2	processed_pseudogene	chr8	1.27536	-0.741327	0.169145	0.999974
ENSG00000125851.9	PCSK2	protein_coding	chr20	1.27521	-1.06021	0.220969	0.999974
ENSG00000257360.1	AC123567.1	processed_pseudogene	chr12	1.2751	-0.950469	0.306872	0.999974
ENSG00000249988.1	AC092546.1	lincRNA	chr4	1.27507	-1.56226	0.377439	0.999974
ENSG00000254146.1	HMGB1P46	processed_pseudogene	chr8	1.27507	-1.56226	0.377439	0.999974
ENSG00000254484.1	AP002336.1	sense_intronic	chr11	1.27507	-1.56226	0.377439	0.999974
ENSG00000198033.11	TUBA3C	protein_coding	chr13	1.27492	0.20611	0.446664	0.999974
ENSG00000135914.5	HTR2B	protein_coding	chr2	1.27381	-1.12891	0.292874	0.999974
ENSG00000224261.2	RPSAP18	processed_pseudogene	chr1	1.27381	-1.12891	0.292874	0.999974
ENSG00000173557.14	C2orf70	protein_coding	chr2	1.27307	-1.59508	0.377681	0.999974
ENSG00000241907.1	RPS20P4	processed_pseudogene	chr5	1.27307	-1.59508	0.377681	0.999974
ENSG00000243193.4	AC006387.1	processed_transcript	chr7	1.27307	-1.59508	0.377681	0.999974
ENSG00000254739.1	AC137894.1	antisense	chr11	1.27307	-1.59508	0.377681	0.999974
ENSG00000263164.1	AC087500.2	lincRNA	chr17	1.27307	-1.59508	0.377681	0.999974
ENSG00000285887.1	AL009176.1	lincRNA	chr6	1.27307	-1.59508	0.377681	0.999974
ENSG00000127533.3	F2RL3	protein_coding	chr19	1.27072	-1.56347	0.378781	0.999974
ENSG00000179101.5	AL590139.1	processed_pseudogene	chrX	1.27072	-1.56347	0.378781	0.999974
ENSG00000215867.4	KRT18P57	processed_pseudogene	chr1	1.27072	-1.56347	0.378781	0.999974
ENSG00000234737.1	KRT18P15	processed_pseudogene	chr3	1.27072	-1.56347	0.378781	0.999974
ENSG00000242931.1	RPL7P49	processed_pseudogene	chr17	1.27072	-1.56347	0.378781	0.999974
ENSG00000251111.2	FCF1P8	processed_pseudogene	chr4	1.27072	-1.56347	0.378781	0.999974
ENSG00000260062.3	GOLGA2P11	transcribed_unprocessed_pseudogene	chr15	1.27072	-1.56347	0.378781	0.999974
ENSG00000260930.1	LINC01416	lincRNA	chr18	1.27072	-1.56347	0.378781	0.999974
ENSG00000248711.1	THUMPD3P1	unprocessed_pseudogene	chr7	1.27035	-1.30373	0.469747	0.999974
ENSG00000251609.2	SETP12	processed_pseudogene	chr4	1.26958	-0.881659	0.107828	0.999974
ENSG00000280057.1	AL022069.2	TEC	chr6	1.26834	-0.873079	0.128553	0.999974
ENSG00000136574.17	GATA4	protein_coding	chr8	1.26691	1.85566	0.0523743	0.999974
ENSG00000216809.1	AL589993.1	processed_pseudogene	chr6	1.2667	-0.631141	0.246819	0.999974
ENSG00000060709.15	RIMBP2	protein_coding	chr12	1.26522	0.275726	0.103868	0.999974
ENSG00000140481.14	CCDC33	protein_coding	chr15	1.26082	0.912593	0.101718	0.999974
ENSG00000272682.1	AC004471.2	lincRNA	chr22	1.26064	-1.23132	0.4069	0.999974
ENSG00000119508.17	NR4A3	protein_coding	chr9	1.26015	6.57553	0.531816	0.999974
ENSG00000127954.12	STEAP4	protein_coding	chr7	1.25971	0.450862	0.240994	0.999974
ENSG00000164756.12	SLC30A8	protein_coding	chr8	1.25877	0.147333	0.487832	0.999974
ENSG00000119922.9	IFIT2	protein_coding	chr10	1.25629	0.699431	0.225374	0.999974
ENSG00000201659.1	RNU12-2P	snRNA	chrX	1.2553	-1.56742	0.383911	0.999974
ENSG00000214097.4	SMCO1	protein_coding	chr3	1.2553	-1.56742	0.383911	0.999974
ENSG00000221510.1	MIR548O	miRNA	chr7	1.2553	-1.56742	0.383911	0.999974
ENSG00000226496.2	LINC00323	antisense	chr21	1.2553	-1.56742	0.383911	0.999974
ENSG00000227034.1	AL445433.1	processed_pseudogene	chr1	1.2553	-1.56742	0.383911	0.999974
ENSG00000230251.1	PHBP4	processed_pseudogene	chr2	1.2553	-1.56742	0.383911	0.999974
ENSG00000238793.1	SNORD124	snoRNA	chr17	1.2553	-1.56742	0.383911	0.999974
ENSG00000261555.1	AC025277.1	lincRNA	chr16	1.2553	-1.56742	0.383911	0.999974
ENSG00000061492.11	WNT8A	protein_coding	chr5	1.25298	3.53551	0.318534	0.999974
ENSG00000146090.15	RASGEF1C	protein_coding	chr5	1.25153	-0.0743008	0.0796403	0.999974
ENSG00000207248.1	RNU6-1005P	snRNA	chr16	1.25097	-1.56863	0.385255	0.999974
ENSG00000212536.1	RNA5SP474	rRNA_pseudogene	chr20	1.25097	-1.56863	0.385255	0.999974
ENSG00000228789.7	HCG22	lincRNA	chr6	1.25097	-1.56863	0.385255	0.999974
ENSG00000236905.2	AC104333.3	processed_pseudogene	chr1	1.25097	-1.56863	0.385255	0.999974
ENSG00000265678.1	AC129510.1	antisense	chr17	1.25097	-1.56863	0.385255	0.999974
ENSG00000271228.1	AL121655.1	antisense	chr2	1.25097	-1.56863	0.385255	0.999974
ENSG00000271806.1	AL590822.2	antisense	chr1	1.25097	-1.56863	0.385255	0.999974
ENSG00000104879.4	CKM	protein_coding	chr19	1.24953	-0.949407	0.262173	0.999974
ENSG00000271428.1	AL031281.1	processed_pseudogene	chr1	1.24953	-0.949407	0.262173	0.999974
ENSG00000232656.7	IDI2-AS1	antisense	chr10	1.24839	-1.33428	0.307631	0.999974
ENSG00000261468.1	AC096921.2	sense_overlapping	chr3	1.24839	-1.33428	0.307631	0.999974
ENSG00000100652.4	SLC10A1	protein_coding	chr14	1.24645	-0.93398	0.309943	0.999974
ENSG00000232794.1	HNRNPDP1	processed_pseudogene	chrX	1.24575	-0.896057	0.172138	0.999974
ENSG00000227832.1	ST13P21	processed_pseudogene	chr1	1.24555	-0.92012	0.382034	0.999974
ENSG00000258998.1	LINC02302	lincRNA	chr14	1.24542	1.12066	0.0450238	0.999974
ENSG00000196844.8	PATE2	protein_coding	chr11	1.24525	-0.684615	0.353412	0.999974
ENSG00000251550.1	AC091133.4	processed_pseudogene	chr17	1.24408	0.508819	0.072976	0.999974
ENSG00000227355.2	AL359644.1	antisense	chr9	1.24406	-1.05801	0.323357	0.999974
ENSG00000166796.11	LDHC	protein_coding	chr11	1.24228	-0.868407	0.147544	0.999974
ENSG00000235621.8	LINC00494	lincRNA	chr20	1.24158	0.120617	0.158755	0.999974
ENSG00000214772.2	AC010168.1	antisense	chr12	1.24151	-0.818591	0.339423	0.999974
ENSG00000207003.1	RNU6-611P	snRNA	chr19	1.24148	-0.719159	0.158932	0.999974
ENSG00000183682.7	BMP8A	protein_coding	chr1	1.24028	-0.714266	0.113272	0.999974
ENSG00000100365.14	NCF4	protein_coding	chr22	1.23991	-1.57138	0.389059	0.999974
ENSG00000188909.4	BSX	protein_coding	chr11	1.23991	-1.57138	0.389059	0.999974
ENSG00000207357.1	RNU6-2	snRNA	chr19	1.23991	-1.57138	0.389059	0.999974
ENSG00000227877.6	MRLN	protein_coding	chr10	1.23991	-1.57138	0.389059	0.999974
ENSG00000228020.2	HNRNPA1P46	processed_pseudogene	chr1	1.23991	-1.57138	0.389059	0.999974
ENSG00000236120.6	AC110995.1	lincRNA	chrX	1.23991	-1.57138	0.389059	0.999974
ENSG00000262966.2	AC005695.1	antisense	chr17	1.23991	-1.57138	0.389059	0.999974
ENSG00000172058.15	SERF1A	protein_coding	chr5	1.23984	-1.33124	0.424897	0.999974
ENSG00000182070.5	OR52A1	protein_coding	chr11	1.23975	-0.38927	0.391744	0.999974
ENSG00000168907.13	PLA2G4F	protein_coding	chr15	1.23946	-1.34079	0.272569	0.999974
ENSG00000256087.6	ZNF432	protein_coding	chr19	1.23652	4.89313	0.0384675	0.999974
ENSG00000231006.1	RPL7P32	processed_pseudogene	chr7	1.23628	-1.02242	0.364806	0.999974
ENSG00000138400.12	MDH1B	protein_coding	chr2	1.23593	0.19566	0.187867	0.999974
ENSG00000184995.7	IFNE	protein_coding	chr9	1.23561	-1.57258	0.390404	0.999974
ENSG00000206659.1	RF00019	misc_RNA	chr1	1.23561	-1.57258	0.390404	0.999974
ENSG00000214787.9	MS4A4E	protein_coding	chr11	1.23561	-1.57258	0.390404	0.999974
ENSG00000233067.2	PTCHD1-AS	lincRNA	chrX	1.23561	-1.57258	0.390404	0.999974
ENSG00000236641.1	Z99916.1	lincRNA	chr22	1.23561	-1.57258	0.390404	0.999974
ENSG00000242170.3	RN7SL329P	misc_RNA	chr8	1.23561	-1.57258	0.390404	0.999974
[truncated: 28,915 more rows]

## Sheet: TPM Biparental cells
ensemblID	gene_name	gene_type	chr	B105_ATF7IP	B105_EMPTY
ENSG00000000003.14	TSPAN6	protein_coding	chrX	44.4055	56.8418
ENSG00000000005.5	TNMD	protein_coding	chrX	3.31395	4.91494
ENSG00000000419.12	DPM1	protein_coding	chr20	73.9058	75.6945
ENSG00000000457.13	SCYL3	protein_coding	chr1	3.19328	3.63036
ENSG00000000460.16	C1orf112	protein_coding	chr1	4.2535	4.89914
ENSG00000000938.12	FGR	protein_coding	chr1	0.461875	0.38056
ENSG00000000971.15	CFH	protein_coding	chr1	0.0801863	0.0424731
ENSG00000001036.13	FUCA2	protein_coding	chr6	118.285	133.061
ENSG00000001084.12	GCLC	protein_coding	chr6	21.6682	21.9626
ENSG00000001167.14	NFYA	protein_coding	chr6	63.6872	71.9255
ENSG00000001460.17	STPG1	protein_coding	chr1	5.26424	5.54412
ENSG00000001461.16	NIPAL3	protein_coding	chr1	6.90367	8.76736
ENSG00000001497.16	LAS1L	protein_coding	chrX	57.3895	57.6373
ENSG00000001561.6	ENPP4	protein_coding	chr6	18.4131	23.3225
ENSG00000001617.11	SEMA3F	protein_coding	chr3	18.8245	17.2944
ENSG00000001626.15	CFTR	protein_coding	chr7	0.24355	0.396934
ENSG00000001629.9	ANKIB1	protein_coding	chr7	60.9295	64.8984
ENSG00000001630.16	CYP51A1	protein_coding	chr7	4.98987	5.49751
ENSG00000001631.15	KRIT1	protein_coding	chr7	1.73724	1.67798
ENSG00000002016.17	RAD52	protein_coding	chr12	3.01166	3.70091
ENSG00000002079.14	MYH16	transcribed_unitary_pseudogene	chr7	0.125846	0
ENSG00000002330.13	BAD	protein_coding	chr11	6.67908	6.33852
ENSG00000002549.12	LAP3	protein_coding	chr4	36.3085	45.3947
ENSG00000002586.19	CD99	protein_coding	chrX	0	0
ENSG00000002586.19_PAR_Y	CD99	protein_coding	chrY	0	0
ENSG00000002587.9	HS3ST1	protein_coding	chr4	1.16963	1.74926
ENSG00000002726.20	AOC1	protein_coding	chr7	0	0.0460558
ENSG00000002745.12	WNT16	protein_coding	chr7	0.993428	0.451028
ENSG00000002746.14	HECW1	protein_coding	chr7	1.45456	1.90512
ENSG00000002822.15	MAD1L1	protein_coding	chr7	7.86168	8.09209
ENSG00000002834.17	LASP1	protein_coding	chr17	94.272	92.7023
ENSG00000002919.14	SNX11	protein_coding	chr17	6.57273	6.70341
ENSG00000002933.8	TMEM176A	protein_coding	chr7	0	0.225721
ENSG00000003056.7	M6PR	protein_coding	chr12	39.1969	42.1852
ENSG00000003096.14	KLHL13	protein_coding	chrX	4.72559	6.05389
ENSG00000003137.8	CYP26B1	protein_coding	chr2	2.44385	2.17285
ENSG00000003147.18	ICA1	protein_coding	chr7	8.85737	11.2545
ENSG00000003249.13	DBNDD1	protein_coding	chr16	35.826	32.8479
ENSG00000003393.14	ALS2	protein_coding	chr2	23.064	25.8024
ENSG00000003400.14	CASP10	protein_coding	chr2	1.39207	0.870316
ENSG00000003402.19	CFLAR	protein_coding	chr2	7.0594	6.55897
ENSG00000003436.15	TFPI	protein_coding	chr2	6.46376	4.60484
ENSG00000003509.15	NDUFAF7	protein_coding	chr2	31.618	37.9318
ENSG00000003756.16	RBM5	protein_coding	chr3	15.7617	17.7206
ENSG00000003987.13	MTMR7	protein_coding	chr8	4.98513	6.69792
ENSG00000003989.17	SLC7A2	protein_coding	chr8	9.18142	12.6463
ENSG00000004059.10	ARF5	protein_coding	chr7	105.109	102.602
ENSG00000004139.13	SARM1	protein_coding	chr17	0.495372	0.629734
ENSG00000004142.11	POLDIP2	protein_coding	chr17	159.503	171.146
ENSG00000004399.12	PLXND1	protein_coding	chr3	20.3345	21.0456
ENSG00000004455.16	AK2	protein_coding	chr1	43.0441	41.4882
ENSG00000004468.12	CD38	protein_coding	chr4	0.499882	0.860527
ENSG00000004478.7	FKBP4	protein_coding	chr12	224.939	274.232
ENSG00000004487.16	KDM1A	protein_coding	chr1	216.469	231.343
ENSG00000004534.14	RBM6	protein_coding	chr3	26.5034	28.4973
ENSG00000004660.14	CAMKK1	protein_coding	chr17	4.82233	5.74717
ENSG00000004700.15	RECQL	protein_coding	chr12	37.8426	42.2121
ENSG00000004766.16	VPS50	protein_coding	chr7	3.43902	3.95656
ENSG00000004776.12	HSPB6	protein_coding	chr19	2.0501	1.44786
ENSG00000004777.18	ARHGAP33	protein_coding	chr19	9.34938	7.89717
ENSG00000004779.9	NDUFAB1	protein_coding	chr16	131.747	174.079
ENSG00000004799.7	PDK4	protein_coding	chr7	12.4496	11.5846
ENSG00000004809.13	SLC22A16	protein_coding	chr6	0.0558948	0
ENSG00000004838.13	ZMYND10	protein_coding	chr3	0.296926	0.314552
ENSG00000004846.16	ABCB5	protein_coding	chr7	0.0813062	0
ENSG00000004848.7	ARX	protein_coding	chrX	0.376467	0.598221
ENSG00000004864.13	SLC25A13	protein_coding	chr7	72.7159	87.5656
ENSG00000004866.20	ST7	protein_coding	chr7	1.98071	2.63545
ENSG00000004897.11	CDC27	protein_coding	chr17	22.5595	25.4937
ENSG00000004939.14	SLC4A1	protein_coding	chr17	0.223841	0.177847
ENSG00000004948.14	CALCR	protein_coding	chr7	1.52066	2.46377
ENSG00000004961.14	HCCS	protein_coding	chrX	50.4285	55.8502
ENSG00000004975.11	DVL2	protein_coding	chr17	24.6999	25.3782
ENSG00000005001.9	PRSS22	protein_coding	chr16	1.02579	1.7782
ENSG00000005007.12	UPF1	protein_coding	chr19	42.2718	41.8418
ENSG00000005020.12	SKAP2	protein_coding	chr7	8.3648	7.75368
ENSG00000005022.5	SLC25A5	protein_coding	chrX	647.337	708.674
ENSG00000005059.15	MCUB	protein_coding	chr4	14.2551	15.2183
ENSG00000005073.5	HOXA11	protein_coding	chr7	0.560236	1.03861
ENSG00000005075.15	POLR2J	protein_coding	chr7	60.5891	60.7267
ENSG00000005100.12	DHX33	protein_coding	chr17	45.7956	50.8201
ENSG00000005102.12	MEOX1	protein_coding	chr17	0.172641	0.0914447
ENSG00000005108.15	THSD7A	protein_coding	chr7	0.750435	0.630503
ENSG00000005156.11	LIG3	protein_coding	chr17	35.6359	35.9597
ENSG00000005175.9	RPAP3	protein_coding	chr12	55.1673	52.4574
ENSG00000005187.11	ACSM3	protein_coding	chr16	2.47028	2.3351
ENSG00000005189.19	REXO5	protein_coding	chr16	3.2755	3.98401
ENSG00000005194.14	CIAPIN1	protein_coding	chr16	17.7908	21.3515
ENSG00000005206.16	SPPL2B	protein_coding	chr19	9.451	9.57354
ENSG00000005238.19	FAM214B	protein_coding	chr9	5.65379	5.96291
ENSG00000005243.9	COPZ2	protein_coding	chr17	4.07029	4.53303
ENSG00000005249.12	PRKAR2B	protein_coding	chr7	79.7641	86.2153
ENSG00000005302.18	MSL3	protein_coding	chrX	1.30129	1.18324
ENSG00000005339.14	CREBBP	protein_coding	chr16	25.5381	23.4678
ENSG00000005379.16	TSPOAP1	protein_coding	chr17	2.38106	2.97453
ENSG00000005381.7	MPO	protein_coding	chr17	0.386318	0.818501
ENSG00000005421.8	PON1	protein_coding	chr7	0.131004	0.277561
ENSG00000005436.13	GCFC2	protein_coding	chr2	8.43068	9.96891
ENSG00000005448.16	WDR54	protein_coding	chr2	9.80512	13.3549
ENSG00000005469.11	CROT	protein_coding	chr7	7.54901	7.03507
ENSG00000005471.17	ABCB4	protein_coding	chr7	0.52409	0.688449
ENSG00000005483.20	KMT2E	protein_coding	chr7	19.7203	19.0649
ENSG00000005486.16	RHBDD2	protein_coding	chr7	13.7772	15.2176
ENSG00000005513.9	SOX8	protein_coding	chr16	9.56295	9.49175
ENSG00000005700.14	IBTK	protein_coding	chr6	15.5344	19.4326
ENSG00000005801.17	ZNF195	protein_coding	chr11	11.2009	12.0037
ENSG00000005810.17	MYCBP2	protein_coding	chr13	7.66191	7.57452
ENSG00000005812.10	FBXL3	protein_coding	chr13	12.988	13.6873
ENSG00000005844.17	ITGAL	protein_coding	chr16	0.0897743	0.0634022
ENSG00000005882.11	PDK2	protein_coding	chr17	4.58544	3.9098
ENSG00000005884.17	ITGA3	protein_coding	chr17	7.38254	8.85371
ENSG00000005889.15	ZFX	protein_coding	chrX	4.04939	4.67393
ENSG00000005893.15	LAMP2	protein_coding	chrX	64.8153	77.6188
ENSG00000005961.18	ITGA2B	protein_coding	chr17	3.25774	5.37389
ENSG00000005981.12	ASB4	protein_coding	chr7	0	0.221012
ENSG00000006007.11	GDE1	protein_coding	chr16	54.459	54.8428
ENSG00000006015.17	REX1BD	protein_coding	chr19	20.9649	18.7371
ENSG00000006016.10	CRLF1	protein_coding	chr19	10.5315	10.5368
ENSG00000006025.11	OSBPL7	protein_coding	chr17	2.51007	3.05936
ENSG00000006042.11	TMEM98	protein_coding	chr17	46.9652	33.3068
ENSG00000006047.12	YBX2	protein_coding	chr17	28.6633	27.5554
ENSG00000006059.3	KRT33A	protein_coding	chr17	0	0
ENSG00000006062.15	MAP3K14	protein_coding	chr17	1.28778	1.33799
ENSG00000006071.13	ABCC8	protein_coding	chr11	0.0395631	0.0457218
ENSG00000006116.3	CACNG3	protein_coding	chr16	0	0
ENSG00000006118.14	TMEM132A	protein_coding	chr11	15.0708	14.4327
ENSG00000006125.17	AP2B1	protein_coding	chr17	67.0801	70.3192
ENSG00000006128.11	TAC1	protein_coding	chr7	2.4349	3.18637
ENSG00000006194.9	ZNF263	protein_coding	chr16	22.3366	19.0491
ENSG00000006210.6	CX3CL1	protein_coding	chr16	0.716369	1.16364
ENSG00000006282.20	SPATA20	protein_coding	chr17	3.69334	5.16128
ENSG00000006283.17	CACNA1G	protein_coding	chr17	0.289516	0.28311
ENSG00000006327.13	TNFRSF12A	protein_coding	chr16	28.2854	43.9766
ENSG00000006377.10	DLX6	protein_coding	chr7	0	0.143605
ENSG00000006432.15	MAP3K9	protein_coding	chr14	7.02809	7.35686
ENSG00000006451.7	RALA	protein_coding	chr7	131.69	132.864
ENSG00000006453.13	BAIAP2L1	protein_coding	chr7	58.6851	58.7313
ENSG00000006459.10	KDM7A	protein_coding	chr7	12.6766	15.1631
ENSG00000006468.13	ETV1	protein_coding	chr7	14.8677	16.9006
ENSG00000006530.16	AGK	protein_coding	chr7	8.41824	10.2954
ENSG00000006534.15	ALDH3B1	protein_coding	chr11	0.322854	0.376221
ENSG00000006555.10	TTC22	protein_coding	chr1	1.6967	1.50983
ENSG00000006576.16	PHTF2	protein_coding	chr7	8.42273	9.95076
ENSG00000006606.8	CCL26	protein_coding	chr7	9.64057	9.67533
ENSG00000006607.13	FARP2	protein_coding	chr2	8.01998	9.72669
ENSG00000006611.15	USH1C	protein_coding	chr11	0.517364	0.843193
ENSG00000006625.17	GGCT	protein_coding	chr7	43.2081	49.6686
ENSG00000006634.7	DBF4	protein_coding	chr7	34.7435	39.2458
ENSG00000006638.11	TBXA2R	protein_coding	chr19	0.583568	1.33945
ENSG00000006652.13	IFRD1	protein_coding	chr7	16.6555	19.2425
ENSG00000006659.12	LGALS14	protein_coding	chr19	1.85641	1.96661
ENSG00000006695.10	COX10	protein_coding	chr17	25.1988	30.6641
ENSG00000006704.10	GTF2IRD1	protein_coding	chr7	14.6167	16.9984
ENSG00000006712.14	PAF1	protein_coding	chr19	38.7022	31.0059
ENSG00000006715.15	VPS41	protein_coding	chr7	32.2348	36.549
ENSG00000006740.16	ARHGAP44	protein_coding	chr17	5.78748	7.44482
ENSG00000006744.18	ELAC2	protein_coding	chr17	22.7206	24.9251
ENSG00000006747.14	SCIN	protein_coding	chr7	0.192849	0.306445
ENSG00000006756.15	ARSD	protein_coding	chrX	2.4309	3.6625
ENSG00000006757.11	PNPLA4	protein_coding	chrX	9.99099	10.3724
ENSG00000006788.13	MYH13	protein_coding	chr17	0	0
ENSG00000006831.9	ADIPOR2	protein_coding	chr12	69.7781	81.4483
ENSG00000006837.11	CDKL3	protein_coding	chr5	0.506694	0.483094
ENSG00000007001.12	UPP2	protein_coding	chr2	0	0
ENSG00000007038.10	PRSS21	protein_coding	chr16	0.564627	0.0854491
ENSG00000007047.14	MARK4	protein_coding	chr19	30.9467	30.0365
ENSG00000007062.11	PROM1	protein_coding	chr4	8.86446	15.7471
ENSG00000007080.10	CCDC124	protein_coding	chr19	185.797	150.782
ENSG00000007129.17	CEACAM21	protein_coding	chr19	0	0
ENSG00000007168.12	PAFAH1B1	protein_coding	chr17	75.5343	80.7333
ENSG00000007171.17	NOS2	protein_coding	chr17	1.08437	1.49336
ENSG00000007174.17	DNAH9	protein_coding	chr17	0.0861487	0.0912626
ENSG00000007202.14	KIAA0100	protein_coding	chr17	26.4059	27.0438
ENSG00000007216.14	SLC13A2	protein_coding	chr17	0	0
ENSG00000007237.18	GAS7	protein_coding	chr17	3.63176	3.11285
ENSG00000007255.10	TRAPPC6A	protein_coding	chr19	36.8515	45.2357
ENSG00000007264.14	MATK	protein_coding	chr19	6.309	8.5873
ENSG00000007306.14	CEACAM7	protein_coding	chr19	0	0
ENSG00000007312.12	CD79B	protein_coding	chr17	1.35542	0.783204
ENSG00000007314.12	SCN4A	protein_coding	chr17	7.15966	9.13106
ENSG00000007341.18	ST7L	protein_coding	chr1	1.68446	1.7383
ENSG00000007350.16	TKTL1	protein_coding	chrX	0.367933	0
ENSG00000007372.22	PAX6	protein_coding	chr11	0.242362	0.0981688
ENSG00000007376.7	RPUSD1	protein_coding	chr16	12.3969	11.7885
ENSG00000007384.15	RHBDF1	protein_coding	chr16	13.6926	14.6055
ENSG00000007392.16	LUC7L	protein_coding	chr16	23.695	23.874
ENSG00000007402.11	CACNA2D2	protein_coding	chr3	8.10414	9.49099
ENSG00000007516.13	BAIAP3	protein_coding	chr16	1.24644	1.28323
ENSG00000007520.3	TSR3	protein_coding	chr16	84.6708	94.5832
ENSG00000007541.16	PIGQ	protein_coding	chr16	3.02819	3.59916
ENSG00000007545.15	CRAMP1	protein_coding	chr16	6.19743	6.00357
ENSG00000007866.20	TEAD3	protein_coding	chr6	43.1017	44.4093
ENSG00000007908.15	SELE	protein_coding	chr1	0	0
ENSG00000007923.15	DNAJC11	protein_coding	chr1	31.9903	29.2865
ENSG00000007933.12	FMO3	protein_coding	chr1	0	0
ENSG00000007944.14	MYLIP	protein_coding	chr6	41.6705	41.0437
ENSG00000007952.17	NOX1	protein_coding	chrX	0.310408	0.822087
ENSG00000007968.6	E2F2	protein_coding	chr1	8.32923	7.21936
ENSG00000008018.8	PSMB1	protein_coding	chr6	374.065	434.908
ENSG00000008056.13	SYN1	protein_coding	chrX	8.60351	8.88052
ENSG00000008083.13	JARID2	protein_coding	chr6	286.64	346.416
ENSG00000008086.11	CDKL5	protein_coding	chrX	9.31977	8.61796
ENSG00000008118.9	CAMK1G	protein_coding	chr1	0.678806	0.513643
ENSG00000008128.22	CDK11A	protein_coding	chr1	0.200039	0.360253
ENSG00000008130.15	NADK	protein_coding	chr1	17.7722	19.0859
ENSG00000008196.12	TFAP2B	protein_coding	chr6	0.08388	0.0888592
ENSG00000008197.4	TFAP2D	protein_coding	chr6	0	0
ENSG00000008226.19	DLEC1	protein_coding	chr3	0.607476	0.372574
ENSG00000008256.15	CYTH3	protein_coding	chr7	13.7669	16.2669
ENSG00000008277.14	ADAM22	protein_coding	chr7	4.60357	5.70947
ENSG00000008282.8	SYPL1	protein_coding	chr7	52.5711	71.6489
ENSG00000008283.15	CYB561	protein_coding	chr17	4.62535	6.44726
ENSG00000008294.20	SPAG9	protein_coding	chr17	17.6349	19.3642
ENSG00000008300.16	CELSR3	protein_coding	chr3	14.9505	15.9608
ENSG00000008311.14	AASS	protein_coding	chr7	159.202	151.004
ENSG00000008323.15	PLEKHG6	protein_coding	chr12	7.18644	8.84892
ENSG00000008324.11	SS18L2	protein_coding	chr3	68.6047	112.319
ENSG00000008382.15	MPND	protein_coding	chr19	8.17897	9.19361
ENSG00000008394.12	MGST1	protein_coding	chr12	79.8666	86.2717
ENSG00000008405.11	CRY1	protein_coding	chr12	31.5953	36.8326
ENSG00000008438.4	PGLYRP1	protein_coding	chr19	2.59431	0.916105
ENSG00000008441.16	NFIX	protein_coding	chr19	5.79222	4.80465
ENSG00000008513.15	ST3GAL1	protein_coding	chr8	3.145	2.58865
ENSG00000008516.16	MMP25	protein_coding	chr16	18.7953	20.3463
ENSG00000008517.16	IL32	protein_coding	chr16	1.1612	1.23013
ENSG00000008710.19	PKD1	protein_coding	chr16	2.54124	2.89421
ENSG00000008735.13	MAPK8IP2	protein_coding	chr22	0.969355	0.513448
ENSG00000008838.19	MED24	protein_coding	chr17	14.6603	15.107
ENSG00000008853.16	RHOBTB2	protein_coding	chr8	3.91699	4.42614
ENSG00000008869.11	HEATR5B	protein_coding	chr2	30.1232	30.25
ENSG00000008952.16	SEC62	protein_coding	chr3	70.4368	79.4708
ENSG00000008988.9	RPS20	protein_coding	chr8	338.952	379.257
ENSG00000009307.15	CSDE1	protein_coding	chr1	203.945	215.461
ENSG00000009335.17	UBE3C	protein_coding	chr7	45.377	48.8168
ENSG00000009413.15	REV3L	protein_coding	chr6	1.93648	2.19995
ENSG00000009694.13	TENM1	protein_coding	chrX	1.11595	1.53434
ENSG00000009709.11	PAX7	protein_coding	chr1	0.327267	0.277356
ENSG00000009724.16	MASP2	protein_coding	chr1	1.71727	2.27401
ENSG00000009765.14	IYD	protein_coding	chr6	0	0
ENSG00000009780.15	FAM76A	protein_coding	chr1	15.2492	17.4659
ENSG00000009790.14	TRAF3IP3	protein_coding	chr1	0.0562676	0.0894116
ENSG00000009830.11	POMT2	protein_coding	chr14	6.14588	6.416
ENSG00000009844.15	VTA1	protein_coding	chr6	52.6657	52.9077
ENSG00000009950.15	MLXIPL	protein_coding	chr7	2.63958	3.34999
ENSG00000009954.10	BAZ1B	protein_coding	chr7	102.409	96.0602
ENSG00000010017.12	RANBP9	protein_coding	chr6	136.759	143.128
ENSG00000010030.13	ETV7	protein_coding	chr6	0.703279	0.798243
ENSG00000010072.15	SPRTN	protein_coding	chr1	9.88044	9.18154
ENSG00000010165.19	METTL13	protein_coding	chr1	33.6626	36.2815
ENSG00000010219.13	DYRK4	protein_coding	chr12	1.74869	2.56196
ENSG00000010244.18	ZNF207	protein_coding	chr17	40.8448	44.8598
ENSG00000010256.10	UQCRC1	protein_coding	chr3	90.8214	99.3592
ENSG00000010270.13	STARD3NL	protein_coding	chr7	27.3192	34.8664
ENSG00000010278.13	CD9	protein_coding	chr12	38.9339	44.6692
ENSG00000010282.14	HHATL	protein_coding	chr3	0	0
ENSG00000010292.12	NCAPD2	protein_coding	chr12	97.5311	112.72
ENSG00000010295.19	IFFO1	protein_coding	chr12	3.3146	3.65344
ENSG00000010310.8	GIPR	protein_coding	chr19	1.35528	1.37047
ENSG00000010318.20	PHF7	protein_coding	chr3	5.64754	6.77
ENSG00000010319.6	SEMA3G	protein_coding	chr3	5.87438	6.74168
ENSG00000010322.15	NISCH	protein_coding	chr3	34.095	36.7944
ENSG00000010327.10	STAB1	protein_coding	chr3	0.239989	0.47669
ENSG00000010361.13	FUZ	protein_coding	chr19	6.18862	6.86817
ENSG00000010379.15	SLC6A13	protein_coding	chr12	0.0610757	0.0647013
ENSG00000010404.17	IDS	protein_coding	chrX	24.5573	27.3538
ENSG00000010438.16	PRSS3	protein_coding	chr9	0.224165	0.118736
ENSG00000010539.11	ZNF200	protein_coding	chr16	5.06517	4.14504
ENSG00000010610.9	CD4	protein_coding	chr12	1.19998	2.01276
ENSG00000010626.14	LRRC23	protein_coding	chr12	0.715448	1.15917
ENSG00000010671.15	BTK	protein_coding	chrX	0.384492	0.305487
ENSG00000010704.18	HFE	protein_coding	chr6	0.317904	0.707229
ENSG00000010803.16	SCMH1	protein_coding	chr1	4.31223	4.45987
ENSG00000010810.17	FYN	protein_coding	chr6	18.1426	17.1861
ENSG00000010818.9	HIVEP2	protein_coding	chr6	4.46457	6.1245
ENSG00000010932.16	FMO1	protein_coding	chr1	0.236548	0.400944
ENSG00000011007.12	ELOA	protein_coding	chr1	40.5915	40.8137
ENSG00000011009.10	LYPLA2	protein_coding	chr1	45.3373	46.1564
ENSG00000011021.22	CLCN6	protein_coding	chr1	11.3701	13.1046
ENSG00000011028.13	MRC2	protein_coding	chr17	47.9255	42.1002
ENSG00000011052.21	NME1-NME2	protein_coding	chr17	0	0
ENSG00000011083.8	SLC6A7	protein_coding	chr5	0	0
ENSG00000011105.13	TSPAN9	protein_coding	chr12	19.3832	20.5338
ENSG00000011114.14	BTBD7	protein_coding	chr14	16.123	18.3461
ENSG00000011132.11	APBA3	protein_coding	chr19	6.24699	8.12714
ENSG00000011143.16	MKS1	protein_coding	chr17	9.07456	8.70796
ENSG00000011198.9	ABHD5	protein_coding	chr3	5.84012	5.81466
ENSG00000011201.11	ANOS1	protein_coding	chrX	86.0549	114.754
ENSG00000011243.17	AKAP8L	protein_coding	chr19	23.0821	22.9675
ENSG00000011258.15	MBTD1	protein_coding	chr17	49.6114	58.1208
ENSG00000011260.13	UTP18	protein_coding	chr17	103.764	116.947
ENSG00000011275.18	RNF216	protein_coding	chr7	30.0263	28.0269
ENSG00000011295.15	TTC19	protein_coding	chr17	35.2274	42.673
ENSG00000011304.19	PTBP1	protein_coding	chr19	104.978	103.078
ENSG00000011332.19	DPF1	protein_coding	chr19	1.32151	0.99612
ENSG00000011347.9	SYT7	protein_coding	chr11	4.1457	5.90147
ENSG00000011376.10	LARS2	protein_coding	chr3	19.7124	22.6564
ENSG00000011405.13	PIK3C2A	protein_coding	chr11	111.69	127.389
ENSG00000011422.11	PLAUR	protein_coding	chr19	3.10628	3.00453
ENSG00000011426.10	ANLN	protein_coding	chr7	65.5809	70.8021
ENSG00000011451.19	WIZ	protein_coding	chr19	12.4241	12.5082
ENSG00000011454.16	RABGAP1	protein_coding	chr9	30.9272	34.0899
ENSG00000011465.16	DCN	protein_coding	chr12	1.20317	0.99418
ENSG00000011478.11	QPCTL	protein_coding	chr19	18.494	25.9918
ENSG00000011485.14	PPP5C	protein_coding	chr19	30.4464	28.8352
ENSG00000011523.13	CEP68	protein_coding	chr2	18.9766	23.3431
ENSG00000011566.14	MAP4K3	protein_coding	chr2	33.2819	38.2743
ENSG00000011590.13	ZBTB32	protein_coding	chr19	0.171093	0.362498
ENSG00000011600.11	TYROBP	protein_coding	chr19	0	0
ENSG00000011638.10	TMEM159	protein_coding	chr16	16.4076	19.1449
ENSG00000011677.12	GABRA3	protein_coding	chrX	4.56883	4.84004
ENSG00000012048.21	BRCA1	protein_coding	chr17	5.54777	5.49975
ENSG00000012061.15	ERCC1	protein_coding	chr19	10.9716	13.1935
ENSG00000012124.16	CD22	protein_coding	chr19	0.0338459	0.0537826
ENSG00000012171.19	SEMA3B	protein_coding	chr3	1.33468	1.79952
ENSG00000012174.11	MBTPS2	protein_coding	chrX	12.0273	15.4365
ENSG00000012211.12	PRICKLE3	protein_coding	chrX	7.48039	7.78897
ENSG00000012223.12	LTF	protein_coding	chr3	0.0976212	0
ENSG00000012232.8	EXTL3	protein_coding	chr8	39.2479	48.0924
ENSG00000012504.14	NR1H4	protein_coding	chr12	0	0
ENSG00000012660.13	ELOVL5	protein_coding	chr6	124.726	141.215
ENSG00000012779.10	ALOX5	protein_coding	chr10	2.51941	2.38802
ENSG00000012817.15	KDM5D	protein_coding	chrY	10.0907	10.8012
ENSG00000012822.15	CALCOCO1	protein_coding	chr12	5.71806	5.66742
ENSG00000012963.14	UBR7	protein_coding	chr14	37.4099	45.3416
ENSG00000012983.11	MAP4K5	protein_coding	chr14	33.2698	35.7645
ENSG00000013016.15	EHD3	protein_coding	chr2	25.8462	32.6296
ENSG00000013275.7	PSMC4	protein_coding	chr19	80.2051	83.93
ENSG00000013288.8	MAN2B2	protein_coding	chr4	7.75424	5.25257
ENSG00000013293.5	SLC7A14	protein_coding	chr3	2.40599	3.35697
ENSG00000013297.11	CLDN11	protein_coding	chr3	14.1338	17.23
ENSG00000013306.15	SLC25A39	protein_coding	chr17	49.7813	50.9365
ENSG00000013364.18	MVP	protein_coding	chr16	7.50201	8.42417
ENSG00000013374.16	NUB1	protein_coding	chr7	29.1892	26.6382
ENSG00000013375.15	PGM3	protein_coding	chr6	23.7147	30.6057
ENSG00000013392.7	RWDD2A	protein_coding	chr6	15.414	21.772
ENSG00000013441.15	CLK1	protein_coding	chr2	10.5458	12.7217
ENSG00000013503.9	POLR3B	protein_coding	chr12	19.0802	20.3513
ENSG00000013523.9	ANGEL1	protein_coding	chr14	24.3939	30.9528
ENSG00000013561.17	RNF14	protein_coding	chr5	6.985	8.48132
ENSG00000013563.13	DNASE1L1	protein_coding	chrX	1.40671	1.21927
ENSG00000013573.16	DDX11	protein_coding	chr12	8.28752	8.03816
ENSG00000013583.9	HEBP1	protein_coding	chr12	22.2254	31.2664
ENSG00000013588.8	GPRC5A	protein_coding	chr12	0.645204	0.829969
ENSG00000013619.13	MAMLD1	protein_coding	chrX	0.145141	0.153756
ENSG00000013725.14	CD6	protein_coding	chr11	0.0332819	0.0352575
ENSG00000013810.18	TACC3	protein_coding	chr4	79.5384	83.9993
ENSG00000014123.9	UFL1	protein_coding	chr6	90.0596	108.512
ENSG00000014138.8	POLA2	protein_coding	chr11	3.10521	3.39566
ENSG00000014164.6	ZC3H3	protein_coding	chr8	50.423	50.6593
ENSG00000014216.15	CAPN1	protein_coding	chr11	36.1905	33.2729
ENSG00000014257.15	ACPP	protein_coding	chr3	12.7505	2.85465
ENSG00000014641.17	MDH1	protein_coding	chr2	99.5869	124.983
ENSG00000014824.13	SLC30A9	protein_coding	chr4	112.557	109.05
ENSG00000014914.20	MTMR11	protein_coding	chr1	1.30131	2.55033
ENSG00000014919.12	COX15	protein_coding	chr10	51.6136	63.5311
ENSG00000015133.18	CCDC88C	protein_coding	chr14	18.4098	18.282
ENSG00000015153.14	YAF2	protein_coding	chr12	1.70566	1.16335
ENSG00000015171.19	ZMYND11	protein_coding	chr10	7.82195	9.79981
ENSG00000015285.10	WAS	protein_coding	chrX	0.45541	1.0855
ENSG00000015413.9	DPEP1	protein_coding	chr16	1.00351	1.46173
ENSG00000015475.18	BID	protein_coding	chr22	4.74904	5.61936
ENSG00000015479.18	MATR3	protein_coding	chr5	0.847398	0.98747
ENSG00000015520.14	NPC1L1	protein_coding	chr7	0.112701	0.159187
ENSG00000015532.9	XYLT2	protein_coding	chr17	37.4995	32.819
ENSG00000015568.12	RGPD5	protein_coding	chr2	0	0.0244864
ENSG00000015592.16	STMN4	protein_coding	chr8	0.0665494	0.0704999
ENSG00000015676.17	NUDCD3	protein_coding	chr7	25.3507	29.2352
ENSG00000016082.14	ISL1	protein_coding	chr5	1.33774	0.141715
ENSG00000016391.10	CHDH	protein_coding	chr3	12.1261	15.222
ENSG00000016402.13	IL20RA	protein_coding	chr6	1.54415	1.35538
ENSG00000016490.15	CLCA1	protein_coding	chr1	0.29069	0
ENSG00000016602.9	CLCA4	protein_coding	chr1	0	0
ENSG00000016864.18	GLT8D1	protein_coding	chr3	16.5401	21.1808
ENSG00000017260.19	ATP2C1	protein_coding	chr3	15.018	16.989
ENSG00000017427.16	IGF1	protein_coding	chr12	0.213918	0
ENSG00000017483.14	SLC38A5	protein_coding	chrX	9.64984	8.57384
ENSG00000017797.12	RALBP1	protein_coding	chr18	68.0298	69.3085
ENSG00000018189.12	RUFY3	protein_coding	chr4	19.4188	18.4459
ENSG00000018236.14	CNTN1	protein_coding	chr12	4.97491	7.03617
ENSG00000018280.16	SLC11A1	protein_coding	chr2	0.0446249	0
ENSG00000018408.14	WWTR1	protein_coding	chr3	20.1979	22.5557
ENSG00000018510.14	AGPS	protein_coding	chr2	53.8048	69.4976
ENSG00000018607.6	ZNF806	unprocessed_pseudogene	chr2	0.350108	0
ENSG00000018610.14	CXorf56	protein_coding	chrX	32.8976	30.8342
ENSG00000018625.14	ATP1A2	protein_coding	chr1	13.9907	21.964
ENSG00000018699.12	TTC27	protein_coding	chr2	29.734	37.4437
ENSG00000018869.16	ZNF582	protein_coding	chr19	2.93465	3.31161
ENSG00000019102.11	VSIG2	protein_coding	chr11	0.799709	1.41197
ENSG00000019144.18	PHLDB1	protein_coding	chr11	6.41801	6.18428
ENSG00000019169.10	MARCO	protein_coding	chr2	0	0
ENSG00000019186.9	CYP24A1	protein_coding	chr20	0.370971	0.235795
ENSG00000019485.13	PRDM11	protein_coding	chr11	5.29693	6.14074
ENSG00000019505.7	SYT13	protein_coding	chr11	16.606	25.0549
ENSG00000019549.11	SNAI2	protein_coding	chr8	3.93377	2.75041
ENSG00000019582.14	CD74	protein_coding	chr5	8.09573	11.4959
ENSG00000019991.16	HGF	protein_coding	chr7	0.559494	0.515397
ENSG00000019995.6	ZRANB1	protein_coding	chr10	37.5782	40.4375
ENSG00000020129.15	NCDN	protein_coding	chr1	13.0635	15.8023
ENSG00000020181.17	ADGRA2	protein_coding	chr8	6.424	6.43606
ENSG00000020219.9	CCT8L1P	processed_pseudogene	chr7	0	0
ENSG00000020256.19	ZFP64	protein_coding	chr20	13.062	10.8581
ENSG00000020426.10	MNAT1	protein_coding	chr14	28.719	29.8603
ENSG00000020577.13	SAMD4A	protein_coding	chr14	5.00048	6.7368
ENSG00000020633.18	RUNX3	protein_coding	chr1	1.01036	1.46467
ENSG00000020922.12	MRE11	protein_coding	chr11	30.7114	35.7025
ENSG00000021300.13	PLEKHB1	protein_coding	chr11	4.87546	3.72497
ENSG00000021355.12	SERPINB1	protein_coding	chr6	49.467	51.6565
ENSG00000021461.16	CYP3A43	protein_coding	chr7	0	0
ENSG00000021488.12	SLC7A9	protein_coding	chr19	0	0
ENSG00000021574.12	SPAST	protein_coding	chr2	6.22021	6.9958
ENSG00000021645.18	NRXN3	protein_coding	chr14	0.806675	0.767866
ENSG00000021762.19	OSBPL5	protein_coding	chr11	1.81286	1.71713
ENSG00000021776.10	AQR	protein_coding	chr15	53.6712	61.6348
ENSG00000021826.15	CPS1	protein_coding	chr2	1.83768	3.31413
ENSG00000021852.12	C8B	protein_coding	chr1	0	0
ENSG00000022267.16	FHL1	protein_coding	chrX	5.24109	7.6681
ENSG00000022277.12	RTF2	protein_coding	chr20	31.4585	27.6587
ENSG00000022355.16	GABRA1	protein_coding	chr5	0.0877437	0.0619682
ENSG00000022556.15	NLRP2	protein_coding	chr19	2.47549	2.17921
ENSG00000022567.9	SLC45A4	protein_coding	chr8	8.75616	10.4255
ENSG00000022840.15	RNF10	protein_coding	chr12	71.7625	79.9784
ENSG00000022976.15	ZNF839	protein_coding	chr14	2.76598	2.67163
ENSG00000023041.11	ZDHHC6	protein_coding	chr10	26.6161	24.5856
ENSG00000023171.17	GRAMD1B	protein_coding	chr11	4.3604	3.40227
ENSG00000023191.16	RNH1	protein_coding	chr11	6.61959	7.03229
ENSG00000023228.13	NDUFS1	protein_coding	chr2	32.7348	39.2786
ENSG00000023287.12	RB1CC1	protein_coding	chr8	86.6424	92.1373
ENSG00000023318.7	ERP44	protein_coding	chr9	108.206	103.913
ENSG00000023330.14	ALAS1	protein_coding	chr3	37.3401	41.9443
ENSG00000023445.13	BIRC3	protein_coding	chr11	0.344957	0.365434
ENSG00000023516.8	AKAP11	protein_coding	chr13	38.115	38.5211
ENSG00000023572.9	GLRX2	protein_coding	chr1	9.07266	9.9316
ENSG00000023608.4	SNAPC1	protein_coding	chr14	66.7844	72.4865
ENSG00000023697.12	DERA	protein_coding	chr12	15.0524	15.4585
ENSG00000023734.10	STRAP	protein_coding	chr12	268.589	313.924
ENSG00000023839.11	ABCC2	protein_coding	chr10	0.200004	0.272413
ENSG00000023892.10	DEF6	protein_coding	chr6	27.9733	30.6998
ENSG00000023902.13	PLEKHO1	protein_coding	chr1	14.0704	14.3494
ENSG00000023909.9	GCLM	protein_coding	chr1	28.8375	35.0483
ENSG00000024048.10	UBR2	protein_coding	chr6	22.7301	22.8044
ENSG00000024422.11	EHD2	protein_coding	chr19	40.7487	32.1289
ENSG00000024526.16	DEPDC1	protein_coding	chr1	28.8861	37.5596
ENSG00000024862.17	CCDC28A	protein_coding	chr6	16.0039	18.5093
ENSG00000025039.14	RRAGD	protein_coding	chr6	9.53812	18.9372
ENSG00000025156.12	HSF2	protein_coding	chr6	32.049	36.2149
ENSG00000025293.16	PHF20	protein_coding	chr20	51.8882	59.2858
ENSG00000025423.11	HSD17B6	protein_coding	chr12	1.95074	2.31703
ENSG00000025434.18	NR1H3	protein_coding	chr11	2.71104	2.67792
ENSG00000025708.13	TYMP	protein_coding	chr22	0.235006	0.149374
ENSG00000025770.18	NCAPH2	protein_coding	chr22	17.7962	23.2885
ENSG00000025772.7	TOMM34	protein_coding	chr20	141.206	154.703
ENSG00000025796.13	SEC63	protein_coding	chr6	68.7449	74.798
ENSG00000025800.13	KPNA6	protein_coding	chr1	87.875	93.3417
ENSG00000026025.15	VIM	protein_coding	chr10	232.566	231.834
ENSG00000026036.22	RTEL1-TNFRSF6B	protein_coding	chr20	0.15172	0.602723
ENSG00000026103.21	FAS	protein_coding	chr10	0.848315	1.41609
ENSG00000026297.15	RNASET2	protein_coding	chr6	3.44085	4.16583
ENSG00000026508.18	CD44	protein_coding	chr11	3.93067	5.94857
ENSG00000026559.13	KCNG1	protein_coding	chr20	18.2948	12.2442
ENSG00000026652.13	AGPAT4	protein_coding	chr6	11.9853	13.028
ENSG00000026751.16	SLAMF7	protein_coding	chr1	0	0
ENSG00000026950.16	BTN3A1	protein_coding	chr6	3.11152	4.34502
ENSG00000027001.9	MIPEP	protein_coding	chr13	30.4644	38.9805
ENSG00000027075.14	PRKCH	protein_coding	chr14	3.06347	3.6474
ENSG00000027644.4	INSRR	protein_coding	chr1	0.122079	0.129326
ENSG00000027697.14	IFNGR1	protein_coding	chr6	8.66051	10.1738
ENSG00000027847.13	B4GALT7	protein_coding	chr5	11.4328	11.0048
ENSG00000027869.11	SH2D2A	protein_coding	chr1	2.64319	5.32921
ENSG00000028116.17	VRK2	protein_coding	chr2	7.35241	8.6108
ENSG00000028137.18	TNFRSF1B	protein_coding	chr1	2.11592	2.40164
ENSG00000028203.17	VEZT	protein_coding	chr12	11.5646	12.9096
ENSG00000028277.21	POU2F2	protein_coding	chr19	2.40686	2.7429
ENSG00000028310.17	BRD9	protein_coding	chr5	14.1206	12.2177
ENSG00000028528.14	SNX1	protein_coding	chr15	18.5525	17.7177
ENSG00000028839.9	TBPL1	protein_coding	chr6	23.9501	29.0431
ENSG00000029153.14	ARNTL2	protein_coding	chr12	9.77992	12.9265
ENSG00000029363.16	BCLAF1	protein_coding	chr6	16.0306	15.0456
ENSG00000029364.11	SLC39A9	protein_coding	chr14	17.871	23.5054
ENSG00000029534.20	ANK1	protein_coding	chr8	1.56694	2.56974
ENSG00000029559.6	IBSP	protein_coding	chr4	0.805771	0
ENSG00000029639.10	TFB1M	protein_coding	chr6	24.6202	28.7128
ENSG00000029725.16	RABEP1	protein_coding	chr17	60.816	63.3429
ENSG00000029993.14	HMGB3	protein_coding	chrX	363.1	360.04
ENSG00000030066.13	NUP160	protein_coding	chr11	52.4422	59.1128
ENSG00000030110.12	BAK1	protein_coding	chr6	16.9887	17.9972
ENSG00000030304.13	MUSK	protein_coding	chr9	0	0
ENSG00000030419.16	IKZF2	protein_coding	chr2	1.32138	1.22681
ENSG00000030582.17	GRN	protein_coding	chr17	40.1391	38.5733
ENSG00000031003.10	FAM13B	protein_coding	chr5	8.77704	10.0662
ENSG00000031081.10	ARHGAP31	protein_coding	chr3	4.97292	3.93441
ENSG00000031691.6	CENPQ	protein_coding	chr6	54.6672	71.2473
ENSG00000031698.12	SARS	protein_coding	chr1	167.95	164.836
ENSG00000031823.14	RANBP3	protein_coding	chr19	15.9327	13.7013
ENSG00000032219.18	ARID4A	protein_coding	chr14	7.5524	7.21259
ENSG00000032389.12	EIPR1	protein_coding	chr2	8.19659	9.03939
ENSG00000032444.16	PNPLA6	protein_coding	chr19	11.5503	10.2428
ENSG00000032742.17	IFT88	protein_coding	chr13	6.02185	5.65817
ENSG00000033011.12	ALG1	protein_coding	chr16	4.58538	5.32465
ENSG00000033030.13	ZCCHC8	protein_coding	chr12	13.9645	13.6941
ENSG00000033050.8	ABCF2	protein_coding	chr7	17.2962	15.8524
ENSG00000033100.16	CHPF2	protein_coding	chr7	21.1536	23.2302
ENSG00000033122.18	LRRC7	protein_coding	chr1	0.507254	0.537365
ENSG00000033170.16	FUT8	protein_coding	chr14	16.4711	17.5968
ENSG00000033178.12	UBA6	protein_coding	chr4	49.9343	60.2965
ENSG00000033327.12	GAB2	protein_coding	chr11	19.5611	18.3127
ENSG00000033627.16	ATP6V0A1	protein_coding	chr17	6.47603	8.617
ENSG00000033800.13	PIAS1	protein_coding	chr15	22.231	23.265
ENSG00000033867.16	SLC4A7	protein_coding	chr3	11.2972	17.0876
ENSG00000034053.14	APBA2	protein_coding	chr15	8.73537	8.0424
ENSG00000034152.18	MAP2K3	protein_coding	chr17	13.6114	13.7674
ENSG00000034239.10	EFCAB1	protein_coding	chr8	0	0
ENSG00000034510.5	TMSB10	protein_coding	chr2	7485.77	5534.57
ENSG00000034533.11	ASTE1	protein_coding	chr3	3.49002	3.69719
ENSG00000034677.12	RNF19A	protein_coding	chr8	14.1555	14.5426
ENSG00000034693.14	PEX3	protein_coding	chr6	38.7032	39.7455
ENSG00000034713.7	GABARAPL2	protein_coding	chr16	47.1885	54.4776
ENSG00000034971.16	MYOC	protein_coding	chr1	0	0
ENSG00000035115.21	SH3YL1	protein_coding	chr2	5.86831	7.23234
ENSG00000035141.7	FAM136A	protein_coding	chr2	108.616	109.135
ENSG00000035403.17	VCL	protein_coding	chr10	242.903	362.932
ENSG00000035499.12	DEPDC1B	protein_coding	chr5	39.3993	51.1818
ENSG00000035664.11	DAPK2	protein_coding	chr15	0.736828	0.585425
ENSG00000035681.8	NSMAF	protein_coding	chr8	14.044	14.0584
ENSG00000035687.9	ADSS	protein_coding	chr1	202.268	236.623
ENSG00000035720.7	STAP1	protein_coding	chr4	0	0
ENSG00000035862.12	TIMP2	protein_coding	chr17	20.042	21.6369
ENSG00000035928.15	RFC1	protein_coding	chr4	59.8875	63.8382
ENSG00000036054.12	TBC1D23	protein_coding	chr3	37.1035	32.5366
ENSG00000036257.12	CUL3	protein_coding	chr2	30.8896	32.4311
ENSG00000036448.9	MYOM2	protein_coding	chr8	0.793519	0.720534
ENSG00000036473.7	OTC	protein_coding	chrX	0	0
ENSG00000036530.8	CYP46A1	protein_coding	chr14	0.300137	0.408798
ENSG00000036549.12	AC118549.1	protein_coding	chr1	26.142	30.2412
ENSG00000036565.14	SLC18A1	protein_coding	chr8	0	0
ENSG00000036672.15	USP2	protein_coding	chr11	7.21177	6.66973
ENSG00000036828.16	CASR	protein_coding	chr3	0.0236044	0.0500112
ENSG00000037042.8	TUBG2	protein_coding	chr17	20.5687	21.3389
ENSG00000037241.7	RPL26L1	protein_coding	chr5	33.0758	25.2134
ENSG00000037280.15	FLT4	protein_coding	chr5	2.50459	1.71037
ENSG00000037474.14	NSUN2	protein_coding	chr5	60.9945	61.982
ENSG00000037637.10	FBXO42	protein_coding	chr1	16.11	15.6588
ENSG00000037749.12	MFAP3	protein_coding	chr5	9.70876	13.9797
ENSG00000037757.13	MRI1	protein_coding	chr19	11.7998	11.4169
ENSG00000037897.16	METTL1	protein_coding	chr12	12.054	9.72452
ENSG00000037965.5	HOXC8	protein_coding	chr12	12.4862	7.30991
ENSG00000038002.8	AGA	protein_coding	chr4	18.0875	17.7561
ENSG00000038210.12	PI4K2B	protein_coding	chr4	44.4392	53.0316
ENSG00000038219.12	BOD1L1	protein_coding	chr4	50.8492	47.6196
ENSG00000038274.16	MAT2B	protein_coding	chr5	32.5628	42.7397
ENSG00000038295.7	TLL1	protein_coding	chr4	0.449701	0.986819
ENSG00000038358.14	EDC4	protein_coding	chr16	14.502	15.6152
ENSG00000038382.19	TRIO	protein_coding	chr5	9.78539	10.0897
ENSG00000038427.15	VCAN	protein_coding	chr5	72.8474	60.7235
ENSG00000038532.15	CLEC16A	protein_coding	chr16	6.38715	6.37891
ENSG00000038945.14	MSR1	protein_coding	chr8	0.153933	0.285373
ENSG00000039068.18	CDH1	protein_coding	chr16	37.8286	51.094
ENSG00000039123.15	MTREX	protein_coding	chr5	92.5082	103.15
ENSG00000039139.9	DNAH5	protein_coding	chr5	0.683474	1.31018
ENSG00000039319.16	ZFYVE16	protein_coding	chr5	9.06589	9.73698
ENSG00000039523.19	RIPOR1	protein_coding	chr16	5.51744	6.06077
ENSG00000039537.13	C6	protein_coding	chr5	0.0569629	0.0603443
ENSG00000039560.13	RAI14	protein_coding	chr5	44.9173	53.9294
ENSG00000039600.10	SOX30	protein_coding	chr5	2.03106	1.20491
ENSG00000039650.11	PNKP	protein_coding	chr19	12.718	13.602
ENSG00000039987.6	BEST2	protein_coding	chr19	2.77506	3.23377
ENSG00000040199.18	PHLPP2	protein_coding	chr16	9.00395	7.87028
ENSG00000040275.16	SPDL1	protein_coding	chr5	33.7168	36.2252
ENSG00000040341.17	STAU2	protein_coding	chr8	13.8992	13.8098
ENSG00000040487.12	PQLC2	protein_coding	chr1	6.84165	5.96875
ENSG00000040531.14	CTNS	protein_coding	chr17	7.71425	7.84529
ENSG00000040608.13	RTN4R	protein_coding	chr22	16.1081	15.4185
ENSG00000040633.12	PHF23	protein_coding	chr17	26.3207	25.0493
ENSG00000040731.10	CDH10	protein_coding	chr5	0.207649	0.293301
ENSG00000040933.15	INPP4A	protein_coding	chr2	16.1568	14.0491
ENSG00000041353.9	RAB27B	protein_coding	chr18	0.569237	1.28143
ENSG00000041357.15	PSMA4	protein_coding	chr15	51.1876	55.2531
ENSG00000041515.15	MYO16	protein_coding	chr13	0.0866191	0.0229402
ENSG00000041802.10	LSG1	protein_coding	chr3	63.4945	58.5636
ENSG00000041880.14	PARP3	protein_coding	chr3	2.0407	2.21211
ENSG00000041982.15	TNC	protein_coding	chr9	33.3355	35.8634
ENSG00000041988.15	THAP3	protein_coding	chr1	6.34158	6.55808
ENSG00000042062.11	RIPOR3	protein_coding	chr20	1.4039	1.62666
ENSG00000042088.13	TDP1	protein_coding	chr14	18.009	20.67
ENSG00000042286.14	AIFM2	protein_coding	chr10	7.26829	7.04164
ENSG00000042304.11	C2orf83	protein_coding	chr2	0.194066	0
ENSG00000042317.16	SPATA7	protein_coding	chr14	4.25911	4.48524
ENSG00000042429.11	MED17	protein_coding	chr11	0.325964	0.396095
ENSG00000042445.13	RETSAT	protein_coding	chr2	9.52212	11.01
ENSG00000042493.15	CAPG	protein_coding	chr2	50.8741	49.7934
ENSG00000042753.11	AP2S1	protein_coding	chr19	65.6525	77.1982
ENSG00000042781.12	USH2A	protein_coding	chr1	0.141196	0.149578
ENSG00000042813.7	ZPBP	protein_coding	chr7	0	0
ENSG00000042832.11	TG	protein_coding	chr8	0	0.0220552
ENSG00000042980.12	ADAM28	protein_coding	chr8	0.302771	0.641487
ENSG00000043039.6	BARX2	protein_coding	chr11	0	0
ENSG00000043093.13	DCUN1D1	protein_coding	chr3	28.9503	30.4022
ENSG00000043143.20	JADE2	protein_coding	chr5	11.0621	11.6905
ENSG00000043355.11	ZIC2	protein_coding	chr13	297.961	443.835
ENSG00000043462.11	LCP2	protein_coding	chr5	0.164653	0.13082
ENSG00000043514.16	TRIT1	protein_coding	chr1	5.14634	6.63824
ENSG00000043591.5	ADRB1	protein_coding	chr10	0.869623	0.921244
ENSG00000044012.3	GUCA2B	protein_coding	chr1	0	0
ENSG00000044090.8	CUL7	protein_coding	chr6	27.7848	31.3276
ENSG00000044115.20	CTNNA1	protein_coding	chr5	78.5874	88.3266
ENSG00000044446.11	PHKA2	protein_coding	chrX	20.2243	20.1472
ENSG00000044459.14	CNTLN	protein_coding	chr9	29.0982	28.4352
ENSG00000044524.10	EPHA3	protein_coding	chr3	0.326366	0.345739
ENSG00000044574.7	HSPA5	protein_coding	chr9	815.592	876.975
ENSG00000046604.12	DSG2	protein_coding	chr18	322.752	363.93
ENSG00000046647.13	GEMIN8	protein_coding	chrX	13.5619	16.5094
ENSG00000046651.14	OFD1	protein_coding	chrX	12.8197	13.9314
ENSG00000046653.14	GPM6B	protein_coding	chrX	44.4366	57.4812
ENSG00000046774.9	MAGEC2	protein_coding	chrX	0	0
ENSG00000046889.18	PREX2	protein_coding	chr8	24.0931	27.9678
ENSG00000047056.15	WDR37	protein_coding	chr10	7.31016	7.81785
ENSG00000047188.15	YTHDC2	protein_coding	chr5	26.8722	27.2355
ENSG00000047230.14	CTPS2	protein_coding	chrX	40.099	44.4503
ENSG00000047249.17	ATP6V1H	protein_coding	chr8	16.4106	17.3485
ENSG00000047315.15	POLR2B	protein_coding	chr4	53.5426	55.3451
ENSG00000047346.12	FAM214A	protein_coding	chr15	2.80242	3.07873
ENSG00000047365.11	ARAP2	protein_coding	chr4	1.44196	1.56076
ENSG00000047410.13	TPR	protein_coding	chr1	121.244	123.839
ENSG00000047457.13	CP	protein_coding	chr3	2.78115	3.3868
ENSG00000047578.12	KIAA0556	protein_coding	chr16	9.51259	9.04051
ENSG00000047579.19	DTNBP1	protein_coding	chr6	7.35309	7.61254
ENSG00000047597.6	XK	protein_coding	chrX	2.26292	3.40662
ENSG00000047617.14	ANO2	protein_coding	chr12	1.14884	1.53111
ENSG00000047621.11	C12orf4	protein_coding	chr12	9.60086	10.479
ENSG00000047634.14	SCML1	protein_coding	chrX	1.84727	2.3563
ENSG00000047644.18	WWC3	protein_coding	chrX	68.9994	70.1568
ENSG00000047648.21	ARHGAP6	protein_coding	chrX	0.655939	0.779103
ENSG00000047662.4	FAM184B	protein_coding	chr4	0.844998	0.895158
ENSG00000047849.21	MAP4	protein_coding	chr3	64.736	67.1206
ENSG00000047932.13	GOPC	protein_coding	chr6	30.5074	30.1248
ENSG00000047936.10	ROS1	protein_coding	chr6	0	0
ENSG00000048028.11	USP28	protein_coding	chr11	74.3975	69.7253
ENSG00000048052.21	HDAC9	protein_coding	chr7	1.22066	1.54267
ENSG00000048140.17	TSPAN17	protein_coding	chr5	18.9045	20.4629
ENSG00000048162.20	NOP16	protein_coding	chr5	19.4813	18.4577
ENSG00000048342.15	CC2D2A	protein_coding	chr4	3.22662	3.77987
ENSG00000048392.11	RRM2B	protein_coding	chr8	67.4647	101.153
ENSG00000048405.9	ZNF800	protein_coding	chr7	4.97095	5.18564
ENSG00000048462.10	TNFRSF17	protein_coding	chr16	0	0
ENSG00000048471.13	SNX29	protein_coding	chr16	4.92391	4.86553
ENSG00000048540.14	LMO3	protein_coding	chr12	0.215217	0.527983
ENSG00000048544.5	MRPS10	protein_coding	chr6	130.023	147.111
ENSG00000048545.13	GUCA1A	protein_coding	chr6	9.40017	11.5264
ENSG00000048649.13	RSF1	protein_coding	chr11	32.0677	34.4353
ENSG00000048707.15	VPS13D	protein_coding	chr1	4.78976	4.90635
ENSG00000048740.18	CELF2	protein_coding	chr10	5.52885	6.72554
ENSG00000048828.16	FAM120A	protein_coding	chr9	77.9225	86.5012
ENSG00000048991.16	R3HDM1	protein_coding	chr2	22.7919	22.0296
ENSG00000049089.14	COL9A2	protein_coding	chr1	12.4934	8.60546
ENSG00000049130.15	KITLG	protein_coding	chr12	7.70945	9.11609
ENSG00000049167.14	ERCC8	protein_coding	chr5	5.57573	6.93242
ENSG00000049192.14	ADAMTS6	protein_coding	chr5	0.641118	0.650876
ENSG00000049239.12	H6PD	protein_coding	chr1	14.4469	13.1935
ENSG00000049245.12	VAMP3	protein_coding	chr1	119.803	126.915
ENSG00000049246.14	PER3	protein_coding	chr1	6.1752	6.36376
ENSG00000049247.13	UTS2	protein_coding	chr1	0	0
ENSG00000049249.8	TNFRSF9	protein_coding	chr1	0	0
ENSG00000049283.17	EPN3	protein_coding	chr17	0.286698	0.303716
ENSG00000049323.15	LTBP1	protein_coding	chr2	15.4444	17.0763
ENSG00000049449.9	RCN1	protein_coding	chr11	45.2043	53.0858
ENSG00000049540.16	ELN	protein_coding	chr7	0.326286	0.748918
ENSG00000049541.10	RFC2	protein_coding	chr7	33.3227	32.3065
ENSG00000049618.23	ARID1B	protein_coding	chr6	5.14553	5.61412
ENSG00000049656.13	CLPTM1L	protein_coding	chr5	29.7182	33.7821
ENSG00000049759.17	NEDD4L	protein_coding	chr18	10.7631	13.365
ENSG00000049768.14	FOXP3	protein_coding	chrX	0.792674	0.539825
ENSG00000049769.12	PPP1R3F	protein_coding	chrX	4.0621	6.25313
ENSG00000049860.13	HEXB	protein_coding	chr5	37.2976	48.0752
ENSG00000049883.14	PTCD2	protein_coding	chr5	6.08993	7.84245
ENSG00000050030.14	NEXMIF	protein_coding	chrX	0.640675	0.374459
ENSG00000050130.17	JKAMP	protein_coding	chr14	11.043	13.4631
ENSG00000050165.17	DKK3	protein_coding	chr11	10.8332	10.7615
ENSG00000050327.14	ARHGEF5	protein_coding	chr7	6.03337	5.50381
ENSG00000050344.8	NFE2L3	protein_coding	chr7	212.452	231.81
ENSG00000050393.11	MCUR1	protein_coding	chr6	58.5241	52.1783
ENSG00000050405.13	LIMA1	protein_coding	chr12	20.4528	27.0285
ENSG00000050426.15	LETMD1	protein_coding	chr12	6.55118	7.6644
ENSG00000050438.16	SLC4A8	protein_coding	chr12	3.58681	4.42221
ENSG00000050555.17	LAMC3	protein_coding	chr9	11.8956	10.6177
ENSG00000050628.20	PTGER3	protein_coding	chr1	0.138376	0.415339
ENSG00000050730.15	TNIP3	protein_coding	chr4	0	0
ENSG00000050748.17	MAPK9	protein_coding	chr5	18.0194	19.3307
ENSG00000050767.16	COL23A1	protein_coding	chr5	14.7128	15.1621
ENSG00000050820.16	BCAR1	protein_coding	chr16	14.7465	15.978
ENSG00000051009.10	FAM160A2	protein_coding	chr11	13.7833	14.1607
ENSG00000051108.14	HERPUD1	protein_coding	chr16	5.27404	6.31015
ENSG00000051128.18	HOMER3	protein_coding	chr19	9.36248	8.32335
ENSG00000051180.16	RAD51	protein_coding	chr15	0.755963	0.694059
ENSG00000051341.13	POLQ	protein_coding	chr3	17.6546	21.643
ENSG00000051382.8	PIK3CB	protein_coding	chr3	16.4333	20.3562
ENSG00000051523.10	CYBA	protein_coding	chr16	37.4019	33.1065
ENSG00000051596.9	THOC3	protein_coding	chr5	9.10532	11.9741
ENSG00000051620.10	HEBP2	protein_coding	chr6	30.9608	27.7695
ENSG00000051825.14	MPHOSPH9	protein_coding	chr12	13.0884	14.1288
ENSG00000052126.14	PLEKHA5	protein_coding	chr12	23.8614	25.2062
ENSG00000052344.15	PRSS8	protein_coding	chr16	49.7375	54.6763
ENSG00000052723.11	SIKE1	protein_coding	chr1	57.4813	64.1978
ENSG00000052749.13	RRP12	protein_coding	chr10	13.1224	12.9953
ENSG00000052795.12	FNIP2	protein_coding	chr4	10.8252	10.6941
ENSG00000052802.12	MSMO1	protein_coding	chr4	300.314	353.927
ENSG00000052841.14	TTC17	protein_coding	chr11	26.7879	33.0252
ENSG00000052850.6	ALX4	protein_coding	chr11	0.107833	0.342703
ENSG00000053108.16	FSTL4	protein_coding	chr5	2.5298	2.47771
ENSG00000053254.15	FOXN3	protein_coding	chr14	65.5817	69.0863
ENSG00000053328.8	METTL24	protein_coding	chr6	2.29766	1.04317
ENSG00000053371.12	AKR7A2	protein_coding	chr1	34.2346	40.5909
ENSG00000053372.4	MRTO4	protein_coding	chr1	119.369	120.062
ENSG00000053438.9	NNAT	protein_coding	chr20	18.1568	17.9594
ENSG00000053501.12	USE1	protein_coding	chr19	6.51765	7.15411
ENSG00000053524.12	MCF2L2	protein_coding	chr3	3.8256	3.51809
ENSG00000053702.14	NRIP2	protein_coding	chr12	3.33868	4.37898
ENSG00000053747.16	LAMA3	protein_coding	chr18	0.232849	0.320672
ENSG00000053770.11	AP5M1	protein_coding	chr14	18.9373	19.5051
ENSG00000053900.10	ANAPC4	protein_coding	chr4	17.7374	19.2552
ENSG00000053918.16	KCNQ1	protein_coding	chr11	1.35974	3.25998
ENSG00000054116.11	TRAPPC3	protein_coding	chr1	25.5044	27.2586
ENSG00000054118.14	THRAP3	protein_coding	chr1	234.343	216.468
ENSG00000054148.17	PHPT1	protein_coding	chr9	48.5292	52.4538
ENSG00000054179.11	ENTPD2	protein_coding	chr9	4.96878	6.49568
ENSG00000054219.10	LY75	protein_coding	chr2	1.49176	1.80608
ENSG00000054267.21	ARID4B	protein_coding	chr1	11.8652	12.0308
ENSG00000054277.13	OPN3	protein_coding	chr1	1.91127	2.65308
ENSG00000054282.15	SDCCAG8	protein_coding	chr1	4.98444	5.77151
ENSG00000054356.13	PTPRN	protein_coding	chr2	6.70734	3.2411
ENSG00000054392.12	HHAT	protein_coding	chr1	0.594259	0.847451
ENSG00000054523.17	KIF1B	protein_coding	chr1	25.6376	26.5439
ENSG00000054598.7	FOXC1	protein_coding	chr6	4.07764	2.62569
ENSG00000054611.13	TBC1D22A	protein_coding	chr22	5.23927	5.93306
ENSG00000054654.16	SYNE2	protein_coding	chr14	5.52403	4.63911
ENSG00000054690.13	PLEKHH1	protein_coding	chr14	10.1754	10.1031
ENSG00000054793.13	ATP9A	protein_coding	chr20	11.8499	11.8536
ENSG00000054796.12	SPO11	protein_coding	chr20	0	0
ENSG00000054803.3	CBLN4	protein_coding	chr20	0	0
ENSG00000054938.15	CHRDL2	protein_coding	chr11	0.0898936	0.333304
ENSG00000054965.10	FAM168A	protein_coding	chr11	29.5947	32.7714
ENSG00000054967.12	RELT	protein_coding	chr11	1.76081	1.57517
ENSG00000054983.16	GALC	protein_coding	chr14	10.8227	10.8649
ENSG00000055044.10	NOP58	protein_coding	chr2	163.919	170.165
ENSG00000055070.16	SZRD1	protein_coding	chr1	29.4498	33.4945
ENSG00000055118.14	KCNH2	protein_coding	chr7	4.26975	4.66346
ENSG00000055130.15	CUL1	protein_coding	chr7	67.5815	76.954
ENSG00000055147.18	FAM114A2	protein_coding	chr5	6.60169	9.0505
ENSG00000055163.19	CYFIP2	protein_coding	chr5	14.049	15.3197
ENSG00000055208.18	TAB2	protein_coding	chr6	39.7965	41.1419
ENSG00000055211.13	GINM1	protein_coding	chr6	49.8139	54.63
ENSG00000055332.17	EIF2AK2	protein_coding	chr2	44.47	50.8248
ENSG00000055483.19	USP36	protein_coding	chr17	10.8234	11.6795
ENSG00000055609.17	KMT2C	protein_coding	chr7	4.4102	4.13561
ENSG00000055732.12	MCOLN3	protein_coding	chr1	1.80018	2.77388
ENSG00000055813.5	CCDC85A	protein_coding	chr2	0.155946	0
ENSG00000055917.15	PUM2	protein_coding	chr2	35.835	42.356
ENSG00000055950.16	MRPL43	protein_coding	chr10	18.09	19.0101
ENSG00000055955.15	ITIH4	protein_coding	chr3	0.0579775	0
ENSG00000055957.10	ITIH1	protein_coding	chr3	0	0
ENSG00000056050.6	HPF1	protein_coding	chr4	163.4	163.192
ENSG00000056097.15	ZFR	protein_coding	chr5	88.411	86.4898
ENSG00000056277.15	ZNF280C	protein_coding	chrX	22.9295	25.7901
ENSG00000056291.17	NPFFR2	protein_coding	chr4	0.801708	0.849298
ENSG00000056487.15	PHF21B	protein_coding	chr22	12.8562	9.48807
ENSG00000056558.10	TRAF1	protein_coding	chr9	4.5034	5.00009
ENSG00000056586.15	RC3H2	protein_coding	chr9	16.8083	18.3519
ENSG00000056736.9	IL17RB	protein_coding	chr3	9.11669	9.32096
ENSG00000056972.18	TRAF3IP2	protein_coding	chr6	8.47858	9.83579
ENSG00000056998.19	GYG2	protein_coding	chrX	25.6824	29.9362
ENSG00000057019.15	DCBLD2	protein_coding	chr3	44.7859	51.3095
ENSG00000057149.15	SERPINB3	protein_coding	chr18	0	0
ENSG00000057252.12	SOAT1	protein_coding	chr1	5.06346	3.82264
ENSG00000057294.14	PKP2	protein_coding	chr12	42.8095	44.689
ENSG00000057468.6	MSH4	protein_coding	chr1	0.764068	0.809424
ENSG00000057593.13	F7	protein_coding	chr13	1.27107	1.15416
ENSG00000057608.16	GDI2	protein_coding	chr10	278.661	322.067
ENSG00000057657.16	PRDM1	protein_coding	chr6	5.733	4.17987
ENSG00000057663.15	ATG5	protein_coding	chr6	15.2003	16.7478
ENSG00000057704.12	TMCC3	protein_coding	chr12	3.95946	4.6023
ENSG00000057757.9	PITHD1	protein_coding	chr1	126.361	126.998
ENSG00000057935.13	MTA3	protein_coding	chr2	54.3404	53.8768
ENSG00000058056.8	USP13	protein_coding	chr3	32.6996	38.3424
ENSG00000058063.15	ATP11B	protein_coding	chr3	14.4453	16.8364
ENSG00000058085.14	LAMC2	protein_coding	chr1	13.9721	20.6343
ENSG00000058091.16	CDK14	protein_coding	chr7	12.0087	12.5692
ENSG00000058262.9	SEC61A1	protein_coding	chr3	86.0872	95.3718
ENSG00000058272.18	PPP1R12A	protein_coding	chr12	31.6799	35.382
ENSG00000058335.15	RASGRF1	protein_coding	chr15	0.0814593	0.316414
ENSG00000058404.19	CAMK2B	protein_coding	chr7	0.0499161	0.0528792
ENSG00000058453.16	CROCC	protein_coding	chr1	16.3262	15.6495
ENSG00000058600.15	POLR3E	protein_coding	chr16	19.1415	19.4946
ENSG00000058668.14	ATP2B4	protein_coding	chr1	12.5114	12.1745
ENSG00000058673.16	ZC3H11A	protein_coding	chr1	0	0.0360239
ENSG00000058729.10	RIOK2	protein_coding	chr5	37.5717	40.9523
ENSG00000058799.14	YIPF1	protein_coding	chr1	19.812	23.32
ENSG00000058804.11	NDC1	protein_coding	chr1	144.073	167.665
ENSG00000058866.14	DGKG	protein_coding	chr3	0.0563008	0.20875
ENSG00000059122.16	FLYWCH1	protein_coding	chr16	6.69265	6.73814
ENSG00000059145.18	UNKL	protein_coding	chr16	6.26069	7.8651
ENSG00000059377.16	TBXAS1	protein_coding	chr7	0.0749536	0.211741
ENSG00000059378.12	PARP12	protein_coding	chr7	4.86561	7.34507
ENSG00000059573.8	ALDH18A1	protein_coding	chr10	122.577	145.469
ENSG00000059588.9	TARBP1	protein_coding	chr1	24.3874	33.1154
ENSG00000059691.11	GATB	protein_coding	chr4	7.2705	6.75289
ENSG00000059728.10	MXD1	protein_coding	chr2	2.07136	1.91419
ENSG00000059758.7	CDK17	protein_coding	chr12	19.9588	22.5885
ENSG00000059769.19	DNAJC25	protein_coding	chr9	13.6301	15.7844
[truncated: 57,915 more rows]
