# Supplementary material for: Identifying regulators of parental imprinting by CRISPR/Cas9 screening in haploid human embryonic stem cells
Source: Nat Commun. 2021 Nov 18;12:6718. doi: 10.1038/s41467-021-26949-7 (PMC8602306; doi:10.1038/s41467-021-26949-7)
Supplement: Supplementary file 7 — Supplementary Data 4. [file 41467_2021_26949_MOESM7_ESM.xlsx]

## Sheet: DMR_coordinates_hg38
DMR	Chromosome	Start	End
DIRAS3	chr1	68049750	68051862
INPP5F	chr10	119818534	119819215
H19	chr11	1997582	2003510
IGF2 DMR2	chr11	2132761	2133882
IGF2 DMR0	chr11	2147103	2148538
KvDMR1	chr11	2698718	2701029
RB1	chr13	48318205	48321627
IG-DMR	chr14	100809090	100811721
MEG3	chr14	100824187	100827641
MKRN3-MIR4508	chr15	23561939	23567348
MAGEL2	chr15	23647278	23648882
NDN	chr15	23686304	23687612
SNRPN	chr15	24823417	24824334
SNRPN	chr15	24847861	24848682
SNRPN	chr15	24877880	24878758
SNURF	chr15	24954857	24956829
IGF1R	chr15	98865267	98866421
ZNF597-NAA60	chr16	3442828	3444463
ZNF331	chr19	53537256	53538958
PEG3	chr19	56837125	56841903
ZDBF2	chr2	206249859	206271820
MCTS2/HM13	chr20	31546860	31548130
BLCAP/NNAT	chr20	37520202	37522126
L3MBTL	chr20	43513725	43515400
GNAS	chr20	58838984	58843557
NESP-AS-GNASAS1	chr20	58850594	58852978
GNAS XL	chr20	58853850	58856408
GNAS Ex1A	chr20	58888210	58890146
NAP1L5	chr4	88697033	88698086
FAM50B	chr6	3848848	3849773
PLAGL1	chr6	144006941	144008751
IGF2R	chr6	160005526	160006529
GRB10	chr7	50781029	50783615
PEG10	chr7	94656225	94658648
MEST	chr7	130490281	130494547
TRAPPC9	chr8	140098048	140099599

## Sheet: DMR_probes_array
Locus	Probe ID	Position	Chr	Start	End
PPIEL	cg10243676	1:40024626-40025540	1	40024626	40025540
PPIEL	cg11704876	1:40024626-40025540	1	40024626	40025540
PPIEL	cg22862450	1:40024626-40025540	1	40024626	40025540
PPIEL	cg15057250	1:40024626-40025540	1	40024626	40025540
DIRAS3 Ex2	cg03641225	1:68512505-68513486	1	68512505	68513486
DIRAS3 Ex2	cg24871743	1:68512505-68513486	1	68512505	68513486
DIRAS3 Ex2	cg22901840	1:68512505-68513486	1	68512505	68513486
DIRAS3 Ex2	cg20149168	1:68512505-68513486	1	68512505	68513486
DIRAS3 Ex2	cg13697378	1:68512505-68513486	1	68512505	68513486
DIRAS3 Ex2	cg00448707	1:68512505-68513486	1	68512505	68513486
DIRAS3 Ex2	cg09118625	1:68512505-68513486	1	68512505	68513486
DIRAS3 Ex2	cg21808053	1:68512505-68513486	1	68512505	68513486
DIRAS3	cg02317907	1:68515433-68517545	1	68515433	68517545
DIRAS3	cg17943391	1:68515433-68517545	1	68515433	68517545
DIRAS3	cg19114595	1:68515433-68517545	1	68515433	68517545
DIRAS3	cg12070746	1:68515433-68517545	1	68515433	68517545
DIRAS3	cg11465163	1:68515433-68517545	1	68515433	68517545
DIRAS3	cg16314899	1:68515433-68517545	1	68515433	68517545
DIRAS3	cg25755905	1:68515433-68517545	1	68515433	68517545
DIRAS3	cg22500004	1:68515433-68517545	1	68515433	68517545
DIRAS3	cg05949203	1:68515433-68517545	1	68515433	68517545
DIRAS3	cg19694923	1:68515433-68517545	1	68515433	68517545
DIRAS3	cg05392265	1:68515433-68517545	1	68515433	68517545
DIRAS3	cg06191076	1:68515433-68517545	1	68515433	68517545
DIRAS3	cg16148270	1:68515433-68517545	1	68515433	68517545
DIRAS3	cg16682227	1:68515433-68517545	1	68515433	68517545
DIRAS3	cg13208159	1:68515433-68517545	1	68515433	68517545
DIRAS3	cg12986021	1:68515433-68517545	1	68515433	68517545
DIRAS3	cg13099417	1:68515433-68517545	1	68515433	68517545
DIRAS3	cg27545611	1:68515433-68517545	1	68515433	68517545
DIRAS3	cg16148134	1:68515433-68517545	1	68515433	68517545
DIRAS3	cg13605615	1:68515433-68517545	1	68515433	68517545
DIRAS3	cg10038185	1:68515433-68517545	1	68515433	68517545
ZDBF2	cg25535070	2:207114583-207136544	2	207114583	207136544
ZDBF2	cg04359324	2:207114583-207136544	2	207114583	207136544
ZDBF2	cg20471298	2:207114583-207136544	2	207114583	207136544
ZDBF2	cg03428109	2:207114583-207136544	2	207114583	207136544
ZDBF2	cg25307915	2:207114583-207136544	2	207114583	207136544
ZDBF2	cg19366042	2:207114583-207136544	2	207114583	207136544
ZDBF2	cg09448460	2:207114583-207136544	2	207114583	207136544
ZDBF2	cg10583266	2:207114583-207136544	2	207114583	207136544
NAP1L5	cg18772071	4:89618184-89619237	4	89618184	89619237
NAP1L5	cg17635114	4:89618184-89619237	4	89618184	89619237
NAP1L5	cg05065100	4:89618184-89619237	4	89618184	89619237
NAP1L5	cg12759554	4:89618184-89619237	4	89618184	89619237
NAP1L5	cg01578057	4:89618184-89619237	4	89618184	89619237
NAP1L5	cg27150681	4:89618184-89619237	4	89618184	89619237
NAP1L5	cg23954636	4:89618184-89619237	4	89618184	89619237
NAP1L5	cg01174175	4:89618184-89619237	4	89618184	89619237
NAP1L5	cg06617468	4:89618184-89619237	4	89618184	89619237
NAP1L5	cg18607468	4:89618184-89619237	4	89618184	89619237
NAP1L5	cg11300971	4:89618184-89619237	4	89618184	89619237
NAP1L5	cg19151808	4:89618184-89619237	4	89618184	89619237
NAP1L5	cg01026744	4:89618184-89619237	4	89618184	89619237
NAP1L5	cg13610072	4:89618184-89619237	4	89618184	89619237
NAP1L5	cg07539802	4:89618184-89619237	4	89618184	89619237
FAM50B	cg18872973	6:3849082-3850359	6	3849082	3850359
FAM50B	cg17739279	6:3849082-3850359	6	3849082	3850359
FAM50B	cg18656763	6:3849082-3850359	6	3849082	3850359
FAM50B	cg01570885	6:3849082-3850359	6	3849082	3850359
FAM50B	cg09821214	6:3849082-3850359	6	3849082	3850359
FAM50B	cg07898446	6:3849082-3850359	6	3849082	3850359
FAM50B	cg25195497	6:3849082-3850359	6	3849082	3850359
FAM50B	cg21740964	6:3849082-3850359	6	3849082	3850359
FAM50B	cg13289019	6:3849082-3850359	6	3849082	3850359
FAM50B	cg12840312	6:3849082-3850359	6	3849082	3850359
FAM50B	cg01905633	6:3849082-3850359	6	3849082	3850359
FAM50B	cg21177626	6:3849082-3850359	6	3849082	3850359
FAM50B	cg03954573	6:3849082-3850359	6	3849082	3850359
FAM50B	cg19362611	6:3849082-3850359	6	3849082	3850359
FAM50B	cg18197332	6:3849082-3850359	6	3849082	3850359
FAM50B	cg04447621	6:3849082-3850359	6	3849082	3850359
FAM50B	cg23835083	6:3849082-3850359	6	3849082	3850359
FAM50B	cg18487516	6:3849082-3850359	6	3849082	3850359
FAM50B	cg12497786	6:3849082-3850359	6	3849082	3850359
FAM50B	cg03202897	6:3849082-3850359	6	3849082	3850359
FAM50B	cg21153160	6:3849082-3850359	6	3849082	3850359
FAM50B	cg25073793	6:3849082-3850359	6	3849082	3850359
FAM50B	cg27445347	6:3849082-3850359	6	3849082	3850359
FAM50B	cg13101072	6:3849082-3850359	6	3849082	3850359
FAM50B	cg05811173	6:3849082-3850359	6	3849082	3850359
PLAGL1	cg09730369	6:144328078-144329888	6	144328078	144329888
PLAGL1	cg17865602	6:144328078-144329888	6	144328078	144329888
PLAGL1	cg25350411	6:144328078-144329888	6	144328078	144329888
PLAGL1	cg07077459	6:144328078-144329888	6	144328078	144329888
PLAGL1	cg22378065	6:144328078-144329888	6	144328078	144329888
PLAGL1	cg10007452	6:144328078-144329888	6	144328078	144329888
PLAGL1	cg22352234	6:144328078-144329888	6	144328078	144329888
PLAGL1	cg00702231	6:144328078-144329888	6	144328078	144329888
PLAGL1	cg12757684	6:144328078-144329888	6	144328078	144329888
PLAGL1	cg21526238	6:144328078-144329888	6	144328078	144329888
PLAGL1	cg21952820	6:144328078-144329888	6	144328078	144329888
PLAGL1	cg05326984	6:144328078-144329888	6	144328078	144329888
PLAGL1	cg08263357	6:144328078-144329888	6	144328078	144329888
PLAGL1	cg11532302	6:144328078-144329888	6	144328078	144329888
PLAGL1	cg27216384	6:144328078-144329888	6	144328078	144329888
PLAGL1	cg17895149	6:144328078-144329888	6	144328078	144329888
PLAGL1	cg23460430	6:144328078-144329888	6	144328078	144329888
IGF2R	cg12625139	6:160426558-160427561	6	160426558	160427561
IGF2R	cg08350488	6:160426558-160427561	6	160426558	160427561
WDR27	cg19089141	6:170054504-170055618	6	170054504	170055618
WDR27	cg11938672	6:170054504-170055618	6	170054504	170055618
WDR27	cg18322025	6:170054504-170055618	6	170054504	170055618
GRB10	cg03104936	7:50848726-50851312	7	50848726	50851312
GRB10	cg05998930	7:50848726-50851312	7	50848726	50851312
GRB10	cg25915982	7:50848726-50851312	7	50848726	50851312
GRB10	cg09150232	7:50848726-50851312	7	50848726	50851312
GRB10	cg16349612	7:50848726-50851312	7	50848726	50851312
GRB10	cg23742152	7:50848726-50851312	7	50848726	50851312
GRB10	cg08835688	7:50848726-50851312	7	50848726	50851312
GRB10	cg12903171	7:50848726-50851312	7	50848726	50851312
GRB10	cg24977055	7:50848726-50851312	7	50848726	50851312
PEG10	cg19107595	7:94285537-94287960	7	94285537	94287960
PEG10	cg19924104	7:94285537-94287960	7	94285537	94287960
PEG10	cg11589966	7:94285537-94287960	7	94285537	94287960
PEG10	cg27435646	7:94285537-94287960	7	94285537	94287960
PEG10	cg01566785	7:94285537-94287960	7	94285537	94287960
PEG10	cg05819130	7:94285537-94287960	7	94285537	94287960
PEG10	cg10105290	7:94285537-94287960	7	94285537	94287960
PEG10	cg19079047	7:94285537-94287960	7	94285537	94287960
PEG10	cg02965180	7:94285537-94287960	7	94285537	94287960
PEG10	cg05277165	7:94285537-94287960	7	94285537	94287960
PEG10	cg13660372	7:94285537-94287960	7	94285537	94287960
PEG10	cg06674062	7:94285537-94287960	7	94285537	94287960
PEG10	cg21778340	7:94285537-94287960	7	94285537	94287960
PEG10	cg07921535	7:94285537-94287960	7	94285537	94287960
PEG10	cg09910998	7:94285537-94287960	7	94285537	94287960
PEG10	cg27393730	7:94285537-94287960	7	94285537	94287960
PEG10	cg08291000	7:94285537-94287960	7	94285537	94287960
PEG10	cg27230044	7:94285537-94287960	7	94285537	94287960
PEG10	cg24885794	7:94285537-94287960	7	94285537	94287960
PEG10	cg26997085	7:94285537-94287960	7	94285537	94287960
PEG10	cg22331138	7:94285537-94287960	7	94285537	94287960
PEG10	cg16492735	7:94285537-94287960	7	94285537	94287960
PEG10	cg09512080	7:94285537-94287960	7	94285537	94287960
PEG10	cg00906934	7:94285537-94287960	7	94285537	94287960
PEG10	cg26503018	7:94285537-94287960	7	94285537	94287960
PEG10	cg27120649	7:94285537-94287960	7	94285537	94287960
PEG10	cg21771834	7:94285537-94287960	7	94285537	94287960
PEG10	cg27001184	7:94285537-94287960	7	94285537	94287960
PEG10	cg23342787	7:94285537-94287960	7	94285537	94287960
PEG10	cg14873490	7:94285537-94287960	7	94285537	94287960
PEG10	cg03384175	7:94285537-94287960	7	94285537	94287960
PEG10	cg11985632	7:94285537-94287960	7	94285537	94287960
PEG10	cg13797824	7:94285537-94287960	7	94285537	94287960
PEG10	cg11175683	7:94285537-94287960	7	94285537	94287960
PEG10	cg04521244	7:94285537-94287960	7	94285537	94287960
PEG10	cg11562309	7:94285537-94287960	7	94285537	94287960
PEG10	cg18898992	7:94285537-94287960	7	94285537	94287960
PEG10	cg05096321	7:94285537-94287960	7	94285537	94287960
PEG10	cg19663555	7:94285537-94287960	7	94285537	94287960
PEG10	cg06695761	7:94285537-94287960	7	94285537	94287960
PEG10	cg21853542	7:94285537-94287960	7	94285537	94287960
PEG10	cg04634483	7:94285537-94287960	7	94285537	94287960
PEG10	cg09890341	7:94285537-94287960	7	94285537	94287960
PEG10	cg20041873	7:94285537-94287960	7	94285537	94287960
PEG10	cg04303139	7:94285537-94287960	7	94285537	94287960
PEG10	cg03436478	7:94285537-94287960	7	94285537	94287960
PEG10	cg05509218	7:94285537-94287960	7	94285537	94287960
PEG10	cg22924867	7:94285537-94287960	7	94285537	94287960
PEG10	cg01169624	7:94285537-94287960	7	94285537	94287960
PEG10	cg03682823	7:94285537-94287960	7	94285537	94287960
PEG10	cg18139769	7:94285537-94287960	7	94285537	94287960
PEG10	cg12397924	7:94285537-94287960	7	94285537	94287960
PEG10	cg15696408	7:94285537-94287960	7	94285537	94287960
PEG10	cg22820921	7:94285537-94287960	7	94285537	94287960
MEST	cg10473158	7:130130122-130134388	7	130130122	130134388
MEST	cg05222671	7:130130122-130134388	7	130130122	130134388
MEST	cg10767216	7:130130122-130134388	7	130130122	130134388
MEST	cg12070022	7:130130122-130134388	7	130130122	130134388
MEST	cg15068552	7:130130122-130134388	7	130130122	130134388
MEST	cg17347253	7:130130122-130134388	7	130130122	130134388
MEST	cg02756856	7:130130122-130134388	7	130130122	130134388
MEST	cg26275543	7:130130122-130134388	7	130130122	130134388
MEST	cg20826277	7:130130122-130134388	7	130130122	130134388
MEST	cg14584935	7:130130122-130134388	7	130130122	130134388
MEST	cg24941047	7:130130122-130134388	7	130130122	130134388
MEST	cg07427065	7:130130122-130134388	7	130130122	130134388
MEST	cg02501418	7:130130122-130134388	7	130130122	130134388
MEST	cg08229366	7:130130122-130134388	7	130130122	130134388
MEST	cg07224147	7:130130122-130134388	7	130130122	130134388
MEST	cg27417677	7:130130122-130134388	7	130130122	130134388
MEST	cg09003373	7:130130122-130134388	7	130130122	130134388
MEST	cg14088957	7:130130122-130134388	7	130130122	130134388
MEST	cg06100421	7:130130122-130134388	7	130130122	130134388
MEST	cg20297423	7:130130122-130134388	7	130130122	130134388
MEST	cg05369791	7:130130122-130134388	7	130130122	130134388
MEST	cg08734637	7:130130122-130134388	7	130130122	130134388
MEST	cg13917504	7:130130122-130134388	7	130130122	130134388
MEST	cg25407198	7:130130122-130134388	7	130130122	130134388
MEST	cg21667116	7:130130122-130134388	7	130130122	130134388
MEST	cg23156962	7:130130122-130134388	7	130130122	130134388
MEST	cg04678950	7:130130122-130134388	7	130130122	130134388
MEST	cg17079325	7:130130122-130134388	7	130130122	130134388
MEST	cg04344875	7:130130122-130134388	7	130130122	130134388
MEST	cg18934293	7:130130122-130134388	7	130130122	130134388
MEST	cg00286878	7:130130122-130134388	7	130130122	130134388
MEST	cg12347392	7:130130122-130134388	7	130130122	130134388
MEST	cg04786207	7:130130122-130134388	7	130130122	130134388
MEST	cg19386484	7:130130122-130134388	7	130130122	130134388
MEST	cg26708559	7:130130122-130134388	7	130130122	130134388
MEST	cg22705386	7:130130122-130134388	7	130130122	130134388
MEST	cg06212135	7:130130122-130134388	7	130130122	130134388
MEST	cg10249538	7:130130122-130134388	7	130130122	130134388
MEST	cg16823958	7:130130122-130134388	7	130130122	130134388
MEST	cg27338480	7:130130122-130134388	7	130130122	130134388
MEST	cg09080913	7:130130122-130134388	7	130130122	130134388
MEST	cg13104298	7:130130122-130134388	7	130130122	130134388
MEST	cg07315018	7:130130122-130134388	7	130130122	130134388
MEST	cg21629528	7:130130122-130134388	7	130130122	130134388
MEST	cg20050761	7:130130122-130134388	7	130130122	130134388
MEST	cg07870293	7:130130122-130134388	7	130130122	130134388
MEST	cg05556276	7:130130122-130134388	7	130130122	130134388
MEST	cg17580798	7:130130122-130134388	7	130130122	130134388
MEST	cg05862114	7:130130122-130134388	7	130130122	130134388
MEST	cg01784351	7:130130122-130134388	7	130130122	130134388
MEST	cg27589003	7:130130122-130134388	7	130130122	130134388
MEST	cg19344806	7:130130122-130134388	7	130130122	130134388
MEST	cg23714917	7:130130122-130134388	7	130130122	130134388
MEST	cg21200654	7:130130122-130134388	7	130130122	130134388
MEST	cg25519926	7:130130122-130134388	7	130130122	130134388
MEST	cg09462536	7:130130122-130134388	7	130130122	130134388
MEST	cg22592140	7:130130122-130134388	7	130130122	130134388
MEST	cg03588221	7:130130122-130134388	7	130130122	130134388
MEST	cg13986840	7:130130122-130134388	7	130130122	130134388
MEST	cg23312013	7:130130122-130134388	7	130130122	130134388
MEST	cg14952237	7:130130122-130134388	7	130130122	130134388
MEST	cg05260959	7:130130122-130134388	7	130130122	130134388
HTR5A	cg25780543	7:154862719-154863382	7	154862719	154863382
HTR5A	cg00852398	7:154862719-154863382	7	154862719	154863382
HTR5A	cg25058023	7:154862719-154863382	7	154862719	154863382
HTR5A	cg03024742	7:154862719-154863382	7	154862719	154863382
HTR5A	cg10538202	7:154862719-154863382	7	154862719	154863382
HTR5A	cg09623773	7:154862719-154863382	7	154862719	154863382
CXORF56 pseudogene/ERLIN2	cg11496432	8:37604992-37606088	8	37604992	37606088
CXORF56 pseudogene/ERLIN2	cg13346869	8:37604992-37606088	8	37604992	37606088
CXORF56 pseudogene/ERLIN2	cg05020125	8:37604992-37606088	8	37604992	37606088
CXORF56 pseudogene/ERLIN2	cg21505509	8:37604992-37606088	8	37604992	37606088
CXORF56 pseudogene/ERLIN2	cg08247852	8:37604992-37606088	8	37604992	37606088
CXORF56 pseudogene/ERLIN2	cg09188212	8:37604992-37606088	8	37604992	37606088
CXORF56 pseudogene/ERLIN2	cg00450319	8:37604992-37606088	8	37604992	37606088
TRAPPC9	cg21926091	8:141108147-141111081	8	141108147	141111081
TRAPPC9	cg22502459	8:141108147-141111081	8	141108147	141111081
TRAPPC9	cg13713522	8:141108147-141111081	8	141108147	141111081
TRAPPC9	cg07878171	8:141108147-141111081	8	141108147	141111081
TRAPPC9	cg03803002	8:141108147-141111081	8	141108147	141111081
TRAPPC9	cg00155882	8:141108147-141111081	8	141108147	141111081
TRAPPC9	cg22807877	8:141108147-141111081	8	141108147	141111081
TRAPPC9	cg08626916	8:141108147-141111081	8	141108147	141111081
INPP5F	cg02722214	10:121578046-121578727	10	121578046	121578727
INPP5F	cg20365618	10:121578046-121578727	10	121578046	121578727
INPP5F	cg02857557	10:121578046-121578727	10	121578046	121578727
INPP5F	cg25045785	10:121578046-121578727	10	121578046	121578727
H19	cg11753499	11:2018812-2024740	11	2018812	2024740
H19	cg13210239	11:2018812-2024740	11	2018812	2024740
H19	cg17985533	11:2018812-2024740	11	2018812	2024740
H19	cg15922305	11:2018812-2024740	11	2018812	2024740
H19	cg25289899	11:2018812-2024740	11	2018812	2024740
H19	cg09701145	11:2018812-2024740	11	2018812	2024740
H19	cg25437674	11:2018812-2024740	11	2018812	2024740
H19	cg17769238	11:2018812-2024740	11	2018812	2024740
H19	cg04975775	11:2018812-2024740	11	2018812	2024740
H19	cg15886040	11:2018812-2024740	11	2018812	2024740
H19	cg10154633	11:2018812-2024740	11	2018812	2024740
H19	cg26469586	11:2018812-2024740	11	2018812	2024740
H19	cg24409677	11:2018812-2024740	11	2018812	2024740
H19	cg16303279	11:2018812-2024740	11	2018812	2024740
H19	cg02694715	11:2018812-2024740	11	2018812	2024740
H19	cg11735853	11:2018812-2024740	11	2018812	2024740
H19	cg01977486	11:2018812-2024740	11	2018812	2024740
H19	cg25838645	11:2018812-2024740	11	2018812	2024740
H19	cg13581483	11:2018812-2024740	11	2018812	2024740
H19	cg04088212	11:2018812-2024740	11	2018812	2024740
H19	cg01539474	11:2018812-2024740	11	2018812	2024740
H19	cg18362496	11:2018812-2024740	11	2018812	2024740
H19	cg24605090	11:2018812-2024740	11	2018812	2024740
H19	cg04817190	11:2018812-2024740	11	2018812	2024740
H19	cg06749854	11:2018812-2024740	11	2018812	2024740
H19	cg24510613	11:2018812-2024740	11	2018812	2024740
H19	cg16675558	11:2018812-2024740	11	2018812	2024740
H19	cg03996735	11:2018812-2024740	11	2018812	2024740
H19	cg18104242	11:2018812-2024740	11	2018812	2024740
H19	cg27300742	11:2018812-2024740	11	2018812	2024740
H19	cg25281616	11:2018812-2024740	11	2018812	2024740
H19	cg01895612	11:2018812-2024740	11	2018812	2024740
H19	cg23476401	11:2018812-2024740	11	2018812	2024740
H19	cg00237904	11:2018812-2024740	11	2018812	2024740
H19	cg06765785	11:2018812-2024740	11	2018812	2024740
H19	cg25821896	11:2018812-2024740	11	2018812	2024740
H19	cg25574978	11:2018812-2024740	11	2018812	2024740
H19	cg18454954	11:2018812-2024740	11	2018812	2024740
H19	cg25579157	11:2018812-2024740	11	2018812	2024740
H19	cg02886509	11:2018812-2024740	11	2018812	2024740
H19	cg02657360	11:2018812-2024740	11	2018812	2024740
H19	cg27372170	11:2018812-2024740	11	2018812	2024740
H19	cg22259242	11:2018812-2024740	11	2018812	2024740
H19	cg19177307	11:2018812-2024740	11	2018812	2024740
H19	cg01585333	11:2018812-2024740	11	2018812	2024740
H19	cg06982169	11:2018812-2024740	11	2018812	2024740
H19	cg16574793	11:2018812-2024740	11	2018812	2024740
H19	cg09452478	11:2018812-2024740	11	2018812	2024740
H19	cg02864690	11:2018812-2024740	11	2018812	2024740
H19	cg20891060	11:2018812-2024740	11	2018812	2024740
H19	cg19024989	11:2018812-2024740	11	2018812	2024740
IGF2 DMR2	cg02807948	11:2153991-2155112	11	2153991	2155112
IGF2 DMR2	cg12528452	11:2153991-2155112	11	2153991	2155112
IGF2 DMR2	cg13165070	11:2153991-2155112	11	2153991	2155112
IGF2 DMR2	cg11717189	11:2153991-2155112	11	2153991	2155112
IGF2 DMR2	cg07096953	11:2153991-2155112	11	2153991	2155112
IGF2 DMR2	cg02613624	11:2153991-2155112	11	2153991	2155112
IGF2 DMR2	cg22956483	11:2153991-2155112	11	2153991	2155112
IGF2 DMR2	cg26401390	11:2153991-2155112	11	2153991	2155112
IGF2 DMR2	cg05384664	11:2153991-2155112	11	2153991	2155112
IGF2 DMR2	cg00570518	11:2153991-2155112	11	2153991	2155112
IGF2 DMR0	cg19642877	11:2168333-2169768	11	2168333	2169768
KvDMR1	cg27119222	11:2719948-2722259	11	2719948	2722259
KvDMR1	cg00000924	11:2719948-2722259	11	2719948	2722259
KvDMR1	cg11297256	11:2719948-2722259	11	2719948	2722259
KvDMR1	cg14392746	11:2719948-2722259	11	2719948	2722259
KvDMR1	cg12077660	11:2719948-2722259	11	2719948	2722259
KvDMR1	cg03401726	11:2719948-2722259	11	2719948	2722259
KvDMR1	cg16739686	11:2719948-2722259	11	2719948	2722259
KvDMR1	cg08359167	11:2719948-2722259	11	2719948	2722259
KvDMR1	cg08446215	11:2719948-2722259	11	2719948	2722259
KvDMR1	cg26104781	11:2719948-2722259	11	2719948	2722259
KvDMR1	cg02219360	11:2719948-2722259	11	2719948	2722259
KvDMR1	cg20699737	11:2719948-2722259	11	2719948	2722259
KvDMR1	cg26547719	11:2719948-2722259	11	2719948	2722259
KvDMR1	cg07595203	11:2719948-2722259	11	2719948	2722259
KvDMR1	cg09518720	11:2719948-2722259	11	2719948	2722259
KvDMR1	cg14958441	11:2719948-2722259	11	2719948	2722259
KvDMR1	cg27323091	11:2719948-2722259	11	2719948	2722259
KvDMR1	cg01873334	11:2719948-2722259	11	2719948	2722259
KvDMR1	cg05816130	11:2719948-2722259	11	2719948	2722259
KvDMR1	cg14243741	11:2719948-2722259	11	2719948	2722259
KvDMR1	cg21137515	11:2719948-2722259	11	2719948	2722259
KvDMR1	cg05740879	11:2719948-2722259	11	2719948	2722259
KvDMR1	cg01893176	11:2719948-2722259	11	2719948	2722259
KvDMR1	cg11993252	11:2719948-2722259	11	2719948	2722259
KvDMR1	cg11666921	11:2719948-2722259	11	2719948	2722259
KvDMR1	cg26094482	11:2719948-2722259	11	2719948	2722259
KvDMR1	cg26908876	11:2719948-2722259	11	2719948	2722259
KvDMR1	cg03422070	11:2719948-2722259	11	2719948	2722259
KvDMR1	cg15651941	11:2719948-2722259	11	2719948	2722259
KvDMR1	cg25306939	11:2719948-2722259	11	2719948	2722259
KvDMR1	cg06288089	11:2719948-2722259	11	2719948	2722259
KvDMR1	cg02798157	11:2719948-2722259	11	2719948	2722259
KvDMR1	cg27604721	11:2719948-2722259	11	2719948	2722259
RB1	cg27182551	13:48892341-48895763	13	48892341	48895763
RB1	cg19427472	13:48892341-48895763	13	48892341	48895763
RB1	cg13431205	13:48892341-48895763	13	48892341	48895763
RB1	cg03085377	13:48892341-48895763	13	48892341	48895763
RB1	cg18481241	13:48892341-48895763	13	48892341	48895763
RB1	cg16153267	13:48892341-48895763	13	48892341	48895763
RB1	cg25676335	13:48892341-48895763	13	48892341	48895763
RB1	cg00059930	13:48892341-48895763	13	48892341	48895763
RB1	cg26119796	13:48892341-48895763	13	48892341	48895763
RB1	cg19254235	13:48892341-48895763	13	48892341	48895763
RB1	cg26740195	13:48892341-48895763	13	48892341	48895763
RB1	cg27026713	13:48892341-48895763	13	48892341	48895763
RB1	cg07880715	13:48892341-48895763	13	48892341	48895763
MEG3	cg00764369	14:101290524-101293978	14	101290524	101293978
MEG3	cg10515315	14:101290524-101293978	14	101290524	101293978
MEG3	cg15991553	14:101290524-101293978	14	101290524	101293978
MEG3	cg23870378	14:101290524-101293978	14	101290524	101293978
MEG3	cg14034270	14:101290524-101293978	14	101290524	101293978
MEG3	cg16567044	14:101290524-101293978	14	101290524	101293978
MEG3	cg10540302	14:101290524-101293978	14	101290524	101293978
MEG3	cg02313552	14:101290524-101293978	14	101290524	101293978
MEG3	cg02982753	14:101290524-101293978	14	101290524	101293978
MEG3	cg02888166	14:101290524-101293978	14	101290524	101293978
MEG3	cg24089209	14:101290524-101293978	14	101290524	101293978
MEG3	cg16738180	14:101290524-101293978	14	101290524	101293978
MEG3	cg19643803	14:101290524-101293978	14	101290524	101293978
MEG3	cg10943497	14:101290524-101293978	14	101290524	101293978
MEG3	cg10065153	14:101290524-101293978	14	101290524	101293978
MEG3	cg09280976	14:101290524-101293978	14	101290524	101293978
MEG3	cg22940816	14:101290524-101293978	14	101290524	101293978
MEG3	cg14070323	14:101290524-101293978	14	101290524	101293978
MEG3	cg14119337	14:101290524-101293978	14	101290524	101293978
MEG3	cg20952167	14:101290524-101293978	14	101290524	101293978
MEG3	cg12967319	14:101290524-101293978	14	101290524	101293978
MEG3	cg04304932	14:101290524-101293978	14	101290524	101293978
MEG3	cg04576764	14:101290524-101293978	14	101290524	101293978
MEG3	cg25836301	14:101290524-101293978	14	101290524	101293978
MEG3	cg09926418	14:101290524-101293978	14	101290524	101293978
MEG3	cg23176399	14:101290524-101293978	14	101290524	101293978
MEG3	cg05711886	14:101290524-101293978	14	101290524	101293978
MEG3	cg15419911	14:101290524-101293978	14	101290524	101293978
MEG3	cg14245102	14:101290524-101293978	14	101290524	101293978
MEG3	cg15373285	14:101290524-101293978	14	101290524	101293978
MEG3	cg14123427	14:101290524-101293978	14	101290524	101293978
MEG3	cg15101633	14:101290524-101293978	14	101290524	101293978
MEG3	cg26374305	14:101290524-101293978	14	101290524	101293978
MEG8	cg06804177	14:101370741-101371419	14	101370741	101371419
MKRN3/MIR4508	cg17819168	15:23807086-23812495	15	23807086	23812495
MKRN3/MIR4508	cg13423098	15:23807086-23812495	15	23807086	23812495
MKRN3/MIR4508	cg09437135	15:23807086-23812495	15	23807086	23812495
MKRN3/MIR4508	cg20769842	15:23807086-23812495	15	23807086	23812495
MKRN3/MIR4508	cg16131766	15:23807086-23812495	15	23807086	23812495
MKRN3/MIR4508	cg20792895	15:23807086-23812495	15	23807086	23812495
MKRN3/MIR4508	cg05952543	15:23807086-23812495	15	23807086	23812495
MKRN3/MIR4508	cg27046052	15:23807086-23812495	15	23807086	23812495
MKRN3/MIR4508	cg00215587	15:23807086-23812495	15	23807086	23812495
MKRN3/MIR4508	cg11100640	15:23807086-23812495	15	23807086	23812495
MKRN3/MIR4508	cg23234999	15:23807086-23812495	15	23807086	23812495
MKRN3/MIR4508	cg19903927	15:23807086-23812495	15	23807086	23812495
MKRN3/MIR4508	cg07760796	15:23807086-23812495	15	23807086	23812495
MAGEL2	cg20747630	15:23892425-23894029	15	23892425	23894029
MAGEL2	cg04142555	15:23892425-23894029	15	23892425	23894029
MAGEL2	cg14432018	15:23892425-23894029	15	23892425	23894029
MAGEL2	cg19961998	15:23892425-23894029	15	23892425	23894029
MAGEL2	cg18253764	15:23892425-23894029	15	23892425	23894029
MAGEL2	cg22872376	15:23892425-23894029	15	23892425	23894029
NDN	cg06743811	15:23931451-23932759	15	23931451	23932759
NDN	cg18602919	15:23931451-23932759	15	23931451	23932759
NDN	cg12532169	15:23931451-23932759	15	23931451	23932759
NDN	cg13828758	15:23931451-23932759	15	23931451	23932759
NDN	cg22694067	15:23931451-23932759	15	23931451	23932759
NDN	cg26725891	15:23931451-23932759	15	23931451	23932759
NDN	cg18552939	15:23931451-23932759	15	23931451	23932759
NDN	cg01989224	15:23931451-23932759	15	23931451	23932759
SNRPN intragenic CpG32	cg09985260	15:24346736-24347142	15	24346736	24347142
SNRPN intragenic CpG32	cg14555733	15:24346736-24347142	15	24346736	24347142
SNRPN intragenic CpG29	cg26288595	15:24671872-24672679	15	24671872	24672679
SNRPN intragenic CpG29	cg08449389	15:24671872-24672679	15	24671872	24672679
SNRPN intragenic CpG29	cg22261467	15:24671872-24672679	15	24671872	24672679
SNRPN intragenic CpG29	cg26708976	15:24671872-24672679	15	24671872	24672679
SNRPN intragenic CpG30	cg00374016	15:24722753-24723071	15	24722753	24723071
SNRPN intragenic CpG40	cg15298722	15:24722753-24723071	15	24722753	24723071
SNRPN intragenic CpG40	cg13495693	15:24722753-24723071	15	24722753	24723071
SNRPN intragenic CpG40	cg00229754	15:24722753-24723071	15	24722753	24723071
SNRPN intragenic CpG40	cg20707630	15:24722753-24723071	15	24722753	24723071
ZNF597	cg02880119	15:24722753-24723071	15	24722753	24723071
ZNF597	cg04027059	15:24722753-24723071	15	24722753	24723071
SNRPN(1)	cg22491305	15:25068564-25069481	15	25068564	25069481
SNRPN(1)	cg11265941	15:25068564-25069481	15	25068564	25069481
SNRPN(1)	cg11826663	15:25068564-25069481	15	25068564	25069481
SNRPN(1)	cg24785225	15:25068564-25069481	15	25068564	25069481
SNRPN(1)	cg10271763	15:25068564-25069481	15	25068564	25069481
SNRPN(1)	cg27304225	15:25068564-25069481	15	25068564	25069481
SNRPN(1)	cg19803984	15:25068564-25069481	15	25068564	25069481
SNRPN(1)	cg16321029	15:25068564-25069481	15	25068564	25069481
SNRPN(1)	cg26033681	15:25068564-25069481	15	25068564	25069481
SNRPN(2)	cg25978208	15:25093008-25093829	15	25093008	25093829
SNRPN(2)	cg02171545	15:25093008-25093829	15	25093008	25093829
SNRPN(2)	cg02305723	15:25093008-25093829	15	25093008	25093829
SNRPN(2)	cg22678136	15:25093008-25093829	15	25093008	25093829
SNRPN(3)	cg27644292	15:25123027-25123905	15	25123027	25123905
SNRPN(3)	cg08560373	15:25123027-25123905	15	25123027	25123905
SNRPN(3)	cg25657700	15:25123027-25123905	15	25123027	25123905
SNRPN(3)	cg24993443	15:25123027-25123905	15	25123027	25123905
SNRPN(3)	cg01786704	15:25123027-25123905	15	25123027	25123905
SNRPN(3)	cg21870668	15:25123027-25123905	15	25123027	25123905
SNURF	cg18506672	15:25200004-25201976	15	25200004	25201976
SNURF	cg02125271	15:25200004-25201976	15	25200004	25201976
SNURF	cg26875073	15:25200004-25201976	15	25200004	25201976
SNURF	cg22159025	15:25200004-25201976	15	25200004	25201976
SNURF	cg22555495	15:25200004-25201976	15	25200004	25201976
SNURF	cg01614564	15:25200004-25201976	15	25200004	25201976
SNURF	cg13073261	15:25200004-25201976	15	25200004	25201976
IGF1R	cg19322380	15:99408496-99409650	15	99408496	99409650
IGF1R	cg21746425	15:99408496-99409650	15	99408496	99409650
IGF1R	cg12553689	15:99408496-99409650	15	99408496	99409650
IGF1R	cg07615383	15:99408496-99409650	15	99408496	99409650
IGF1R	cg00098799	15:99408496-99409650	15	99408496	99409650
IGF1R	cg13812291	15:99408496-99409650	15	99408496	99409650
IGF1R	cg03380198	15:99408496-99409650	15	99408496	99409650
ZNF597/NAA60	cg06410284	16:3492828-3494463	16	3492828	3494463
ZNF597/NAA60	cg09596866	16:3492828-3494463	16	3492828	3494463
ZNF597/NAA60	cg10482201	16:3492828-3494463	16	3492828	3494463
ZNF597/NAA60	cg24333473	16:3492828-3494463	16	3492828	3494463
ZNF597/NAA60	cg03896694	16:3492828-3494463	16	3492828	3494463
ZNF597/NAA60	cg27136643	16:3492828-3494463	16	3492828	3494463
ZNF597/NAA60	cg03933495	16:3492828-3494463	16	3492828	3494463
ZNF597/NAA60	cg27460547	16:3492828-3494463	16	3492828	3494463
ZNF597/NAA60	cg26918062	16:3492828-3494463	16	3492828	3494463
ZNF597/NAA60	cg14654875	16:3492828-3494463	16	3492828	3494463
ZNF597/NAA60	cg10406676	16:3492828-3494463	16	3492828	3494463
ZNF597/NAA60	cg06121207	16:3492828-3494463	16	3492828	3494463
ZNF331(1)	cg20646939	19:54040510-54042212	19	54040510	54042212
ZNF331(1)	cg06855497	19:54040510-54042212	19	54040510	54042212
ZNF331(1)	cg15576576	19:54040510-54042212	19	54040510	54042212
ZNF331(1)	cg22475353	19:54040510-54042212	19	54040510	54042212
ZNF331(1)	cg27296330	19:54040510-54042212	19	54040510	54042212
ZNF331(1)	cg10023249	19:54040510-54042212	19	54040510	54042212
ZNF331(1)	cg15607708	19:54040510-54042212	19	54040510	54042212
ZNF331(1)	cg04522821	19:54040510-54042212	19	54040510	54042212
ZNF331(1)	cg05338009	19:54040510-54042212	19	54040510	54042212
ZNF331(1)	cg03499639	19:54040510-54042212	19	54040510	54042212
ZNF331(1)	cg25409185	19:54040510-54042212	19	54040510	54042212
ZNF331(1)	cg15545827	19:54040510-54042212	19	54040510	54042212
ZNF331(2)	cg06860848	19:54057086-54058425	19	54057086	54058425
ZNF331(2)	cg03113572	19:54057086-54058425	19	54057086	54058425
ZNF331(2)	cg19696891	19:54057086-54058425	19	54057086	54058425
ZNF331(2)	cg20071427	19:54057086-54058425	19	54057086	54058425
PEG3	cg15473155	19:57348493-57353271	19	57348493	57353271
PEG3	cg19041006	19:57348493-57353271	19	57348493	57353271
PEG3	cg17663463	19:57348493-57353271	19	57348493	57353271
PEG3	cg19771589	19:57348493-57353271	19	57348493	57353271
PEG3	cg02793099	19:57348493-57353271	19	57348493	57353271
PEG3	cg01656470	19:57348493-57353271	19	57348493	57353271
PEG3	cg27519373	19:57348493-57353271	19	57348493	57353271
PEG3	cg18516833	19:57348493-57353271	19	57348493	57353271
PEG3	cg07310951	19:57348493-57353271	19	57348493	57353271
PEG3	cg10719746	19:57348493-57353271	19	57348493	57353271
PEG3	cg20897667	19:57348493-57353271	19	57348493	57353271
PEG3	cg02478023	19:57348493-57353271	19	57348493	57353271
PEG3	cg22354595	19:57348493-57353271	19	57348493	57353271
PEG3	cg19335327	19:57348493-57353271	19	57348493	57353271
PEG3	cg14849423	19:57348493-57353271	19	57348493	57353271
PEG3	cg15777825	19:57348493-57353271	19	57348493	57353271
PEG3	cg10204755	19:57348493-57353271	19	57348493	57353271
PEG3	cg12205903	19:57348493-57353271	19	57348493	57353271
PEG3	cg26349266	19:57348493-57353271	19	57348493	57353271
PEG3	cg02162069	19:57348493-57353271	19	57348493	57353271
PEG3	cg13960339	19:57348493-57353271	19	57348493	57353271
PEG3	cg13369939	19:57348493-57353271	19	57348493	57353271
PEG3	cg20628335	19:57348493-57353271	19	57348493	57353271
PEG3	cg22294267	19:57348493-57353271	19	57348493	57353271
PEG3	cg19098268	19:57348493-57353271	19	57348493	57353271
PEG3	cg24844423	19:57348493-57353271	19	57348493	57353271
PEG3	cg15678121	19:57348493-57353271	19	57348493	57353271
PEG3	cg12032885	19:57348493-57353271	19	57348493	57353271
PEG3	cg25458871	19:57348493-57353271	19	57348493	57353271
PEG3	cg18668753	19:57348493-57353271	19	57348493	57353271
PEG3	cg18706888	19:57348493-57353271	19	57348493	57353271
PEG3	cg06652523	19:57348493-57353271	19	57348493	57353271
PEG3	cg01054891	19:57348493-57353271	19	57348493	57353271
PEG3	cg18644235	19:57348493-57353271	19	57348493	57353271
PEG3	cg13374648	19:57348493-57353271	19	57348493	57353271
PEG3	cg26917367	19:57348493-57353271	19	57348493	57353271
PEG3	cg22927979	19:57348493-57353271	19	57348493	57353271
MCTS2/HM13	cg25359645	20:30134663-30135933	20	30134663	30135933
MCTS2/HM13	cg24607140	20:30134663-30135933	20	30134663	30135933
MCTS2/HM13	cg06000530	20:30134663-30135933	20	30134663	30135933
MCTS2/HM13	cg19617948	20:30134663-30135933	20	30134663	30135933
MCTS2/HM13	cg15815607	20:30134663-30135933	20	30134663	30135933
MCTS2/HM13	cg25645178	20:30134663-30135933	20	30134663	30135933
MCTS2/HM13	cg17840843	20:30134663-30135933	20	30134663	30135933
MCTS2/HM13	cg02146091	20:30134663-30135933	20	30134663	30135933
MCTS2/HM13	cg14175568	20:30134663-30135933	20	30134663	30135933
MCTS2/HM13	cg20129782	20:30134663-30135933	20	30134663	30135933
BLCAP/NNAT	cg23757721	20:36148604-36150528	20	36148604	36150528
BLCAP/NNAT	cg26083330	20:36148604-36150528	20	36148604	36150528
BLCAP/NNAT	cg22551578	20:36148604-36150528	20	36148604	36150528
BLCAP/NNAT	cg04489586	20:36148604-36150528	20	36148604	36150528
BLCAP/NNAT	cg23605670	20:36148604-36150528	20	36148604	36150528
BLCAP/NNAT	cg12862537	20:36148604-36150528	20	36148604	36150528
BLCAP/NNAT	cg10981598	20:36148604-36150528	20	36148604	36150528
BLCAP/NNAT	cg13790727	20:36148604-36150528	20	36148604	36150528
BLCAP/NNAT	cg20783699	20:36148604-36150528	20	36148604	36150528
BLCAP/NNAT	cg25712981	20:36148604-36150528	20	36148604	36150528
BLCAP/NNAT	cg03615235	20:36148604-36150528	20	36148604	36150528
BLCAP/NNAT	cg17643025	20:36148604-36150528	20	36148604	36150528
BLCAP/NNAT	cg24762053	20:36148604-36150528	20	36148604	36150528
BLCAP/NNAT	cg14469070	20:36148604-36150528	20	36148604	36150528
BLCAP/NNAT	cg22298088	20:36148604-36150528	20	36148604	36150528
BLCAP/NNAT	cg22943498	20:36148604-36150528	20	36148604	36150528
BLCAP/NNAT	cg14765818	20:36148604-36150528	20	36148604	36150528
BLCAP/NNAT	cg08402058	20:36148604-36150528	20	36148604	36150528
BLCAP/NNAT	cg15473473	20:36148604-36150528	20	36148604	36150528
BLCAP/NNAT	cg07156273	20:36148604-36150528	20	36148604	36150528
BLCAP/NNAT	cg01466133	20:36148604-36150528	20	36148604	36150528
BLCAP/NNAT	cg24338351	20:36148604-36150528	20	36148604	36150528
BLCAP/NNAT	cg24675557	20:36148604-36150528	20	36148604	36150528
BLCAP/NNAT	cg20479660	20:36148604-36150528	20	36148604	36150528
BLCAP/NNAT	cg22421148	20:36148604-36150528	20	36148604	36150528
BLCAP/NNAT	cg22510412	20:36148604-36150528	20	36148604	36150528
BLCAP/NNAT	cg03061677	20:36148604-36150528	20	36148604	36150528
BLCAP/NNAT	cg00576435	20:36148604-36150528	20	36148604	36150528
BLCAP/NNAT	cg18433380	20:36148604-36150528	20	36148604	36150528
BLCAP/NNAT	cg16648571	20:36148604-36150528	20	36148604	36150528
BLCAP/NNAT	cg04810287	20:36148604-36150528	20	36148604	36150528
BLCAP/NNAT	cg25962605	20:36148604-36150528	20	36148604	36150528
BLCAP/NNAT	cg21588305	20:36148604-36150528	20	36148604	36150528
BLCAP/NNAT	cg13708635	20:36148604-36150528	20	36148604	36150528
BLCAP/NNAT	cg11174847	20:36148604-36150528	20	36148604	36150528
BLCAP/NNAT	cg23566503	20:36148604-36150528	20	36148604	36150528
BLCAP/NNAT	cg10642330	20:36148604-36150528	20	36148604	36150528
L3MBTL	cg22457903	20:42142365-42144040	20	42142365	42144040
L3MBTL	cg20091959	20:42142365-42144040	20	42142365	42144040
L3MBTL	cg17091610	20:42142365-42144040	20	42142365	42144040
L3MBTL	cg23626798	20:42142365-42144040	20	42142365	42144040
L3MBTL	cg15388309	20:42142365-42144040	20	42142365	42144040
L3MBTL	cg16862791	20:42142365-42144040	20	42142365	42144040
L3MBTL	cg06446163	20:42142365-42144040	20	42142365	42144040
L3MBTL	cg04984575	20:42142365-42144040	20	42142365	42144040
L3MBTL	cg02177317	20:42142365-42144040	20	42142365	42144040
L3MBTL	cg20529070	20:42142365-42144040	20	42142365	42144040
L3MBTL	cg10360552	20:42142365-42144040	20	42142365	42144040
L3MBTL	cg18911945	20:42142365-42144040	20	42142365	42144040
L3MBTL	cg01877937	20:42142365-42144040	20	42142365	42144040
L3MBTL	cg08633313	20:42142365-42144040	20	42142365	42144040
L3MBTL	cg12699433	20:42142365-42144040	20	42142365	42144040
L3MBTL	cg11319028	20:42142365-42144040	20	42142365	42144040
L3MBTL	cg22601123	20:42142365-42144040	20	42142365	42144040
L3MBTL	cg22330467	20:42142365-42144040	20	42142365	42144040
L3MBTL	cg14306330	20:42142365-42144040	20	42142365	42144040
L3MBTL	cg01071811	20:42142365-42144040	20	42142365	42144040
L3MBTL	cg02611863	20:42142365-42144040	20	42142365	42144040
L3MBTL	cg15330298	20:42142365-42144040	20	42142365	42144040
L3MBTL	cg20252111	20:42142365-42144040	20	42142365	42144040
L3MBTL	cg15302378	20:42142365-42144040	20	42142365	42144040
L3MBTL	cg09541000	20:42142365-42144040	20	42142365	42144040
L3MBTL	cg02472486	20:42142365-42144040	20	42142365	42144040
GNAS	cg04132853	20:57414039-57418612	20	57414039	57418612
GNAS	cg25090051	20:57414039-57418612	20	57414039	57418612
GNAS	cg00732970	20:57414039-57418612	20	57414039	57418612
GNAS	cg17696847	20:57414039-57418612	20	57414039	57418612
GNAS	cg23732978	20:57414039-57418612	20	57414039	57418612
GNAS	cg20019489	20:57414039-57418612	20	57414039	57418612
GNAS	cg02274728	20:57414039-57418612	20	57414039	57418612
GNAS	cg12054318	20:57414039-57418612	20	57414039	57418612
GNAS	cg25268451	20:57414039-57418612	20	57414039	57418612
GNAS	cg11996914	20:57414039-57418612	20	57414039	57418612
GNAS	cg21330323	20:57414039-57418612	20	57414039	57418612
GNAS	cg06163629	20:57414039-57418612	20	57414039	57418612
GNAS	cg14597908	20:57414039-57418612	20	57414039	57418612
GNAS	cg00765653	20:57414039-57418612	20	57414039	57418612
GNAS	cg14728235	20:57414039-57418612	20	57414039	57418612
GNAS	cg05558390	20:57414039-57418612	20	57414039	57418612
GNAS	cg19296354	20:57414039-57418612	20	57414039	57418612
GNAS	cg24975842	20:57414039-57418612	20	57414039	57418612
GNAS	cg18619398	20:57414039-57418612	20	57414039	57418612
GNAS	cg01355739	20:57414039-57418612	20	57414039	57418612
GNAS	cg00952145	20:57414039-57418612	20	57414039	57418612
GNAS	cg20582984	20:57414039-57418612	20	57414039	57418612
GNAS	cg18949315	20:57414039-57418612	20	57414039	57418612
NESP-AS/GNASAS1	cg18935491	20:57425649-57428033	20	57425649	57428033
NESP-AS/GNASAS1	cg24203465	20:57425649-57428033	20	57425649	57428033
NESP-AS/GNASAS1	cg26102503	20:57425649-57428033	20	57425649	57428033
NESP-AS/GNASAS1	cg03344105	20:57425649-57428033	20	57425649	57428033
NESP-AS/GNASAS1	cg14660776	20:57425649-57428033	20	57425649	57428033
NESP-AS/GNASAS1	cg19592829	20:57425649-57428033	20	57425649	57428033
NESP-AS/GNASAS1	cg20401058	20:57425649-57428033	20	57425649	57428033
NESP-AS/GNASAS1	cg09123158	20:57425649-57428033	20	57425649	57428033
NESP-AS/GNASAS1	cg19140375	20:57425649-57428033	20	57425649	57428033
NESP-AS/GNASAS1	cg11669839	20:57425649-57428033	20	57425649	57428033
NESP-AS/GNASAS1	cg17841572	20:57425649-57428033	20	57425649	57428033
NESP-AS/GNASAS1	cg25229306	20:57425649-57428033	20	57425649	57428033
NESP-AS/GNASAS1	cg14482474	20:57425649-57428033	20	57425649	57428033
NESP-AS/GNASAS1	cg08166863	20:57425649-57428033	20	57425649	57428033
NESP-AS/GNASAS1	cg11285807	20:57425649-57428033	20	57425649	57428033
NESP-AS/GNASAS1	cg06200857	20:57425649-57428033	20	57425649	57428033
NESP-AS/GNASAS1	cg08091561	20:57425649-57428033	20	57425649	57428033
NESP-AS/GNASAS1	cg22860367	20:57425649-57428033	20	57425649	57428033
NESP-AS/GNASAS1	cg07947033	20:57425649-57428033	20	57425649	57428033
NESP-AS/GNASAS1	cg06693667	20:57425649-57428033	20	57425649	57428033
NESP-AS/GNASAS1	cg15631127	20:57425649-57428033	20	57425649	57428033
NESP-AS/GNASAS1	cg23484981	20:57425649-57428033	20	57425649	57428033
NESP-AS/GNASAS1	cg04677683	20:57425649-57428033	20	57425649	57428033
NESP-AS/GNASAS1	cg15160445	20:57425649-57428033	20	57425649	57428033
NESP-AS/GNASAS1	cg25326570	20:57425649-57428033	20	57425649	57428033
NESP-AS/GNASAS1	cg23249369	20:57425649-57428033	20	57425649	57428033
NESP-AS/GNASAS1	cg01715551	20:57425649-57428033	20	57425649	57428033
NESP-AS/GNASAS1	cg14176797	20:57425649-57428033	20	57425649	57428033
NESP-AS/GNASAS1	cg04457481	20:57425649-57428033	20	57425649	57428033
NESP-AS/GNASAS1	cg27262796	20:57425649-57428033	20	57425649	57428033
NESP-AS/GNASAS1	cg21938532	20:57425649-57428033	20	57425649	57428033
NESP-AS/GNASAS1	cg03606258	20:57425649-57428033	20	57425649	57428033
NESP-AS/GNASAS1	cg22989942	20:57425649-57428033	20	57425649	57428033
NESP-AS/GNASAS1	cg18224653	20:57425649-57428033	20	57425649	57428033
NESP-AS/GNASAS1	cg14309385	20:57425649-57428033	20	57425649	57428033
NESP-AS/GNASAS1	cg05309239	20:57425649-57428033	20	57425649	57428033
NESP-AS/GNASAS1	cg12573482	20:57425649-57428033	20	57425649	57428033
NESP-AS/GNASAS1	cg01017090	20:57425649-57428033	20	57425649	57428033
NESP-AS/GNASAS1	cg06324048	20:57425649-57428033	20	57425649	57428033
NESP-AS/GNASAS1	cg13728472	20:57425649-57428033	20	57425649	57428033
NESP-AS/GNASAS1	cg24617313	20:57425649-57428033	20	57425649	57428033
NESP-AS/GNASAS1	cg03908391	20:57425649-57428033	20	57425649	57428033
NESP-AS/GNASAS1	cg22290117	20:57425649-57428033	20	57425649	57428033
NESP-AS/GNASAS1	cg26496204	20:57425649-57428033	20	57425649	57428033
NESP-AS/GNASAS1	cg16833551	20:57425649-57428033	20	57425649	57428033
NESP-AS/GNASAS1	cg03010274	20:57425649-57428033	20	57425649	57428033
NESP-AS/GNASAS1	cg25652859	20:57425649-57428033	20	57425649	57428033
NESP-AS/GNASAS1	cg12321149	20:57425649-57428033	20	57425649	57428033
NESP-AS/GNASAS1	cg06065549	20:57425649-57428033	20	57425649	57428033
NESP-AS/GNASAS1	cg07105596	20:57425649-57428033	20	57425649	57428033
NESP-AS/GNASAS1	cg27304369	20:57425649-57428033	20	57425649	57428033
NESP-AS/GNASAS1	cg26811638	20:57425649-57428033	20	57425649	57428033
NESP-AS/GNASAS1	cg26534489	20:57425649-57428033	20	57425649	57428033
NESP-AS/GNASAS1	cg08587534	20:57425649-57428033	20	57425649	57428033
NESP-AS/GNASAS1	cg14564778	20:57425649-57428033	20	57425649	57428033
NESP-AS/GNASAS1	cg01817393	20:57425649-57428033	20	57425649	57428033
NESP-AS/GNASAS1	cg02890368	20:57425649-57428033	20	57425649	57428033
NESP-AS/GNASAS1	cg04257105	20:57425649-57428033	20	57425649	57428033
NESP-AS/GNASAS1	cg20528838	20:57425649-57428033	20	57425649	57428033
NESP-AS/GNASAS1	cg27661264	20:57425649-57428033	20	57425649	57428033
NESP-AS/GNASAS1	cg19589727	20:57425649-57428033	20	57425649	57428033
NESP-AS/GNASAS1	cg10302550	20:57425649-57428033	20	57425649	57428033
NESP-AS/GNASAS1	cg17414107	20:57425649-57428033	20	57425649	57428033
NESP-AS/GNASAS1	cg00943909	20:57425649-57428033	20	57425649	57428033
NESP-AS/GNASAS1	cg19640589	20:57425649-57428033	20	57425649	57428033
NESP-AS/GNASAS1	cg24346429	20:57425649-57428033	20	57425649	57428033
GNAS XL	cg21988465	20:57428905-57431463	20	57428905	57431463
GNAS XL	cg07284407	20:57428905-57431463	20	57428905	57431463
GNAS XL	cg21625881	20:57428905-57431463	20	57428905	57431463
GNAS XL	cg14203179	20:57428905-57431463	20	57428905	57431463
GNAS XL	cg09437522	20:57428905-57431463	20	57428905	57431463
GNAS XL	cg10468484	20:57428905-57431463	20	57428905	57431463
GNAS Ex1A	cg22741626	20:57463265-57465201	20	57463265	57465201
GNAS Ex1A	cg18997188	20:57463265-57465201	20	57463265	57465201
GNAS Ex1A	cg20213508	20:57463265-57465201	20	57463265	57465201
GNAS Ex1A	cg26791489	20:57463265-57465201	20	57463265	57465201
GNAS Ex1A	cg04779428	20:57463265-57465201	20	57463265	57465201
GNAS Ex1A	cg04019914	20:57463265-57465201	20	57463265	57465201
GNAS Ex1A	cg11357538	20:57463265-57465201	20	57463265	57465201
GNAS Ex1A	cg20008140	20:57463265-57465201	20	57463265	57465201
GNAS Ex1A	cg11480267	20:57463265-57465201	20	57463265	57465201
GNAS Ex1A	cg10011623	20:57463265-57465201	20	57463265	57465201
GNAS Ex1A	cg01748573	20:57463265-57465201	20	57463265	57465201
GNAS Ex1A	cg17334845	20:57463265-57465201	20	57463265	57465201
GNAS Ex1A	cg26767990	20:57463265-57465201	20	57463265	57465201
GNAS Ex1A	cg17652507	20:57463265-57465201	20	57463265	57465201
GNAS Ex1A	cg22407822	20:57463265-57465201	20	57463265	57465201
GNAS Ex1A	cg07341934	20:57463265-57465201	20	57463265	57465201
GNAS Ex1A	cg02107718	20:57463265-57465201	20	57463265	57465201
GNAS Ex1A	cg23496597	20:57463265-57465201	20	57463265	57465201
GNAS Ex1A	cg25308079	20:57463265-57465201	20	57463265	57465201
GNAS Ex1A	cg03014008	20:57463265-57465201	20	57463265	57465201
GNAS Ex1A	cg09772382	20:57463265-57465201	20	57463265	57465201
GNAS Ex1A	cg15222215	20:57463265-57465201	20	57463265	57465201
GNAS Ex1A	cg14263118	20:57463265-57465201	20	57463265	57465201
GNAS Ex1A	cg11244758	20:57463265-57465201	20	57463265	57465201
GNAS Ex1A	cg18160880	20:57463265-57465201	20	57463265	57465201
GNAS Ex1A	cg05926269	20:57463265-57465201	20	57463265	57465201
GNAS Ex1A	cg03821543	20:57463265-57465201	20	57463265	57465201
GNAS Ex1A	cg01538522	20:57463265-57465201	20	57463265	57465201
GNAS Ex1A	cg00267746	20:57463265-57465201	20	57463265	57465201
GNAS Ex1A	cg09885502	20:57463265-57465201	20	57463265	57465201
GNAS Ex1A	cg03837903	20:57463265-57465201	20	57463265	57465201
GNAS Ex1A	cg23159236	20:57463265-57465201	20	57463265	57465201
GNAS Ex1A	cg22798925	20:57463265-57465201	20	57463265	57465201
GNAS Ex1A	cg20126878	20:57463265-57465201	20	57463265	57465201
GNAS Ex1A	cg27027803	20:57463265-57465201	20	57463265	57465201
GNAS Ex1A	cg08997444	20:57463265-57465201	20	57463265	57465201
GNAS Ex1A	cg22639787	20:57463265-57465201	20	57463265	57465201
GNAS Ex1A	cg05960039	20:57463265-57465201	20	57463265	57465201
GNAS Ex1A	cg09604333	20:57463265-57465201	20	57463265	57465201
GNAS Ex1A	cg06047881	20:57463265-57465201	20	57463265	57465201
GNAS Ex1A	cg20018057	20:57463265-57465201	20	57463265	57465201
GNAS Ex1A	cg10748817	20:57463265-57465201	20	57463265	57465201
WRB	cg00606841	21:40757510-40758276	21	40757510	40758276
WRB	cg22858667	21:40757510-40758276	21	40757510	40758276
WRB	cg26710963	21:40757510-40758276	21	40757510	40758276
WRB	cg09916765	21:40757510-40758276	21	40757510	40758276
NHP2L1	cg06781532	22:42077774-42078873	22	42077774	42078873
NHP2L1	cg18152773	22:42077774-42078873	22	42077774	42078873
NHP2L1	cg05871614	22:42077774-42078873	22	42077774	42078873
NHP2L1	cg22083753	22:42077774-42078873	22	42077774	42078873
NHP2L1	cg15284719	22:42077774-42078873	22	42077774	42078873
NHP2L1	cg08686092	22:42077774-42078873	22	42077774	42078873
NHP2L1	cg11677105	22:42077774-42078873	22	42077774	42078873
NHP2L1	cg11536612	22:42077774-42078873	22	42077774	42078873
